# Supplementary material for: Identification and Comparison of Hyperglycemia-Induced Extracellular Vesicle Transcriptome in Different Mouse Stem Cells
Source: Cells. 2020 Sep 15;9(9):2098. doi: 10.3390/cells9092098 (PMC7564160; doi:10.3390/cells9092098)
Supplement: Supplementary file 1 [file cells-09-02098-s001.zip › Supplementary Table 1.xlsx]

## Sheet: Total reads
Batch	CellLine	Treatment	Sample	Read_Number
92350	CBSC	Trt	CBSC.Trt.1	15179026
92350	CBSC	Trt	CBSC.Trt.2	14445602
92350	CPC	Trt	CPC.Trt.1	14036757
92350	CPC	Trt	CPC.Trt.2	13884350
92350	EPC	Trt	EPC.Trt.1	16996157
92350	EPC	Trt	EPC.Trt.2	14544540
94195	CBSC	Ctrl	CBSC.Ctrl.1	18833727
94195	CBSC	Ctrl	CBSC.Ctrl.2	19308613
94195	CPC	Ctrl	CPC.Ctrl.1	18139007
94195	CPC	Ctrl	CPC.Ctrl.2	19012930
94195	EPC	Ctrl	EPC.Ctrl.1	22998676
94195	EPC	Ctrl	EPC.Ctrl.2	19621484

## Sheet: RNA_Categories.summary
Sample	miRNA	other_ncRNA	rfam	tRNA	tRNA_like	piRNA	rRNA	lincRNA	RefSeq	RefSeq_antisense	scaRNA	CDBox	HAcaBox	other_ncRNA_antisense	lincRNA_antisense
Sample_CBSC_Treated_replicate1	921	2040	1969	415	436	1271	746	4	18357	18147	17	205	116	1960	5
Sample_CBSC_Treated_replicate2	903	2084	1851	414	479	1245	721	5	18524	18462	19	194	129	1956	5
Sample_CPC_Treated_replicate1	908	2031	2166	411	427	1079	683	5	18220	17974	17	186	118	1911	5
Sample_CPC_Treated_replicate2	784	2015	1945	418	500	918	672	5	18359	18155	20	145	117	1895	5
Sample_EPC_treated_replicate1	1020	2091	2051	413	572	1415	724	5	18538	18244	30	268	175	1953	5
Sample_EPC_treated_replicate2	1007	2179	2193	422	575	1606	729	5	18936	18719	23	204	197	2026	5
Sample_CBSC_Control_replicate1	1040	2115	1976	418	559	1266	721	5	18820	18677	20	146	145	1989	5
Sample_CBSC_Control_replicate2	918	2100	1890	417	613	1015	755	5	18781	18707	19	215	72	2023	4
Sample_CPC_Control_replicate1	798	2224	2304	423	700	2005	852	5	19423	19418	20	186	133	2141	5
Sample_CPC_Control_replicate2	784	2247	2298	415	709	1264	873	5	19595	19623	19	237	137	2141	5
Sample_EPC_Control_replicate1	566	2073	1989	401	508	0	744	5	18606	18556	8	114	77	1961	5
Sample_EPC_Control_replicate2	555	2138	1813	390	483	0	801	5	18937	18990	9	106	126	2055	5
