# Supplementary material for: Identification and Comparison of Hyperglycemia-Induced Extracellular Vesicle Transcriptome in Different Mouse Stem Cells
Source: Cells. 2020 Sep 15;9(9):2098. doi: 10.3390/cells9092098 (PMC7564160; doi:10.3390/cells9092098)
Supplement: Supplementary file 1 [file cells-09-02098-s001.zip › Supplementary Table 3.xlsx]

## Sheet: Sheet1
Category	Term	Count	PValue	Genes
IPA_PATHWAY	Cell Death and Survival	32	6.30E-03 - 2.68E-10 32	ATP2B2,BMP10,CITED2,DHODH,DNMT1,DNMT3B,GABRB2,GIPR,GTF2F2,H2AX,HIF1AN,HIPK2,HNF4A,HPCA,HSPA8,HUWE1,ITPR3,MUSK,NCF1,NCL,NOS1,PPARD,PPP1R13L,PRDM2,RPL5,SNAP25,TNFSF11,TYR,UBA3,ZMYND11
IPA_PATHWAY	Cellular Function and Maintenance	22	4.48E-03 - 1.79E-05 22	ATP2B2,DNMT1,GABRB2,GIPR,HIPK2,HNF4A,HSPA8,IBTK,ITPR3,MUSK,NCF1,NOS1,NCL,PPARD,SLC24A2,SNAP25,SYT2,SYT7,TMEM38B,TNFSF11,TXK, ZBTB38
IPA_PATHWAY	DNA Replication, Recombination, and Repair	12	6.71E-03 - 1.95E-05 12	DHODH,DNMT1,DNMT3B,HIPK2,H2AX,HUWE1,LHX6,NOS1,NCL1,TNFSF11,TYR, ZBTB38
IPA_PATHWAY	Gene Expression	27	6.71E-03 - 4.65E-11 27	BMP10,CITED2,DNMT1,DNMT3B,GTF2F2,H2AX,HIPK2,HNF4A,HSPA8,IBTK,INTS11,MUSK,NCF1,NCL,NOS1,NPAS1,PPARD,PPP1R13L,PRDM2,RPL5,SHOX2,TNFSF11,TXK,UBA3,WWC2,ZBTB38,ZMYND11
IPA_PATHWAY	Nucleic Acid Metabolism	11	6.71E-03 - 1.97E-05 11	ATP2B2,Atp5k,CITED2,DHODH,DNMT1,GIPR,HNF4A,HSPA8,NOS1,PPARD,REXO2
