# Supplementary material for: Identification and Comparison of Hyperglycemia-Induced Extracellular Vesicle Transcriptome in Different Mouse Stem Cells
Source: Cells. 2020 Sep 15;9(9):2098. doi: 10.3390/cells9092098 (PMC7564160; doi:10.3390/cells9092098)
Supplement: Supplementary file 1 [file cells-09-02098-s001.zip › Supplementary Table 2.xlsx]

## Sheet: Total 324 DEGs
Gene	EPC_log2FoldChange	EPC_pvalue	EPC_padj	AvgExp.EPC_Ctrl	AvgExp.EPC_Trt	CBSC_log2FoldChange	CBSC_pvalue	CBSC_padj	AvgExp.CBSC_Ctrl	AvgExp.CBSC_Trt	CPC_log2FoldChange	CPC_pvalue	CPC_padj	AvgExp.CPC_Ctrl	AvgExp.CPC_Trt
Gpm6b1	-7.01798	1.84936e-201	8.56919e-197	30657	2028.44	-6.0499	2.68223e-57	1.96704e-53	2504.05	217.516	-6.22163	2.552e-55	9.13924e-51	7703.44	678.976
Tril	-7.60984	3.76835e-177	8.7305e-173	8008.25	469.657	-6.43929	3.05838e-40	4.87586e-37	615.429	57.4199	-6.64624	9.6162e-49	6.88751e-45	1925.17	156.839
Eif5b	-6.34584	4.96348e-176	7.66626e-172	23409.1	1884.53	-4.43537	6.01948e-34	5.38347e-31	2053.74	314.783	-5.15966	1.82697e-44	8.17844e-41	5951.38	742.916
Slc24a2	-5.73732	6.88597e-151	7.97671e-147	24139.6	2359.45	-4.49304	2.14485e-34	2.0166e-31	2065.09	309.644	-5.14134	2.19374e-42	6.04325e-39	6003.16	752.461
Eps15l1:copy21	-5.67008	3.90838e-144	3.62198e-140	15289.2	1533.59	-4.78704	1.22325e-36	1.49514e-33	1316.35	180.779	-5.50503	2.07005e-50	1.85331e-46	3781.87	423.918
Vegfa1	6.85826	2.6424e-134	2.04064e-130	223.677	3002.35	5.57774	7.391e-26	3.26522e-23	42.9236	341.615	5.34217	1.4345e-32	2.56862e-29	72.2119	526.428
Eps15l11	-5.3312	7.04848e-130	4.66569e-126	15683.4	1765.43	-4.33255	6.4861e-31	4.75665e-28	1376.35	222.541	-5.21	1.00512e-44	5.14217e-41	3873.04	477.865
Dnmt1	-5.17154	1.23286e-123	7.14072e-120	15951.8	1898.73	-4.12596	6.41028e-29	4.05263e-26	1406.08	245.687	-5.00612	3.11104e-43	1.11413e-39	3932.31	520.711
B4galt1	-6.10546	2.59869e-119	1.33792e-115	8618.72	754.893	-4.65499	4.20727e-31	3.21401e-28	692.641	104.464	-5.17053	1.37768e-38	3.0836e-35	2103.1	266.466
Gtf2f2	-4.84804	4.53752e-103	2.1025e-99	16432.3	2195.23	-3.66714	1.46564e-23	5.16752e-21	1480.84	308.955	-4.5223	6.40157e-35	1.34855e-31	4112.03	646.002
Oas1h	-5.03443	1.06561e-100	4.48876e-97	17716.2	2208.63	-3.69073	4.83997e-24	1.79265e-21	1630.5	335.505	-3.72344	8.14515e-21	3.88926e-18	4790.26	1007.75
Trpc4ap	-4.30818	3.94852e-88	1.52466e-84	17533.6	2868.31	-2.75693	8.97674e-15	1.56e-12	1668.67	504.123	-3.6104	4.20867e-24	3.27654e-21	4491.95	995.283
Cela2a1	-4.55989	9.16079e-62	1.84554e-58	8046.75	1198.14	-3.79601	0.00198891	0.0443912	528.512	105.031	-3.93688	2.63625e-21	1.31124e-18	1660.91	324.977
Fuca11	-4.8893	8.46802e-59	1.63489e-55	2124.8	289.968	-2.97403	2.54107e-09	2.22598e-07	144.144	46.4427	-3.1285	5.61398e-14	1.12948e-11	385.921	109.345
Tmem229a	5.71362	3.46682e-55	6.42555e-52	96.1206	828.196	5.74797	4.75273e-14	7.61018e-12	17.3582	91.8124	5.18504	1.32697e-15	3.23276e-13	30.0332	165.65
Zmynd11	-4.05446	1.03753e-54	1.84904e-51	8805.95	1590.9	-2.31447	8.10716e-10	7.5069e-08	700.855	258.264	-2.96696	1.14266e-16	3.19694e-14	1919.76	551.612
Atp2b2	-3.36823	5.94338e-49	9.83545e-46	18782.8	4446.23	-2.55984	6.39048e-12	8.49007e-10	1697.51	555.431	-2.45888	3.39791e-09	2.73452e-07	5010.27	1745.82
Tff1	-6.22851	6.91714e-48	1.10522e-44	824.818	83.773	-4.42654	1.45395e-08	1.14407e-06	49.327	14.8077	-4.54861	4.37977e-16	1.17051e-13	173.234	33.5742
Nudt6	-5.41944	1.8351e-44	1.97746e-41	1592.77	184.198	-1.44866	0.00106741	0.0263037	114.581	65.2077	-1.50541	0.00273847	0.0357399	128.77	71.8405
Slc19a2	4.27669	5.18832e-43	5.11502e-40	221.975	1262.42	2.63921	5.68813e-05	0.00197325	42.981	117.199	4.41205	1.17362e-15	2.93915e-13	102.36	589.148
Otud31	-5.15708	3.24959e-39	2.64163e-36	1125.35	147.096	-2.5567	0.000169773	0.00526225	64.6531	26.5924	-1.90521	0.00216846	0.0297194	73.019	36.9425
Kcne3	-4.60276	6.95396e-39	5.55549e-36	1220.42	191.416	-2.72739	1.45016e-06	8.14309e-05	70.2948	27.718	-1.70257	0.00260598	0.0342982	95.8333	50.5688
Kcns1	3.71394	1.87046e-37	1.22102e-34	282.853	1311.32	3.4701	4.07834e-09	3.46971e-07	40.4989	151.723	2.57805	1.59201e-09	1.38046e-07	106.762	297.52
Hoxd11	3.68186	7.67439e-36	4.44501e-33	297.619	1368.17	3.49662	2.88798e-09	2.51536e-07	40.3452	152.787	2.55148	4.01199e-09	3.1787e-07	110.848	307.044
Thbs31	3.69741	1.19194e-35	6.81846e-33	269.593	1234.48	2.08351	0.000786537	0.0202108	49.8103	109.869	3.42666	3.02217e-11	3.73207e-09	147.14	594.344
Slc27a4	3.90085	5.84492e-35	3.22417e-32	577.193	2958.24	2.9625	1.89117e-08	1.45991e-06	68.2729	223.818	4.61973	1.45528e-17	4.53187e-15	237.083	1547.31
Wbp111	-4.70393	3.07889e-34	1.62117e-31	653.899	105.523	-2.1796	0.000132042	0.00418111	75.5475	34.6678	-3.92994	1.09655e-12	1.69266e-10	158.946	38.1133
Ss181	3.84478	2.663e-33	1.24639e-30	464.493	2309.94	2.58639	3.93465e-07	2.49612e-05	97.58	282.536	2.51852	7.28368e-06	0.000249372	353.632	1054.81
tRNA-Glu-GAA_copy4	-2.60733	3.81448e-32	1.6068e-29	5403.66	1762.88	1.85329	2.2334e-05	0.000846889	3021.68	6776.59	1.93588	7.30472e-07	3.20633e-05	3085.01	7123.62
chr3.tRNA286-GluTTC	-2.57818	1.05486e-31	4.32549e-29	5458.84	1802.66	1.83463	1.89932e-05	0.000730025	3228.27	7188.31	1.83615	1.43532e-06	5.91506e-05	3499.46	7733.12
chr3.tRNA754-GluTTC	-2.57818	1.05486e-31	4.32549e-29	5458.84	1802.66	1.83463	1.89932e-05	0.000730025	3228.27	7188.31	1.83615	1.43532e-06	5.91506e-05	3499.46	7733.12
Zfpm11	3.20487	2.30241e-30	8.89036e-28	377.483	1438.4	2.04771	0.00130399	0.0311497	60.8592	135.212	3.61391	8.04162e-15	1.74537e-12	155.429	669.085
Txk	2.75792	1.83219e-27	5.89559e-25	482.414	1542.2	2.19877	5.31643e-05	0.00185249	110.972	275.181	2.56427	1.06964e-06	4.544e-05	350.92	1050.39
Mex3a	-2.82964	9.91824e-26	2.81485e-23	2441.56	730.831	-2.72052	3.4105e-09	2.91506e-07	271.441	88.3849	-1.41592	0.00226824	0.030769	577.211	313.082
Trim551	3.18035	1.93738e-25	5.28061e-23	532.332	2033.39	2.5464	3.32119e-05	0.00121175	51.7494	140.238	2.19452	0.000110867	0.00255908	244.932	628.638
Zfp93	4.24043	7.99184e-25	2.08039e-22	132.884	718.928	4.9858	1.11934e-08	9.0009e-07	14.0879	62.9933	2.80377	5.82238e-06	0.000204824	81.4077	252.204
Slc23a31	3.65435	1.7745e-24	4.54272e-22	195.567	862.606	2.18802	0.000122177	0.00388889	41.0398	93.4815	2.83807	3.97845e-08	2.39054e-06	157.989	508.979
Ppp1r13l	-3.27738	7.5847e-24	1.87938e-21	2025.69	511.518	-2.07388	2.62058e-06	0.000131813	123.111	55.3976	-1.32243	0.0021539	0.0295539	200.034	117.739
Tcf7l2:copy21	3.62601	7.89948e-24	1.94697e-21	270.703	1212.83	2.86057	5.32488e-05	0.00185249	28.5097	79.2793	2.70131	3.38164e-06	0.000127076	110.059	332.673
Tmem191c1	3.61876	1.04022e-22	2.36273e-20	663.469	3115.36	2.64031	9.62007e-08	6.70625e-06	131.11	402.756	1.71904	2.98681e-05	0.000835653	379.583	775.616
Arhgap23	-2.34784	1.71832e-21	3.68611e-19	2417.64	886.594	-1.34592	0.00114238	0.0277962	224.601	128.741	-1.88549	3.35556e-07	1.61518e-05	495.075	226.805
Zfp235	3.82303	5.4128e-21	1.12976e-18	123.762	561.912	3.18458	6.59106e-05	0.00227572	18.4205	51.8609	2.69332	6.66783e-06	0.000231608	71.1818	206.138
mmu-miR-5124a	2.54107	8.12352e-21	1.6582e-18	698.725	2067.01	3.36173	1.11414e-19	3.16692e-17	108.326	436.687	2.7954	1.06145e-11	1.41311e-09	281.409	905.64
mmu-mir-5124a	2.54107	8.12352e-21	1.6582e-18	698.725	2067.01	3.36173	1.11414e-19	3.16692e-17	108.326	436.687	2.7954	1.06145e-11	1.41311e-09	281.409	905.64
Hspb12	3.79035	9.98934e-21	2.00375e-18	81.2416	340.462	3.33953	0.00163743	0.0378331	9.8051	23.6388	4.25874	1.14629e-10	1.24282e-08	33.636	150.168
mmu_piR_002643	-17.1458	1.00331e-20	2.00385e-18	12875.2	412.189	3.01658	0.00103643	0.0256436	2707.37	10060.4	2.96432	8.81732e-19	3.12639e-16	1825.22	6384.24
Arhgap32:copy2	2.3919	1.52218e-20	3.00135e-18	1050.41	2926.33	2.75304	3.12307e-07	2.0197e-05	123.566	390.397	3.37481	8.18424e-12	1.11868e-09	330.866	1356.29
U1:RF00003.91	-2.98947	3.67921e-20	6.84657e-18	726.109	213.617	-1.9894	4.79127e-07	2.99295e-05	360.352	154.56	-3.99447	1.40997e-16	3.82529e-14	798.621	155.27
Pfkfb2	2.57036	6.84602e-20	1.23913e-17	351.162	1027.94	2.38184	0.000400035	0.011223	42.7495	104.638	3.67842	6.70281e-14	1.33356e-11	114.746	496.654
Gabrd1	-2.99118	1.13696e-19	2.04194e-17	625.452	185.636	-1.41852	0.0019717	0.0441113	104.602	60.6443	-3.19091	1.48019e-11	1.93462e-09	180.7	54.2151
Gm15663:antisense	4.21248	1.355e-19	2.38727e-17	61.6796	287.045	3.08173	0.000527806	0.0142097	13.8423	34.3449	3.50283	6.5162e-08	3.75174e-06	36.6507	129.019
Zfp109	3.73573	1.72556e-19	3.00584e-17	128.567	567.512	4.42708	2.83362e-07	1.87551e-05	13.5497	49.7059	2.71352	1.67426e-05	0.000510722	69.0655	202.968
1700011J10Rik	2.92375	2.01463e-19	3.44465e-17	247.982	825.06	3.36699	2.65595e-08	1.99158e-06	33.4154	115.476	2.25439	1.3743e-05	0.000428714	138.969	354.953
Grap2	2.82303	9.14969e-19	1.46699e-16	184.543	577.94	3.17168	2.88463e-05	0.00106754	22.0752	65.2859	3.65181	5.27092e-13	8.90388e-11	78.6746	327.045
Paqr8	-2.59842	2.36638e-18	3.64281e-16	640.933	221.767	-2.205	0.000258333	0.007633	56.6266	26.9868	-2.15324	4.28781e-05	0.00113158	95.6745	44.1089
5930412G12Rik:antisense	2.78626	3.42978e-18	5.19354e-16	260.55	825.337	2.87501	0.000112708	0.00361258	26.7504	74.3676	2.97002	4.00958e-07	1.8844e-05	89.182	296.304
Rpap31	-3.08676	4.605e-18	6.79545e-16	1454.63	397.303	-1.62508	0.000535412	0.0143933	97.6574	52.7278	-1.39101	0.00301616	0.0384121	144.532	84.0547
Aph1a1	-4.22291	5.79934e-18	8.39745e-16	182.241	43.8762	-3.84779	0.000277277	0.0081304	18.9023	8.92304	-2.78473	0.0018738	0.0264087	32.611	14.8069
Hnf4a	2.50847	8.27303e-18	1.17589e-15	461.611	1328.04	1.32082	0.00213376	0.0469914	82.491	139.926	1.94639	1.67198e-05	0.000510459	266.91	601.919
Macrod11	2.13947	8.33729e-18	1.1814e-15	1760.87	4435.43	2.82392	2.49137e-11	2.84591e-09	417.138	1417.77	2.82447	2.53755e-13	4.54373e-11	818.228	2682.55
Odc1	3.52886	9.64675e-18	1.35043e-15	97.083	380.649	3.19721	7.0882e-05	0.00241777	19.3035	55.8726	1.8326	0.00011217	0.00258132	142.533	297.608
Cited2	-2.21843	1.25181e-17	1.72631e-15	2425.98	940.12	-5.10204	1.51884e-59	1.85643e-55	6060.99	707.654	-3.66473	4.56064e-20	1.87731e-17	15964.5	3406.76
Car14	-4.09686	2.04326e-17	2.68967e-15	184.124	45.6879	-3.11675	0.00159434	0.0371655	17.7679	9.35294	-2.57847	0.00214615	0.0294927	35.9507	16.7877
Lrrc63	-2.14909	2.32179e-17	3.02198e-15	2276.62	908.569	-1.74727	1.48683e-05	0.000588758	174.509	86.2231	-2.35078	6.78854e-10	6.60628e-08	550.193	208.059
Cbx41	-3.67559	4.67548e-17	5.77715e-15	242.569	63.5531	-2.84664	0.00064516	0.0169461	25.0495	12.3732	-2.37709	0.000294281	0.00581612	64.2738	28.9517
Rnf135	2.65121	8.71455e-17	1.02557e-14	200.199	588.662	2.48374	0.000417473	0.0116587	21.5409	48.0303	2.15297	2.57255e-05	0.000737026	99.7819	231.924
Adcy7:copy3	2.7588	1.85384e-16	2.10023e-14	311.92	981.229	2.04498	0.00133521	0.0317094	44.7534	96.8708	3.85082	4.46171e-11	5.29082e-09	128.278	607.286
Dlec11	2.70854	2.70159e-16	2.96637e-14	230.436	699.823	2.52228	8.11622e-05	0.0027086	31.3968	77.1108	2.55625	2.71763e-07	1.3387e-05	101.451	278.985
Ibtk	-1.95504	2.96346e-16	3.23856e-14	4433.96	1904.49	-4.01897	9.8562e-25	3.84476e-22	6051.14	1057.58	-2.07809	1.34986e-09	1.19657e-07	10031.3	4121.57
Hpca	2.70894	5.00241e-16	5.35315e-14	181.678	545.222	3.61296	2.44018e-13	3.66708e-11	34.8045	130.83	2.61277	3.08212e-07	1.49562e-05	82.185	231.986
Wwp21	2.09572	6.2417e-16	6.57308e-14	2741.74	6793.33	1.46133	0.00223275	0.048907	465.671	867.603	2.87436	7.43631e-09	5.54811e-07	1011.48	3404.5
Sgcg	-1.94112	7.55257e-16	7.7768e-14	3052.23	1324.06	-4.90535	2.93708e-58	2.69242e-54	7666.72	959.786	-3.62848	1.35696e-20	6.15131e-18	19873.7	4307.08
Prdm2	2.17262	8.71164e-16	8.91087e-14	3424.9	8747.48	1.53321	0.00194045	0.0436249	445.287	853.179	2.04185	4.91616e-06	0.000176764	1444.9	3476.38
Agxt	2.50577	2.86426e-15	2.57705e-13	1792.47	5335.39	3.83226	0.001621	0.0376672	193.375	986.053	5.35565	1.44881e-27	1.4023e-24	386.666	3310.12
Ccdc108	2.09541	1.56927e-14	1.26458e-12	471.106	1141.79	2.51729	2.12307e-09	1.89875e-07	79.4687	221.208	2.84065	1.84343e-11	2.37471e-09	197.851	639.552
BC065397	-1.94552	1.84255e-14	1.46947e-12	2340.79	1016.87	-1.6034	7.47791e-05	0.00252952	168.886	88.4057	-2.24031	2.72e-09	2.23928e-07	548.343	217.217
Uba3	2.3594	2.02389e-14	1.60306e-12	293.475	780.951	2.20422	3.22414e-05	0.00118341	46.184	106.083	3.18294	1.05553e-10	1.15599e-08	108.256	384.727
Gorasp2	2.10166	7.41746e-14	5.25528e-12	400.058	965.92	1.93402	0.00123787	0.0297836	49.3058	102.335	2.76922	1.20922e-08	8.60988e-07	150.065	462.527
4933402J07Rik	2.46996	1.00226e-13	6.90053e-12	210.583	578.963	2.95546	1.55153e-10	1.5693e-08	44.2387	135.894	2.31776	7.43187e-07	3.2497e-05	95.9658	241.699
Fibcd1	2.53741	1.25033e-13	8.38425e-12	194.318	544.97	2.26491	0.00120225	0.0290984	39.8669	92.8328	2.66651	1.7939e-06	7.11096e-05	91.6687	265.43
Pde6d	-1.86236	1.72186e-13	1.12214e-11	2475.2	1113.23	-4.67468	3.50564e-49	9.88807e-46	4590.81	631.33	-3.51947	1.58932e-21	8.01646e-19	11590.5	2648.35
Fam78b1	-2.43735	2.6491e-13	1.66326e-11	1128.2	407.31	-3.4769	2.90737e-19	8.0156e-17	3771.62	822.089	-4.38599	1.31942e-33	2.4869e-30	6106.51	1002.71
mmu_piR_038323	-13.9761	2.75239e-13	1.71649e-11	1472.3	67.8821	-1.55639	5.36255e-06	0.00024765	14874.7	7399.28	-1.91541	0.000414647	0.00770993	10995.4	4663.59
1700110C19Rik	3.25111	2.85299e-13	1.77207e-11	106.665	382.428	3.09527	0.00167033	0.0383758	11.8427	28.6922	2.69176	2.24232e-05	0.000652861	43.1075	116.264
Cd40lg1	-1.88194	3.6185e-13	2.21196e-11	2236.02	996.59	-4.44385	5.4272e-25	2.13983e-22	3224.59	477.37	-2.33392	1.26287e-10	1.35407e-08	6097.04	2249.09
Eif4h1	-1.83473	3.89353e-13	2.37695e-11	2918.28	1322.24	-3.76368	1.2827e-23	4.6112e-21	3848.07	751.523	-2.07035	2.95769e-08	1.81995e-06	6934.75	2850.64
Josd11	-2.60276	3.93455e-13	2.39734e-11	516.047	179.03	-1.88157	0.0015133	0.0354794	49.3682	26.5068	-2.7406	1.31781e-08	9.29007e-07	135.821	49.1691
mmu-miR-122-5p	2.68144	4.98779e-13	2.95466e-11	134.77	387.933	-3.18886	1.66903e-09	1.5e-07	130.779	39.2032	-1.44193	0.000733329	0.0123586	369.804	203.779
mmu-mir-122	2.68144	4.98779e-13	2.95466e-11	134.77	387.933	-3.18886	1.66903e-09	1.5e-07	130.779	39.2032	-1.44193	0.000733329	0.0123586	369.804	203.779
Pramef17	3.32703	8.32058e-13	4.66758e-11	112.565	422.222	3.64159	5.84823e-07	3.58001e-05	17.5284	54.4551	6.21002	1.44966e-17	4.53187e-15	30.695	230.859
Gm13128	3.32441	8.58354e-13	4.79767e-11	112.516	421.571	3.64159	5.84823e-07	3.58001e-05	17.5284	54.4551	6.21002	1.44966e-17	4.53187e-15	30.695	230.859
Arhgap32	1.70132	8.87753e-13	4.95005e-11	1783.1	3719.5	1.52539	0.00060377	0.0159849	313.441	599.789	2.41025	7.48651e-09	5.57395e-07	609.999	1679.72
Pacs2	-1.66138	1.08309e-12	5.92517e-11	3908.59	1905.26	-4.25439	6.63925e-26	3.00553e-23	5488.52	872.464	-2.21482	3.66262e-11	4.41635e-09	9143.32	3551.95
Clip41	-1.70123	1.78429e-12	9.22735e-11	3602.09	1727.89	-4.61521	6.11623e-28	3.55984e-25	5302.24	730.271	-2.27958	1.37643e-11	1.8056e-09	9042.17	3418.34
Pa2g41	-1.79263	1.79227e-12	9.25829e-11	4309.32	1981.16	-4.73292	4.53128e-33	3.69229e-30	9103.35	1198.5	-2.34166	1.07818e-11	1.43006e-09	13869.1	5099.5
Casc51	1.84666	1.90476e-12	9.76314e-11	465.723	1014.02	1.64089	0.00120833	0.0292062	106.165	207.155	2.38252	5.54894e-07	2.52501e-05	267.608	725.762
Bmp10	-1.76993	1.96886e-12	9.99715e-11	2681.07	1250.81	-4.39303	1.1013e-23	3.99827e-21	3637.66	546.719	-2.19421	1.348e-09	1.19657e-07	6992.9	2733.5
Bre	-1.88004	2.16373e-12	1.08741e-10	294353	129859	-2.22885	1.86774e-07	1.26826e-05	1.39404e+06	507638	-3.40983	2.13783e-14	4.42544e-12	2.31732e+06	540071
Xkr8	-1.77543	2.98934e-12	1.47199e-10	2284.22	1065.01	-4.41397	4.36654e-24	1.6338e-21	3227.33	482.553	-2.3438	8.34361e-11	9.33754e-09	6095.85	2240.11
Neurl1b1	-1.69404	3.30665e-12	1.61451e-10	2322.45	1121.39	-4.06185	2.5666e-25	1.09433e-22	3323.44	575.896	-2.3047	2.44837e-10	2.54148e-08	6110.64	2281.11
Gria1	1.82303	3.3954e-12	1.6457e-10	2584.11	5709.87	1.63094	0.000557145	0.014912	487.069	977.518	2.7963	6.4018e-12	8.85178e-10	981.81	3196.97
H2afx	3.42498	4.23876e-12	2.029e-10	51.4207	168.562	4.24133	0.000947482	0.0237149	7.50903	13.566	3.17181	8.66408e-06	0.000289709	28.0564	82.3285
Gm10440	2.18186	4.55792e-12	2.16611e-10	302.618	750.234	2.81515	0.000166022	0.00515471	25.5856	68.5612	1.94659	0.000699344	0.0118865	86.3113	189.913
Sacs1	-1.64789	4.73078e-12	2.23405e-10	3210.06	1576.73	-4.76535	1.69539e-51	6.90741e-48	7747.31	1020.8	-3.54032	1.62233e-20	7.17271e-18	20054.2	4505.97
2310065F04Rik	3.11357	5.26114e-12	2.45994e-10	59.2603	177.314	3.78778	8.95682e-05	0.00295349	11.0992	30.9083	3.52855	9.54962e-09	6.92289e-07	32.946	110.226
Snhg5	2.09011	6.01496e-12	2.77875e-10	263.372	622.623	2.78383	1.75446e-10	1.76254e-08	114.121	365.815	-1.64094	0.000633882	0.0109295	1479.33	720.623
Rexo2	-3.74695	1.57355e-11	6.78884e-10	191.989	50.9035	-3.09673	0.000447047	0.0123903	24.0484	11.5333	-2.45427	0.000248219	0.00504495	55.9757	24.9297
Myh131	-2.13187	1.64627e-11	7.06312e-10	776.44	320.82	-5.52609	3.22137e-56	1.96869e-52	1332.61	143.178	-3.85216	5.35271e-29	5.63798e-26	3787.56	765.437
Src1	-1.71969	1.78867e-11	7.59668e-10	2380.17	1134.89	-4.25056	8.17028e-24	2.99588e-21	3284.93	524.796	-2.32989	1.04774e-10	1.15097e-08	6124.32	2263.46
Gm10814	3.03613	2.53109e-11	1.04064e-09	75.7934	233.57	3.32757	0.00124639	0.0299689	8.42806	16.676	3.76111	1.42339e-09	1.25244e-07	31.2823	113.157
Spire21	-2.12544	2.58888e-11	1.06158e-09	1130.72	458.537	-2.12944	4.52913e-12	6.1968e-10	1071.36	424.01	-1.78049	0.000409624	0.00762739	1530.34	717.969
mmu_piR_017289	-12.3393	2.97482e-11	1.20386e-09	488.945	34.9395	2.08916	6.76878e-09	5.59004e-07	316.631	781.21	-1.29381	0.00173875	0.0248278	4306.43	2443.33
Cpb11	2.48802	3.96052e-11	1.56316e-09	115.707	303.011	2.68078	0.0019123	0.0430978	17.1963	40.213	2.58744	1.8053e-06	7.14381e-05	58.5486	154.467
Dhodh	-1.78597	4.65338e-11	1.8104e-09	8608.44	3950.13	-1.13545	0.000163355	0.0050805	5937.93	3587.36	-1.65143	0.00285592	0.0369094	6572.89	3092.21
SNORD50:RF00278.1	2.56963	7.11717e-11	2.68551e-09	114.053	307.697	2.98229	8.41194e-10	7.74998e-08	53.3081	171.678	-1.53582	0.00139077	0.0207872	711.025	366.056
SNORD50:RF00278.5	2.56963	7.11717e-11	2.68551e-09	114.053	307.697	2.98229	8.41194e-10	7.74998e-08	53.3081	171.678	-1.53582	0.00139077	0.0207872	711.025	366.056
Meox11	2.77168	7.43767e-11	2.78153e-09	85.0385	239.325	2.78878	0.00166106	0.0382914	13.9676	31.3444	2.27566	0.000593674	0.0103609	32.0733	69.9154
Gm15997	1.81748	7.8506e-11	2.91012e-09	545.529	1177.46	2.22867	9.56519e-05	0.00313158	78.4149	191.428	1.68869	0.000104481	0.00243758	182.59	362.182
Lin7b	2.99651	1.15405e-10	4.12608e-09	73.5872	221.057	3.6437	7.49887e-05	0.00253427	10.6184	25.3327	4.8037	2.924e-11	3.62333e-09	26.3713	127.129
U3:RF00012.1	-3.89379	1.28915e-10	4.55737e-09	105.936	32.5499	-1.91034	0.00011982	0.00383049	230.088	103.435	-3.34797	1.57498e-10	1.66874e-08	556.761	139.846
Adh6-ps1	2.46392	2.06107e-10	6.83728e-09	123.139	321.114	2.84911	0.000705641	0.0183767	15.1279	35.2228	2.6216	1.21619e-05	0.000388531	37.0653	93.4453
mmu_piR_000620	-14.2161	2.06139e-10	6.83728e-09	1681.58	71.2952	3.55898	5.93865e-26	2.72198e-23	1195.86	5642.89	2.45112	4.47637e-06	0.000162255	2432.82	6826.6
mmu_piR_002945	-11.6872	2.12327e-10	7.02248e-09	313.954	28.1161	3.26885	0.00222331	0.0487295	101.573	394.119	-2.40037	3.261e-09	2.64214e-07	304.711	116.289
Dnmt3b	1.59973	2.45952e-10	7.95286e-09	1035.58	2056.82	1.57074	0.000163154	0.00507856	156.663	302.263	1.51713	5.97599e-05	0.00151286	265.516	499.045
Ptpn131	1.62718	2.98454e-10	9.46554e-09	2463.63	4997.85	1.91323	7.52039e-05	0.0025392	403.334	913.617	3.33562	1.50063e-17	4.6328e-15	742.742	2996.53
Lgals11	-3.12772	3.4575e-10	1.07738e-08	158.311	53.8368	-2.00513	6.70985e-07	4.06001e-05	469.339	197.715	-5.27751	2.24575e-34	4.46805e-31	417.746	58.4622
Gatsl21	1.61923	6.70044e-10	1.89312e-08	1013.54	2028.9	3.13941	1.99714e-17	4.6644e-15	94.7951	344.541	2.71527	2.04169e-11	2.62068e-09	295.804	921.408
Apc1	-1.59717	7.21497e-10	2.02124e-08	1386.32	702.219	-1.65809	5.32458e-07	3.29244e-05	755.389	367.615	-1.87322	4.07645e-06	0.000149576	983.39	446.351
Wwc2	-1.38432	7.81315e-10	2.16525e-08	6423.68	3516.08	-2.82796	1.19272e-15	2.33875e-13	5074.83	1463.12	-1.63518	4.44019e-06	0.000161434	8972.66	4439.54
Klhdc1	1.80783	8.2147e-10	2.26031e-08	486.418	1041.62	1.4067	0.00192872	0.0434037	81.7378	143.171	2.6738	3.64449e-08	2.20467e-06	189.714	565.808
5S_copy208	-1.68528	8.9759e-10	2.44364e-08	765365	364351	-1.22715	7.94548e-05	0.00266799	280322	161849	-1.02355	0.00229847	0.0310832	217874	140099
Tmem38b	-1.68321	9.23808e-10	2.51206e-08	765811	364897	-1.22637	8.0229e-05	0.00269153	280412	161957	-1.02314	0.00230359	0.0311189	218009	140211
Tnfsf11	2.10035	1.13468e-09	3.01645e-08	185.757	431.809	2.21407	0.00203819	0.0452947	26.2319	55.569	3.32381	6.45776e-11	7.41235e-09	71.8263	258.001
Col11a11	-1.44118	1.43701e-09	3.72401e-08	3182.76	1707.26	-3.74734	5.16809e-23	1.78777e-20	3873.06	760.692	-2.078	1.75774e-08	1.1281e-06	6993.37	2867.61
Lhx6	1.70423	2.36242e-09	5.83815e-08	413.691	847.076	2.25876	2.6896e-07	1.79133e-05	74.5337	184.698	2.18153	6.84598e-08	3.91018e-06	182.23	445.776
E2f41	2.47159	2.62983e-09	6.41998e-08	142.871	378.251	3.52465	5.31692e-08	3.86827e-06	21.2964	68.0197	1.88913	0.000112997	0.00259568	70.3662	144.114
Rpl5	2.18184	2.75263e-09	6.68129e-08	204.829	494.791	1.80985	0.000916519	0.0230975	44.4228	87.0027	-1.34666	0.000206559	0.00433603	615.984	350.193
Pkdcc1	1.57939	2.93221e-09	7.03876e-08	486.267	946.457	2.14002	2.53823e-05	0.000952647	60.2235	139.608	1.95397	1.32363e-05	0.000415076	132.292	289.142
Nos1	1.67326	7.99234e-09	1.73215e-07	4337.29	8923.8	2.37972	9.01311e-08	6.35563e-06	396.445	1105.71	2.18008	2.53731e-08	1.59694e-06	1422.8	3591.69
Sept9:copy2	1.41002	8.29751e-09	1.78908e-07	3387.24	6258.09	1.70849	3.19312e-06	0.000157162	450.744	944.931	1.71525	2.76387e-05	0.00078183	1077.24	2224.64
Ncl	1.68755	8.68005e-09	1.86376e-07	384.927	779.023	1.89216	4.16169e-06	0.000197926	282.388	638.245	-1.19149	0.00422259	0.0492571	989.023	597.29
Hspa8	1.85736	8.71059e-09	1.86945e-07	1627.27	3597.21	2.6372	3.43524e-07	2.19831e-05	160.65	494.889	-1.14233	0.00165124	0.0238926	2996.42	1835.67
SNORD14:RF00016.2	1.9319	1.24656e-08	2.58552e-07	770.725	1743.52	2.95445	3.97637e-07	2.51823e-05	66.5172	221.072	-1.16351	0.00203833	0.0283702	1392.27	847.271
Tbc1d22b1	1.72967	1.29454e-08	2.67427e-07	2233.1	4760.57	2.02999	3.40616e-05	0.00123606	388.47	924.936	3.43923	3.82416e-17	1.13183e-14	707.934	2978.62
Cnot2	1.57857	1.74355e-08	3.52637e-07	1519.01	2990.91	2.03685	3.58179e-05	0.00128888	141.644	331.242	1.96183	8.55233e-08	4.76323e-06	297.463	673.719
Ttc39c1	1.50856	1.83777e-08	3.69916e-07	2754.43	5323.98	1.81678	0.000133013	0.00420459	488.99	1064.79	3.433	1.62406e-17	4.97102e-15	758.603	3189.33
Snap25	-2.06882	1.87363e-08	3.76645e-07	487.067	210.624	-2.06282	3.12126e-07	2.0197e-05	407.388	167.86	-3.23469	3.37398e-17	1.00691e-14	826.254	218.272
Hebp11	1.81455	2.21886e-08	4.38435e-07	360.384	768.547	2.78563	1.7368e-05	0.000678717	45.5453	132.758	2.09504	1.22529e-06	5.12019e-05	115.953	267.034
Cnot2:copy2	1.5874	2.66801e-08	5.20088e-07	1458.25	2880.17	2.22735	1.26786e-05	0.000508088	125.264	316.477	2.13215	7.05506e-09	5.27465e-07	268.682	651.166
Gatsl2	1.60734	2.99239e-08	5.79662e-07	678.326	1348.99	2.64533	3.20364e-09	2.77054e-07	84.9539	249.195	2.22271	1.45019e-07	7.62618e-06	254.713	643.637
Tspan91	1.42728	3.13038e-08	6.04372e-07	994.49	1835.62	2.30905	4.23142e-09	3.58332e-07	376.422	1026.81	1.30739	0.00171552	0.0245942	516.856	900.932
SNORD14:RF00016.3	1.84509	4.78772e-08	8.93091e-07	783.008	1713.22	2.87412	7.84998e-07	4.66521e-05	68.8021	221.461	-1.13304	0.00279341	0.0363113	1379.9	850.5
Loh12cr1	1.3582	4.82512e-08	8.9862e-07	3147.48	5693.06	1.74625	2.13257e-05	0.000810332	602.638	1284.36	3.268	1.15863e-13	2.2308e-11	1013.5	3977.57
Lefty2	2.90677	5.8965e-08	1.08249e-06	54.6708	149.231	5.06239	8.95151e-05	0.00295349	7.71617	18.2993	5.32429	3.85517e-11	4.63293e-09	20.8504	102.759
Aldh1b1	2.77844	5.98784e-08	1.09839e-06	59.2932	156.33	4.76358	2.05692e-05	0.000785657	8.69421	26.6698	3.34686	1.40686e-05	0.000436968	18.1019	46.215
Aspscr11	1.86339	6.52094e-08	1.18865e-06	179.765	378.938	1.9051	0.00199395	0.0444463	35.3183	69.7029	2.88882	5.27702e-11	6.11588e-09	77.0461	235.159
1700034K08Rik:antisense	1.94979	6.6437e-08	1.20832e-06	178.686	389.413	2.14648	0.00109799	0.0269305	31.8125	67.8209	2.67317	4.47597e-07	2.08444e-05	69.9383	194.442
4933421O10Rik	-1.74469	6.76296e-08	1.22793e-06	443.92	219.039	-5.3351	4.94489e-41	8.63424e-38	1291.2	146.261	-2.33781	8.10274e-10	7.70059e-08	1540.33	573.706
Syt7	1.53097	7.52666e-08	1.35492e-06	524.729	1004.53	1.82951	0.000885569	0.0224565	84.1801	174.733	2.52157	5.83568e-08	3.39817e-06	183.848	517.879
SSU-rRNA_Hsa_copy21	-1.26605	7.6842e-08	1.38132e-06	99864	57430.7	-1.20923	0.000813787	0.0208234	92527.2	53513.1	-1.31237	0.000794807	0.0132204	75734.5	42856
Hipk2	1.43868	8.4972e-08	1.51901e-06	900.247	1664.25	1.54934	1.75847e-05	0.000685954	195.159	377.93	1.35803	0.00108501	0.0169635	407.851	723.732
Gm20581	3.26748	8.97878e-08	1.59586e-06	35.4991	97.0739	5.10452	0.000845169	0.021495	5.41661	14.1399	4.61877	1.02033e-09	9.42306e-08	21.6934	90.4516
Syt2	-1.38565	1.04506e-07	1.83563e-06	1938.99	1067.39	-1.14677	0.00033058	0.00949977	955.923	576.978	-1.82613	1.62162e-06	6.53979e-05	2647.08	1207.78
Prmt1	1.29038	1.13084e-07	1.97506e-06	1103.17	1920.57	2.74527	1.30996e-10	1.33586e-08	114.267	358.048	1.95636	2.91811e-06	0.000111888	367.583	827.234
Hif1an	-1.48357	1.13422e-07	1.98023e-06	1296.52	690.718	-4.26821	3.10202e-38	4.3748e-35	2187.99	356.66	-3.33106	1.6023e-20	7.17268e-18	5311.18	1309.61
Pcdh71	-1.15045	1.1771e-07	2.05354e-06	7906.84	4789.25	-1.9241	5.48934e-10	5.18771e-08	3614.08	1543.13	-2.14712	7.54432e-10	7.24336e-08	7870.42	3145.26
2010107E04Rik	2.21935	1.22872e-07	2.13395e-06	128.939	305.519	3.43731	6.68977e-06	0.000286232	15.1248	41.0343	3.51428	8.23331e-10	7.77971e-08	52.7152	197.275
Csf1	1.94823	1.26926e-07	2.19696e-06	167.37	364.788	3.15626	0.000453713	0.0125466	15.2293	41.0709	3.24245	2.75192e-08	1.71395e-06	69.8436	244.069
Tnfrsf11a1	-1.50354	1.29415e-07	2.23752e-06	1540.39	806.715	-1.54127	1.08554e-05	0.000444248	743.896	378.733	-2.28038	5.63147e-07	2.55727e-05	2574.07	957.496
Zfp6081	1.68618	1.30839e-07	2.26047e-06	731.246	1507.04	1.91365	0.00108824	0.0267809	81.5065	174.9	2.04842	9.00432e-05	0.00214324	261.276	614.686
Ces2f1	2.4699	1.352e-07	2.33059e-06	65.7065	157.017	4.11347	4.58625e-05	0.00162012	10.0908	30.0301	4.45496	5.25211e-09	4.04492e-07	20.0417	75.2753
Gigyf11	2.96896	1.99316e-07	3.35106e-06	44.6641	118.929	3.87816	0.00136304	0.0322869	7.16648	17.1132	3.73958	2.23906e-05	0.000652444	14.2274	36.2624
Dyrk2	2.18127	2.15966e-07	3.60917e-06	96.2878	217.754	3.06016	0.000261077	0.0077043	15.3955	38.9596	3.86391	3.01359e-09	2.46095e-07	28.2455	102.662
Gripap1	-1.22133	2.36483e-07	3.93312e-06	3399.61	2003.54	-3.58994	8.19146e-23	2.80714e-20	3961.87	831.752	-1.92955	2.01333e-07	1.01838e-05	7149.92	3118.99
Gpr1141	-1.40907	2.40788e-07	3.99468e-06	1227.15	671.812	-1.30569	0.00203517	0.0452552	164.329	96.9605	-1.24944	0.00408019	0.0479524	306.096	182.074
Gmpr1	1.77132	3.24924e-07	5.27714e-06	322.465	673.7	2.43347	9.06262e-05	0.0029857	39.546	97.7719	2.10361	1.20254e-05	0.000384854	81.514	183.968
Fam19a5:copy2	-1.20255	3.31054e-07	5.36354e-06	3337.52	1983.42	-3.79105	1.04424e-25	4.55834e-23	3955.22	766.414	-2.06968	7.6103e-09	5.65436e-07	7351.66	3029.43
Shox2	2.81561	3.36019e-07	5.43447e-06	58.3418	156.611	3.85214	0.000116847	0.00373868	9.29105	20.9792	4.51207	3.27118e-10	3.31862e-08	25.7923	110.566
5031426D15Rik	1.95451	3.55105e-07	5.72716e-06	238.511	536.998	2.75576	0.000332967	0.00954593	20.7524	51.3851	2.0268	0.000492653	0.00891957	52.0365	109.962
Smim19	-2.06925	3.7051e-07	5.96523e-06	331.776	145.538	3.4961	8.2434e-21	2.5616e-18	1567.35	7228	-1.55871	0.00249427	0.0331324	431.299	223.046
Peli21	-1.19314	4.19272e-07	6.68527e-06	3344.71	1994.95	-3.52465	4.79548e-25	1.91131e-22	3929.03	851.384	-1.86917	7.65187e-07	3.32559e-05	7129.73	3186.92
Gm76161	-1.4945	4.44211e-07	7.04654e-06	2289.85	1208.31	-1.41202	2.53973e-05	0.000952647	2692.01	1435.26	-1.55848	0.00157073	0.0229314	1745.39	874.504
Zbtb38	1.32792	4.78278e-07	7.53792e-06	572.497	1005.34	1.30055	0.00102194	0.0253363	115.479	197.443	1.24115	0.00295104	0.0378249	187.459	310.415
mmu-miR-6239	-1.51706	5.46783e-07	8.52481e-06	896.201	472.76	-2.97571	5.54188e-16	1.12894e-13	3466.49	937.793	-2.06077	1.41602e-06	5.84897e-05	3207.55	1321.21
Ccnyl1	-1.4335	5.75739e-07	8.94016e-06	3375.18	1820.84	-2.04502	8.11494e-12	1.03319e-09	4556.31	1847.37	-1.79592	0.000602086	0.0104873	6102.34	2722.01
tRNA-Ala-GCY__copy828	1.87517	5.78801e-07	8.97868e-06	152.808	319.664	3.89919	8.7337e-09	7.14838e-07	17.0985	54.6643	3.16479	7.53399e-10	7.24336e-08	45.3325	143.039
Synm	1.62815	6.2087e-07	9.58316e-06	348.821	688.292	2.42198	9.9154e-05	0.00322607	42.9164	107.668	2.12763	4.00686e-06	0.000147173	83.4147	189.959
tRNA-Ala-GCY__copy810	-7.65236	7.2032e-07	1.09899e-05	54.3303	15.7769	-6.43449	0.000363398	0.0102976	9.01385	4.94025	-7.63977	9.8194e-06	0.000323805	14.7414	6.20343
Mrps17	1.83898	8.11103e-07	1.21432e-05	162.585	337.331	2.62086	0.000217512	0.00656981	19.7418	45.2663	1.93518	0.00131576	0.0198903	37.7564	73.3777
Zcchc141	1.20653	8.21093e-07	1.2269e-05	1447.59	2436.71	2.38599	3.21949e-09	2.7777e-07	172.706	474.007	1.79303	5.65002e-06	0.000199545	487.245	1031.7
Huwe1	-1.28375	8.95785e-07	1.3295e-05	8782.49	5001.75	-1.24567	0.000997143	0.0247718	12898.7	7311.42	-1.59606	1.8419e-05	0.000555236	28035.3	14035.9
Acaca1	-1.29857	9.02752e-07	1.33899e-05	2677.8	1527.5	-1.98611	6.79539e-08	4.83832e-06	2224.31	927.262	-1.12314	0.00337675	0.0418252	1690.68	1049.91
Dnm31	-1.0489	1.11947e-06	1.6215e-05	21944.5	13877.4	-1.40365	0.000816245	0.0208572	61653.2	32315.6	-2.98723	4.64553e-10	4.62127e-08	156938	43085.3
Luc7l3	-1.37214	1.15114e-06	1.66425e-05	1517.98	846.418	-1.38828	2.68051e-05	0.000997995	1239.4	671.527	-1.78454	0.000812512	0.0134587	3925.14	1754.76
Fam19a5	-1.1592	1.21752e-06	1.7542e-05	4524.25	2735.85	-3.71899	7.93342e-29	4.93055e-26	5636.43	1124.05	-2.39807	2.84365e-11	3.5642e-09	11566.3	4150.26
Arhgef281	1.22543	1.26196e-06	1.81203e-05	5445.45	9289.34	1.4723	0.000515304	0.0139037	646.914	1220.97	2.15385	2.71078e-08	1.69421e-06	1566.72	3906.29
Tfdp11	-1.5504	1.26899e-06	1.82099e-05	954.682	497.722	-4.25545	1.76703e-38	2.59174e-35	1523.51	252.508	-3.32235	3.79976e-19	1.44763e-16	4029.31	995.926
SNORD50:RF00278.2	1.79071	1.35218e-06	1.92784e-05	147.125	296.567	2.72417	1.36376e-08	1.07772e-06	62.5283	185.037	-1.75433	0.0005411	0.00959301	752.937	351.353
SNORD50:RF00278.4	1.79071	1.35218e-06	1.92784e-05	147.125	296.567	2.72417	1.36376e-08	1.07772e-06	62.5283	185.037	-1.75433	0.0005411	0.00959301	752.937	351.353
Ap5z11	1.42588	1.36082e-06	1.93897e-05	637.873	1171.23	2.46349	5.12447e-08	3.73567e-06	80.4687	218.32	2.14426	6.18493e-07	2.76523e-05	219.114	534.914
Ppard	-1.33788	1.46795e-06	2.07945e-05	1856.16	1043.42	-2.30774	3.52476e-13	5.19059e-11	4760.66	1716.4	-1.54074	0.00268716	0.035161	1664.25	873.082
Smg61	-1.16835	1.62949e-06	2.29009e-05	10975.8	6603.45	-2.64744	1.79629e-08	1.39597e-06	39448	11836	-3.57945	1.23542e-13	2.36593e-11	110740	24009.7
Prss301	1.7446	1.68896e-06	2.36677e-05	162.038	322.675	2.84379	0.00129448	0.0309628	13.0725	24.2415	3.32065	4.06745e-08	2.43992e-06	38.3284	124.083
Ppp6r2	-1.11907	1.75791e-06	2.45271e-05	2569.69	1583.65	-1.2411	9.62835e-05	0.00314944	974.843	564.723	-1.80295	5.28131e-07	2.4186e-05	1893.02	879.537
Focad	-1.13059	2.04565e-06	2.82441e-05	9136.02	5570.93	-1.19845	4.91419e-05	0.00172599	2973.46	1747.33	-1.48653	0.000222207	0.00461469	6161.01	3240.5
Hydin	-1.08303	2.16482e-06	2.97388e-05	3566.55	2228.4	-4.01066	2.30011e-37	3.01215e-34	7087.77	1256.61	-3.98559	6.07524e-22	3.1995e-19	16843.8	3181.62
Tyr	-1.31672	2.29229e-06	3.13413e-05	1489.73	850.263	-4.40818	2.96601e-43	5.72409e-40	2135.92	330.721	-3.46184	3.79129e-23	2.26289e-20	5289.04	1240.3
Cd300lh1	2.13929	2.38522e-06	3.25351e-05	87.1129	192.081	3.32825	0.00197954	0.0442596	8.41014	17.9203	3.63127	2.7134e-09	2.239e-07	31.0995	106.128
tRNA-Ala-GCY__copy918	-3.77906	2.43633e-06	3.31639e-05	55.0013	21.7234	-1.30707	0.00147372	0.0347067	162.679	95.8967	-3.74201	0.00271714	0.0355262	230.631	52.988
Samd4b1	-1.38141	3.13133e-06	4.16695e-05	2194.25	1214.06	-1.3457	1.45738e-05	0.000578346	1934.95	1066.98	-1.64727	0.00165671	0.0239621	4370.15	2076.21
Tmtc2	1.24191	3.1362e-06	4.17224e-05	3927.15	6718.7	1.79491	2.88517e-05	0.00106754	644.528	1402.14	1.5003	0.000134349	0.00299479	1219.57	2304.58
Mmd21	1.22119	3.99845e-06	5.24108e-05	736.688	1240.31	2.01996	1.59247e-06	8.83763e-05	113.923	262.645	1.77561	9.04638e-06	0.000301647	277.008	582.192
Adcyap1r11	-1.857	4.35339e-06	5.67902e-05	405.653	193.559	-1.85092	5.14642e-07	3.18765e-05	283.647	130.772	-1.62426	0.0032728	0.0408667	651.5	317.255
Atp5k	-2.05717	5.25345e-06	6.77872e-05	164.866	78.3851	-3.65236	3.18889e-19	8.72615e-17	274.15	64.4472	-3.15349	4.37573e-08	2.60305e-06	788.161	208.002
Prodh2	1.35829	6.16553e-06	7.87665e-05	372.687	656.422	2.21278	8.02393e-07	4.76087e-05	58.1821	138.955	2.03456	3.8618e-07	1.82935e-05	135.686	307.878
chr6.tRNA1026-CysGCA	1.90621	6.55761e-06	8.34991e-05	102.656	210.304	4.14061	3.77409e-06	0.00018209	12.1572	37.8834	2.13079	0.000125363	0.00283428	45.9991	99.2558
4930547C10Rik	1.80352	7.16494e-06	9.061e-05	149.779	305.216	2.41394	0.00112837	0.0275466	24.2236	54.6868	3.06825	1.35511e-08	9.4969e-07	51.8174	160.895
Ago31	1.11041	7.36004e-06	9.28744e-05	3665.49	5954.01	1.46433	0.00113885	0.0277654	649.482	1217.37	2.83864	1.74661e-13	3.2578e-11	1039.64	3441.34
Cd82	1.34252	9.43341e-06	0.000117155	373.43	652.213	2.26172	0.000740809	0.0191701	46.322	109.672	3.1263	1.50826e-09	1.31741e-07	126.884	444.176
Mllt31	-1.01073	9.8982e-06	0.000122435	4968.16	3202.02	-3.95067	2.806e-27	1.55894e-24	5744.89	1038.48	-2.11756	2.75853e-10	2.83062e-08	9519.93	3850.49
Mrgpre1	1.37331	1.04537e-05	0.000128928	501.21	891.411	2.40317	3.06173e-05	0.00112718	41.5022	101.89	2.32923	1.06556e-07	5.7643e-06	115.83	295.356
Ogfod3	-1.19841	1.08449e-05	0.000133415	1609.18	964.484	-3.98825	1.07113e-36	1.35435e-33	2274.66	413.349	-3.1516	2.39002e-19	9.40565e-17	5463.85	1448.9
Rnu11	-1.76838	1.15168e-05	0.000140914	385.226	186.865	-1.56691	1.3814e-05	0.000551178	419.502	214.212	-2.54725	5.4742e-10	5.40061e-08	604.881	211.172
LSU-rRNA_Hsa_copy87	-2.1853	1.18198e-05	0.00014424	164.118	73.9601	-2.15209	0.000275773	0.00810259	53.6562	26.3205	-1.97143	0.00121151	0.018558	55.7789	29.2366
Gtpbp31	2.6248	1.27606e-05	0.000155068	48.046	116.066	4.77111	0.000299041	0.00870948	6.55426	18.0973	3.88423	4.15672e-08	2.4839e-06	22.3538	74.8563
Pdss11	1.36454	1.29323e-05	0.000156908	740.251	1333.72	1.92606	7.64644e-05	0.00257939	127.76	282.98	2.28075	1.51396e-07	7.90349e-06	233.291	598.556
Wdr82	-1.27071	1.33798e-05	0.000161787	3094.83	1773.58	-1.65446	4.14913e-05	0.00147138	3164.35	1495.25	-1.90329	1.83839e-06	7.26671e-05	5534.28	2430.22
mmu-let-7d-3p	2.34989	1.49308e-05	0.000178953	58.7866	131.674	2.44501	1.13731e-08	9.1254e-07	57.6097	149.77	1.3127	0.00164357	0.0238104	145.259	246.285
Mapkap11	-1.05319	1.51594e-05	0.000181552	1685.89	1072.33	-2.66423	4.2084e-12	5.80126e-10	2417.46	753.266	-2.24209	3.89205e-08	2.34256e-06	1907.23	741.698
Tmem1711	-1.79416	1.60034e-05	0.000191166	229.13	115.549	-3.06777	5.21486e-15	9.41962e-13	253.481	73.8162	-3.20966	5.97886e-12	8.33132e-10	875.025	230.897
Npas1	1.54895	1.78732e-05	0.000211863	214.295	400.395	2.84657	9.51496e-07	5.58717e-05	24.0817	61.8884	2.47118	3.47294e-07	1.66274e-05	63.4261	162.26
Izumo2	1.60288	1.79579e-05	0.000212758	151.989	284.448	3.05778	2.56212e-06	0.000129049	18.3365	46.611	2.84063	8.54765e-08	4.76323e-06	45.5752	128.408
Fam213a	2.07983	1.81137e-05	0.00021433	93.614	203.152	2.75872	0.000982051	0.0244466	11.6463	22.8037	2.99641	8.83508e-07	3.79834e-05	44.2578	130.915
Csf1:copy2	1.6576	1.86016e-05	0.000219486	153.409	295.145	3.56807	0.000249797	0.00740465	11.9465	33.8757	3.70387	1.61759e-09	1.39588e-07	51.5415	206.978
St6gal2	1.75516	2.07561e-05	0.00024299	249.351	507.599	2.68602	9.21785e-06	0.00038322	36.4422	97.9965	1.70911	0.000941892	0.0151043	137.542	276.109
C030029H02Rik:antisense	1.35869	2.08286e-05	0.000243715	589.899	1045.95	2.25955	1.18998e-05	0.000481613	64.2293	157.012	3.12788	6.11365e-12	8.48612e-10	187.38	669.968
Col26a11	1.10598	2.0869e-05	0.000244065	786.782	1261.1	1.68837	7.14445e-06	0.000303913	108.033	216.56	1.65152	9.25468e-06	0.000308208	268.278	532.931
Musk	-1.37187	2.10346e-05	0.000245816	887.661	499.705	-5.06769	5.92391e-51	2.17218e-47	1377.3	171.488	-3.77118	7.54779e-28	7.50838e-25	3854.31	803.461
Cobll11	-1.26319	2.16914e-05	0.000252726	959.636	563.617	-4.57032	1.35739e-43	2.76514e-40	1437.89	212.889	-3.54856	1.1482e-24	9.34533e-22	3928.05	891.923
U11:RF00548.1	-1.73386	2.28915e-05	0.000266039	391.156	191.845	-1.60194	8.29204e-06	0.000347092	435.118	218.729	-2.5832	4.11701e-10	4.15319e-08	627.962	215.818
Nyap1	1.51503	2.34065e-05	0.00027148	177.618	323.893	2.73336	1.39911e-05	0.000557636	20.516	48.7324	2.2599	3.22248e-06	0.000121991	57.7918	133.904
0610009O20Rik	-3.22416	2.54756e-05	0.000293301	50.1502	22.7549	-1.56205	0.000322138	0.00927899	138.716	74.7872	-3.52196	6.09659e-13	1.01549e-10	159.355	43.5093
Gipr	1.55018	2.69131e-05	0.000308828	158.737	291.771	4.21619	5.77256e-09	4.79973e-07	14.9956	48.9453	2.77395	9.43105e-07	4.04001e-05	45.544	126.676
Polq1	-1.28896	2.83469e-05	0.000323996	783.136	456.672	-2.15741	4.06139e-08	2.99042e-06	580.345	227.408	-3.52338	1.50982e-21	7.72425e-19	1131.5	265.241
Klc31	2.05568	2.95501e-05	0.000336338	75.9743	158.929	3.83541	4.94207e-05	0.00173247	10.47	27.076	2.86849	8.09584e-06	0.00027326	26.2795	65.8202
Diras21	-1.4345	3.17066e-05	0.000359207	764.215	420.267	-5.4856	6.96031e-56	3.64601e-52	1333	144.938	-3.72681	6.38494e-27	5.71644e-24	3822.65	810.166
Adamts7	-1.31329	3.17262e-05	0.000359342	488.364	285.156	-1.61418	6.7276e-06	0.00028718	304.113	153.988	-1.66493	0.000986762	0.015664	774.113	373.612
Ccbl2	-1.3765	3.53227e-05	0.000397164	786.615	442.961	-5.03282	3.23214e-50	1.00117e-46	1390.38	175.099	-3.79611	2.88781e-28	2.95481e-25	3844.97	793.77
Umodl11	-1.12502	3.77508e-05	0.000422823	1482.45	916.791	-3.95697	1.20089e-35	1.33437e-32	2271.82	417.974	-3.20204	1.35725e-18	4.76529e-16	5417.92	1405.08
BC053393	1.57196	4.06885e-05	0.000453971	521.43	1003.3	2.19408	7.0711e-05	0.00241418	49.5578	114.279	2.60363	3.05695e-10	3.1101e-08	153.119	440.352
Ift431	-1.10059	4.69886e-05	0.000517779	1444.55	903.182	-4.23522	5.28437e-38	7.17657e-35	1638.97	273.311	-3.27475	3.20498e-20	1.35031e-17	4233.05	1068.66
Vmn2r54	1.80035	4.83824e-05	0.000532126	254.071	526.866	2.81509	0.00022245	0.00669137	25.3222	67.9554	2.77846	5.00786e-08	2.95455e-06	89.5082	266.365
Srgap31	1.03159	6.14216e-05	0.000662639	2789.3	4368.22	1.63749	0.000230841	0.00692673	396.236	807.738	1.95833	1.9562e-07	9.97942e-06	888.26	2037.41
C430049B03Rik	2.56803	6.19657e-05	0.000668042	39.7915	88.6418	1.89313	1.79693e-08	1.39597e-06	199.226	446.802	-1.8361	0.00013953	0.0030902	4246.55	1884.8
Ambp	1.16131	6.47843e-05	0.000696645	625.566	1022.42	2.55254	2.4771e-06	0.000125456	59.4354	162.031	2.86636	4.78707e-11	5.6208e-09	145.857	463.929
Tmem222	1.40348	6.49365e-05	0.00069812	228.491	403.941	1.89853	0.00132063	0.0314242	30.15	57.9524	1.67828	0.00120938	0.0185404	52.531	96.3913
Tbc1d8b1	-1.19753	6.77666e-05	0.000725852	1109.73	669.046	-4.86885	3.27643e-50	1.00117e-46	2034.01	266.044	-3.6192	2.29182e-25	2.00182e-22	5160.25	1138.17
Zfp2131	1.58527	7.7709e-05	0.000824705	220.492	416.598	2.25261	0.00195462	0.0438361	19.1601	38.2269	2.32228	7.74748e-05	0.00189129	59.1728	140.357
Clptm1l1	1.38552	8.28933e-05	0.000874731	628.196	1133.51	2.64436	3.08685e-06	0.000152751	52.2085	145.759	3.00282	2.56808e-10	2.65804e-08	171.931	582.224
Wbscr271	1.44575	8.51874e-05	0.000896897	166.676	294.216	2.96143	2.21537e-06	0.000113772	19.654	49.4225	2.40667	1.07105e-06	4.54462e-05	54.5057	132.865
chr10.tRNA866-AspGTC	-1.24122	8.58074e-05	0.000902809	787.197	465.257	1.8134	1.40892e-07	9.65647e-06	1857.73	4132.01	2.35717	1.97826e-10	2.07757e-08	796.446	2160.82
4933402P03Rik1	1.51313	9.29314e-05	0.000970273	243.343	449.223	2.64224	6.94338e-05	0.00237622	25.2352	62.0274	2.48559	3.67815e-07	1.75162e-05	83.1921	220.225
tRNA-Ala-GCY__copy735	1.20583	0.000114136	0.00117004	628.013	1052.2	2.8308	2.27624e-06	0.000116085	47.0763	140.738	3.32017	1.54205e-13	2.90651e-11	137.266	525.392
Ints11	1.41697	0.000126747	0.00128793	197.641	347.917	2.25921	3.96262e-05	0.00141757	29.0903	63.1987	2.09436	8.94548e-06	0.00029856	67.6877	149.793
Rassf61	1.64329	0.000136924	0.00138285	269.02	523.135	2.24887	0.000496246	0.013439	22.7692	46.7027	2.33077	2.0578e-05	0.000606536	66.7084	160.901
Actr8	1.34428	0.000139066	0.00140325	834.966	1472.06	2.23687	6.31741e-07	3.83643e-05	86.9059	215.469	2.91231	3.61786e-11	4.39196e-09	259.08	859.939
Gpr111	-1.15115	0.000153897	0.00153718	988.306	608.667	-4.91278	7.62203e-49	1.99632e-45	1399.16	183.595	-3.73193	2.44369e-27	2.24394e-24	3850.02	814.61
Vmn1r46	-1.26088	0.000178116	0.00175413	622.999	369.899	-1.81468	5.16678e-05	0.00180778	2738.26	1196.28	-2.75556	2.84128e-10	2.9072e-08	4632.65	1419.11
Zdhhc24	2.19144	0.000189477	0.00185224	82.1573	182.861	3.56203	0.000391084	0.0110056	9.35312	21.5435	3.09203	7.95712e-06	0.000269339	24.5303	64.974
Ncf1	1.55611	0.000192538	0.00187939	114.069	205.138	3.10553	2.64458e-05	0.000986486	15.008	36.1496	3.01576	3.54006e-07	1.6881e-05	32.962	92.8399
Sfmbt21	-1.02885	0.000208931	0.00202489	1519.03	972.95	-1.58306	7.70265e-07	4.58508e-05	629.065	316.9	-1.56695	5.44714e-05	0.0013904	957.515	493.144
Rpph1	1.05723	0.000218581	0.00210784	394.796	613.521	-2.92429	3.31371e-09	2.83895e-07	1118.66	311.2	-2.19311	1.44749e-08	9.69113e-07	2466.3	966.414
RNaseP_nuc:RF00009.16	1.05723	0.000218581	0.00210784	394.796	613.521	-2.92429	3.31371e-09	2.83895e-07	1118.66	311.2	-2.19311	1.44749e-08	9.69113e-07	2466.3	966.414
mmu-miR-99b-5p	1.49095	0.000224546	0.00215818	124.518	220.033	1.36261	3.72379e-06	0.000180137	1143.99	2089.23	1.11359	0.00357611	0.0436496	4759.47	7645.33
Sbp1	1.27156	0.000225483	0.00216584	1021.34	1755.02	1.54007	0.000845307	0.021495	94.1573	175.866	1.27255	0.00210186	0.0290177	349.829	599.989
mmu-miR-351-5p	2.67232	0.000225965	0.00216956	33.7929	75.4417	3.01741	2.44439e-15	4.69271e-13	77.8311	264.162	-1.32126	0.00152639	0.0224212	1920.54	1083.09
mmu-mir-351	2.67232	0.000225965	0.00216956	33.7929	75.4417	3.00052	3.00589e-15	5.68145e-13	78.9321	266.503	-1.34592	0.00125735	0.0191632	1955.99	1091.29
Gm14827	2.51052	0.000252132	0.00239697	35.1184	74.5913	3.65447	0.00191959	0.0432356	7.39122	16.0384	2.93297	0.00383608	0.0459457	11.151	21.1009
Nrxn21	-1.21975	0.000265794	0.00251497	1818.22	1082.15	-1.57425	9.41088e-07	5.55682e-05	4699.98	2340.5	-1.89098	1.79124e-07	9.24323e-06	1599.82	716.987
mmu-mir-99b	1.46069	0.000272043	0.00256833	131.769	231.122	1.28688	1.18596e-05	0.000480517	1227.2	2167.85	1.10696	0.00389848	0.0465059	5018.05	8036.52
Comtd11	1.36913	0.000291108	0.00272471	156.791	268.104	2.72478	0.0014972	0.0351469	15.6952	35.814	2.33789	2.22675e-05	0.000649385	47.0467	110.025
Sept141	1.12709	0.000309455	0.00288277	299.924	476.325	1.63428	0.00157869	0.0368708	56.172	104.807	1.88616	4.42122e-05	0.00115995	101.882	212.984
Rcn21	-1.18345	0.000335964	0.00310785	399.812	246.895	2.40922	0.000297294	0.00867238	42.5687	105.657	3.17813	4.97832e-09	3.85062e-07	57.0488	189.333
7SK:RF00100.294	-2.70429	0.000403269	0.00366389	54.4752	26.6	2.08489	6.65548e-05	0.00229364	32.9905	68.7691	-1.60021	0.000301811	0.00593546	236.441	123.43
Rtl11	1.16766	0.000414102	0.00375496	343.766	559.854	-3.34811	1.17858e-17	2.88108e-15	299.321	77.2493	1.29228	0.00305327	0.0387332	2635.33	4581.54
U1:RF00003.218	1.19509	0.000463298	0.0041507	2819.56	4789.99	1.63017	4.61745e-07	2.89919e-05	434.033	885.642	-2.20941	4.02735e-09	3.18383e-07	1551.92	607.787
Gabrb2	-1.00364	0.000470069	0.00420892	1069.62	699.548	-4.42686	2.7344e-41	5.01325e-38	1466.84	228.695	-3.51652	2.77735e-24	2.21027e-21	3962.47	911.019
Adat31	-1.24137	0.000497987	0.00443318	488.634	292.591	-4.22416	9.23277e-35	9.14992e-32	4992.27	811.465	-2.27398	3.66839e-05	0.000986279	1684.19	638.528
Sec14l51	-1.10702	0.00050734	0.00450767	730.097	459.573	-1.50236	7.2812e-05	0.0024721	503.824	261.511	-2.86613	5.51872e-15	1.25086e-12	945.642	287.604
U1:RF00003.126	1.19292	0.000514305	0.0045618	2743.4	4660.38	1.62059	7.0876e-07	4.2327e-05	427.276	868.407	-2.27161	5.12424e-09	3.95494e-07	1500.19	571.828
mmu-miR-5119	1.11512	0.000527782	0.00466171	666.696	1067.31	2.28638	0.00032684	0.00939967	57.0354	138.958	2.41045	1.05799e-07	5.74071e-06	252.055	685.531
mmu-mir-5119	1.11512	0.000527782	0.00466171	666.696	1067.31	2.28638	0.00032684	0.00939967	57.0354	138.958	2.41045	1.05799e-07	5.74071e-06	252.055	685.531
Cep120	-1.06185	0.000546681	0.00480847	720.481	461.794	-1.72252	2.23262e-07	1.49663e-05	685.219	324.201	-2.42738	9.70083e-08	5.34471e-06	2308.19	809.019
U4:RF00015.14	-3.64524	0.000560348	0.00491934	33.6786	16.1423	1.24697	0.000969417	0.0241649	146.204	246.314	-1.89868	0.00315747	0.0397313	101.87	49.3647
7SK:RF00100.24	-2.6063	0.000849295	0.00709701	51.1661	25.9356	2.02913	0.000121034	0.00386257	32.6097	66.435	-1.59708	0.000555102	0.00978313	219.322	114.634
Itpr3	1.00193	0.000918148	0.00759973	1273.28	1952.36	1.76912	0.000680415	0.0178083	155.154	322.38	1.40012	0.000108045	0.00250853	359.486	646.778
5S_copy343	-1.18944	0.000951354	0.00784684	276.518	173.123	-4.24426	2.97783e-15	5.65757e-13	156.127	33.3769	-2.43605	2.80461e-05	0.000789108	268.011	97.9183
Emx1	1.30784	0.0010274	0.0083946	162.028	271.315	3.97753	4.93614e-05	0.00173204	11.1062	34.4664	2.48535	3.18093e-05	0.000877624	36.0903	84.5886
7SK:RF00100.216	-6.78793	0.00103553	0.00845059	9.84997	6.41146	3.60778	6.94694e-05	0.00237622	10.4403	24.0791	-8.52552	1.45988e-07	7.65466e-06	27.8973	8.19581
Tmem97	-1.35335	0.00109797	0.0088905	282.085	165.581	-2.67969	1.06132e-08	8.59085e-07	1356.98	410.345	-3.05835	2.76602e-12	4.0267e-10	2189.63	598.101
7SK:RF00100.374	-2.74874	0.00110765	0.00896046	38.6758	20.6566	1.88183	0.000577831	0.0154094	30.5173	58.2258	-1.67041	0.000395509	0.0074002	193.29	98.8199
5S_copy725	-1.17087	0.00118075	0.00949519	277.612	174.949	-4.19178	2.11979e-15	4.09097e-13	157.701	34.1933	-2.4704	2.38502e-05	0.000689365	270.397	97.3191
Lrrc26	1.62534	0.00120879	0.00967534	80.5469	143.602	3.78096	0.000972143	0.0242164	7.31567	14.7145	3.26672	4.16977e-06	0.000152375	25.1947	71.9749
Snx181	1.03542	0.00127841	0.0101467	2959.51	4670.03	1.58545	0.000139698	0.00440452	274.491	541.252	1.66726	0.000537573	0.00955412	943.541	1905.13
mmu-miR-6240	-3.80402	0.00144347	0.0113076	1458.61	300.035	-3.1436	5.86967e-18	1.49465e-15	5976.07	1498.56	-3.53055	1.07272e-24	8.93398e-22	2070.03	477.361
Nxf11	-1.0467	0.00149359	0.011653	429.149	279.045	2.54618	0.00014594	0.00456988	42.6071	111.822	2.91051	6.56869e-09	4.94198e-07	72.7123	223.164
Cxcl101	-1.84171	0.00151619	0.0118114	104.193	56.5257	-2.42418	2.85593e-08	2.12848e-06	462.469	162.482	-3.26226	1.2358e-12	1.88607e-10	774.588	200.192
Vma211	-2.40972	0.00158147	0.0122254	48.3269	26.0264	-2.89393	0.000211257	0.00639655	28.7352	13.5776	-2.8302	1.11511e-06	4.69262e-05	85.4573	32.1537
U4:RF00015.15	-3.48255	0.00167967	0.0128686	29.8464	15.1949	1.2336	0.00101814	0.0252612	148.769	249.422	-2.02554	0.00101183	0.015977	99.8259	46.8245
Rnf34	-1.17552	0.00178108	0.0135337	356.47	221.737	-1.5293	5.29508e-05	0.00184738	237.659	125.692	-1.45999	0.00162738	0.0236239	449.882	242.043
7SK:RF00100.184	-1.95672	0.00225909	0.0165875	77.0118	42.2805	1.77645	0.000132773	0.00420063	50.6032	99.1955	-1.4089	0.000500951	0.00902417	336.405	188.51
A430093F15Rik	1.13888	0.00288604	0.0204452	446.994	713.772	1.57897	0.0019706	0.0441113	45.0641	80.8174	1.75809	0.000772185	0.0129101	118.525	237.226
2810029C07Rik:antisense	-1.69187	0.00316462	0.0220671	98.0333	55.839	1.25436	3.02286e-05	0.00111399	892.626	1551.65	-2.17693	1.71306e-05	0.000521224	436.456	175.149
Trim631	1.08909	0.00348263	0.0239743	178.555	273.865	1.86527	0.00163968	0.0378613	27.5761	51.889	1.91774	0.000161824	0.00352295	57.1214	116.467
Sec22b1	-1.29512	0.00400661	0.0269605	166.427	103.559	-2.04969	1.12655e-05	0.000458471	483.442	196.484	-3.32254	2.8235e-17	8.49706e-15	757.045	193.813
chr3.tRNA293-HisGTG	-1.58064	0.0045472	0.0299139	95.8312	56.9739	1.77577	1.89122e-05	0.00072997	199.15	422.533	1.32347	0.000957039	0.0153075	250.841	434.361
mmu-miR-126a-3p	-6.32381	0.00492399	0.0319594	7.1472	5.16335	-4.49254	4.81828e-06	0.000225929	28.3375	10.6023	2.49638	3.98611e-10	4.03251e-08	200.313	560.025
Tmem243	-1.47043	0.00515373	0.033181	137.554	80.7783	-1.28134	0.00141478	0.0334045	199.248	117.632	-2.61742	2.25239e-09	1.87152e-07	278.748	98.036
mmu-mir-6240	-2.76273	0.00520382	0.033416	1976.64	619.399	-3.00328	1.28023e-17	3.0682e-15	6130.16	1633.93	-2.71311	6.76642e-15	1.48662e-12	2404.17	764.421
Gm5478	-1.07528	0.00520428	0.033416	395.009	256.228	-2.17373	1.01228e-05	0.000416589	2279.76	842.956	-2.61228	8.5514e-09	6.26263e-07	3716.49	1204.16
LSU-rRNA_Hsa_copy152	-2.76273	0.00520382	0.033416	1976.64	619.399	-3.00328	1.28023e-17	3.0682e-15	6130.16	1633.93	-2.71311	6.76642e-15	1.48662e-12	2404.17	764.421
mmu-miR-423-5p	1.13339	0.00534338	0.0339538	222.97	353.427	1.23668	0.000936261	0.023486	129.227	215.995	1.64097	6.28347e-06	0.000219321	326.106	647.809
Eif4e2	-1.10449	0.00776877	0.0461564	257.515	166.215	-4.1483	7.97191e-30	5.62142e-27	3893.94	651.919	-2.47553	1.16785e-05	0.000377358	1308.02	457.797
7SK:RF00100.200	-6.13636	0.00781158	0.0463573	6.52728	4.91088	3.0279	0.00217109	0.0476418	8.84522	16.5026	-3.26685	0.000606345	0.0105359	20.7672	10.0805

## Sheet: Differential_ncRNAs
Gene
Snhg5
Rpph1
Rnu11
Prmt1
Pfkfb2
Hoxd11
Gm5478
Gm15997
Gm14827
Gm10814
Gm10440
Cnot2
C430049B03Rik
BC065397
Adh6-ps1
A430093F15Rik
5031426D15Rik
4933421O10Rik
2310065F04Rik
1700110C19Rik
1700011J10Rik

## Sheet: Differential_mRNAs
Gene
Zmynd11
Zfpm11
Zfp93
Zfp6081
Zfp235
Zfp2131
Zfp109
Zdhhc24
Zcchc141
Zbtb38
Xkr8
Wwp21
Wwc2
Wdr82
Wbscr271
Wbp111
Vmn2r54
Vmn1r46
Vma211
Vegfa1
Umodl11
Uba3
Tyr
Txk
Ttc39c1
Tspan91
Trpc4ap
Trim631
Trim551
Tril
Tnfsf11
Tnfrsf11a1
Tmtc2
Tmem97
Tmem38b
Tmem243
Tmem229a
Tmem222
Tmem191c1
Tmem1711
Thbs31
Tff1
Tfdp11
Tcf7l2:copy21
Tbc1d8b1
Tbc1d22b1
Syt7
Syt2
Synm
St6gal2
Ss181
Srgap31
Src1
Spire21
Snx181
Snap25
Smim19
Smg61
Slc27a4
Slc24a2
Slc23a31
Slc19a2
Shox2
Sgcg
Sfmbt21
Sept9:copy2
Sept141
Sec22b1
Sec14l51
Sbp1
Samd4b1
Sacs1
Rtl11
Rpl5
Rpap31
Rnf34
Rnf135
Rexo2
Rcn21
Rassf61
Ptpn131
Prss301
Prodh2
Prdm2
Pramef17
Ppp6r2
Ppp1r13l
Ppard
Polq1
Pkdcc1
Peli21
Pdss11
Pde6d
Pcdh71
Paqr8
Pacs2
Pa2g41
Otud31
Ogfod3
Odc1
Oas1h
Nyap1
Nxf11
Nudt6
Nrxn21
Npas1
Nos1
Neurl1b1
Ncl
Ncf1
Myh131
Musk
Mrps17
Mrgpre1
Mmd21
Mllt31
Mex3a
Meox11
Mapkap11
Macrod11
Luc7l3
Lrrc63
Lrrc26
Loh12cr1
Lin7b
Lhx6
Lgals11
Lefty2
Klhdc1
Klc31
Kcns1
Kcne3
Josd11
Izumo2
Itpr3
Ints11
Ift431
Ibtk
Hydin
Huwe1
Hspb12
Hspa8
Hpca
Hnf4a
Hipk2
Hif1an
Hebp11
H2afx
Gtpbp31
Gtf2f2
Gripap1
Gria1
Grap2
Gpr1141
Gpr111
Gpm6b1
Gorasp2
Gmpr1
Gm76161
Gm20581
Gm13128
Gipr
Gigyf11
Gatsl21
Gatsl2
Gabrd1
Gabrb2
Fuca11
Focad
Fibcd1
Fam78b1
Fam213a
Fam19a5:copy2
Fam19a5
Eps15l11
Eps15l1:copy21
Emx1
Eif5b
Eif4h1
Eif4e2
E2f41
Dyrk2
Dnmt3b
Dnmt1
Dnm31
Dlec11
Diras21
Dhodh
Cxcl101
Csf1:copy2
Csf1
Cpb11
Comtd11
Col26a11
Col11a11
Cobll11
Cnot2:copy2
Clptm1l1
Clip41
Cited2
Ces2f1
Cep120
Cela2a1
Cd82
Cd40lg1
Cd300lh1
Ccnyl1
Ccdc108
Ccbl2
Cbx41
Casc51
Car14
Bre
Bmp10
BC053393
B4galt1
Atp5k
Atp2b2
Aspscr11
Arhgef281
Arhgap32:copy2
Arhgap32
Arhgap23
Aph1a1
Apc1
Ap5z11
Ambp
Aldh1b1
Agxt
Ago31
Adcyap1r11
Adcy7:copy3
Adat31
Adamts7
Actr8
Acaca1
4933402P03Rik1
4933402J07Rik
4930547C10Rik
2010107E04Rik
0610009O20Rik

## Sheet: Differential_miRNAs
Gene
mmu-miR-99b-5p
mmu-mir-99b
mmu-miR-6240
mmu-mir-6240
mmu-miR-6239
mmu-miR-5124a
mmu-mir-5124a
mmu-miR-5119
mmu-mir-5119
mmu-miR-423-5p
mmu-miR-351-5p
mmu-mir-351
mmu-miR-126a-3p
mmu-miR-122-5p
mmu-mir-122
mmu-let-7d-3p
