# Supplementary material for: Identification and Comparison of Hyperglycemia-Induced Extracellular Vesicle Transcriptome in Different Mouse Stem Cells
Source: Cells. 2020 Sep 15;9(9):2098. doi: 10.3390/cells9092098 (PMC7564160; doi:10.3390/cells9092098)
Supplement: Supplementary file 1 [file cells-09-02098-s001.zip › Supplementary Table 5.xls]

## Sheet: CPC
ID	Symbol	Expr Log Ratio	Source	Confidence	ID	Symbol	Expr Log Ratio	Pathway
mmu-let-7d-3p	let-7d-3p (miRNAs w/seed UAUACGA)	1.313	TargetScan Human	Moderate (predicted)	Atmin	ATMIN	-1.813	Role of CHK Proteins in Cell Cycle Checkpoint Control
mmu-let-7d-3p	let-7d-3p (miRNAs w/seed UAUACGA)	1.313	TargetScan Human	Moderate (predicted)	Cmtm6	CMTM6	1.103
mmu-let-7d-3p	let-7d-3p (miRNAs w/seed UAUACGA)	1.313	TargetScan Human	Moderate (predicted)	Ctu1	CTU1	1.475
mmu-let-7d-3p	let-7d-3p (miRNAs w/seed UAUACGA)	1.313	TargetScan Human	Moderate (predicted)	Gas7	GAS7	2.578
mmu-let-7d-3p	let-7d-3p (miRNAs w/seed UAUACGA)	1.313	TargetScan Human	Moderate (predicted)	Isca2	ISCA2	3.039
mmu-let-7d-3p	let-7d-3p (miRNAs w/seed UAUACGA)	1.313	TargetScan Human	High (predicted)	Klhl31	KLHL31	-2.085
mmu-let-7d-3p	let-7d-3p (miRNAs w/seed UAUACGA)	1.313	TargetScan Human	High (predicted)	Lsr	LSR	3.283
mmu-let-7d-3p	let-7d-3p (miRNAs w/seed UAUACGA)	1.313	TargetScan Human	Moderate (predicted)	Ncmap	NCMAP	-1.852
mmu-let-7d-3p	let-7d-3p (miRNAs w/seed UAUACGA)	1.313	TargetScan Human	High (predicted)	Pdgfc	PDGFC	1.709	Actin Cytoskeleton Signaling,Amyotrophic Lateral Sclerosis Signaling,Atherosclerosis Signaling,Axonal Guidance Signaling,Bladder Cancer Signaling,Clathrin-mediated Endocytosis Signaling,Colorectal Cancer Metastasis Signaling,Endocannabinoid Cancer Inhibition Pathway,eNOS Signaling,Ephrin Receptor Signaling,Glioblastoma Multiforme Signaling,Glioma Signaling,Hepatic Fibrosis / Hepatic Stellate Cell…
mmu-let-7d-3p	let-7d-3p (miRNAs w/seed UAUACGA)	1.313	TargetScan Human	Moderate (predicted)	Pex5l	PEX5L	1.075
mmu-let-7d-3p	let-7d-3p (miRNAs w/seed UAUACGA)	1.313	TargetScan Human	Moderate (predicted)	Slc36a1	SLC36A1	-1.224
mmu-let-7d-3p	let-7d-3p (miRNAs w/seed UAUACGA)	1.313	TargetScan Human	Moderate (predicted)	Urm1	URM1	1.328
mmu-let-7d-3p	let-7d-3p (miRNAs w/seed UAUACGA)	1.313	TargetScan Human	Moderate (predicted)	Wdr82	WDR82	-1.903
mmu-let-7d-3p	let-7d-3p (miRNAs w/seed UAUACGA)	1.313	TargetScan Human	Moderate (predicted)	Zscan12	ZSCAN12	1.652
mmu-miR-99b-5p	miR-100-5p (and other miRNAs w/seed ACCCGUA)	1.114	TargetScan Human	Moderate (predicted)	Arid3a	ARID3A	1.416
mmu-miR-99b-5p	miR-100-5p (and other miRNAs w/seed ACCCGUA)	1.114	TargetScan Human	High (predicted)	Ctdspl	CTDSPL	-2.221
mmu-miR-99b-5p	miR-100-5p (and other miRNAs w/seed ACCCGUA)	1.114	TargetScan Human	Moderate (predicted)	Cyp26b1	CYP26B1	-1.825	Histidine Degradation VI,Pregnenolone Biosynthesis,Ubiquinol-10 Biosynthesis (Eukaryotic)
mmu-miR-99b-5p	miR-100-5p (and other miRNAs w/seed ACCCGUA)	1.114	TargetScan Human	Moderate (predicted)	Efnb2	EFNB2	1.371	Axonal Guidance Signaling,Ephrin B Signaling,Ephrin Receptor Signaling,Synaptogenesis Signaling Pathway
mmu-miR-99b-5p	miR-100-5p (and other miRNAs w/seed ACCCGUA)	1.114	TargetScan Human	Moderate (predicted)	Gdf11	GDF11	-1.839
mmu-miR-99b-5p	miR-100-5p (and other miRNAs w/seed ACCCGUA)	1.114	TargetScan Human	Moderate (predicted)	H2-Oa	HLA-DOA	-2.151	Allograft Rejection Signaling,Altered T Cell and B Cell Signaling in Rheumatoid Arthritis,Antigen Presentation Pathway,Autoimmune Thyroid Disease Signaling,B Cell Development,Calcium-induced T Lymphocyte Apoptosis,CD28 Signaling in T Helper Cells,Cdc42 Signaling,Dendritic Cell Maturation,Graft-versus-Host Disease Signaling,iCOS-iCOSL Signaling in T Helper Cells,IL-4 Signaling,Neuroinflammation Si…
mmu-miR-99b-5p	miR-100-5p (and other miRNAs w/seed ACCCGUA)	1.114	TargetScan Human	Moderate (predicted)	Impdh1	IMPDH1	-1.681	Purine Nucleotides De Novo Biosynthesis II,Purine Nucleotides Degradation II (Aerobic),Urate Biosynthesis/Inosine 5'-phosphate Degradation
mmu-miR-99b-5p	miR-100-5p (and other miRNAs w/seed ACCCGUA)	1.114	TargetScan Human	Moderate (predicted)	Insm1	INSM1	2.04
mmu-miR-99b-5p	miR-100-5p (and other miRNAs w/seed ACCCGUA)	1.114	TargetScan Human	Moderate (predicted)	Kmo	KMO	-2.593	NAD biosynthesis II (from tryptophan),Tryptophan Degradation III (Eukaryotic),Tryptophan Degradation to 2-amino-3-carboxymuconate Semialdehyde
mmu-miR-99b-5p	miR-100-5p (and other miRNAs w/seed ACCCGUA)	1.114	TargetScan Human	High (predicted)	Ppfia3	PPFIA3	1.492	3-phosphoinositide Biosynthesis,3-phosphoinositide Degradation,D-myo-inositol (1,4,5,6)-Tetrakisphosphate Biosynthesis,D-myo-inositol (3,4,5,6)-tetrakisphosphate Biosynthesis,D-myo-inositol-5-phosphate Metabolism,Superpathway of Inositol Phosphate Compounds
mmu-miR-99b-5p	miR-100-5p (and other miRNAs w/seed ACCCGUA)	1.114	TargetScan Human	Moderate (predicted)	Rac1	RAC1	1.4	Actin Cytoskeleton Signaling,Actin Nucleation by ARP-WASP Complex,Agrin Interactions at Neuromuscular Junction,Amyotrophic Lateral Sclerosis Signaling,Axonal Guidance Signaling,B Cell Receptor Signaling,Breast Cancer Regulation by Stathmin1,Cardiac Hypertrophy Signaling,CCR3 Signaling in Eosinophils,CD28 Signaling in T Helper Cells,Cholecystokinin/Gastrin-mediated Signaling,Clathrin-mediated Endo…
mmu-miR-99b-5p	miR-100-5p (and other miRNAs w/seed ACCCGUA)	1.114	TargetScan Human	Moderate (predicted)	Rasa3	RASA3	1.401
mmu-miR-99b-5p	miR-100-5p (and other miRNAs w/seed ACCCGUA)	1.114	TargetScan Human	High (predicted)	Rasgrp3	RASGRP3	1.752	Systemic Lupus Erythematosus In B Cell Signaling Pathway
mmu-miR-99b-5p	miR-100-5p (and other miRNAs w/seed ACCCGUA)	1.114	TargetScan Human	Moderate (predicted)	Sh3bp4	SH3BP4	1.092	Clathrin-mediated Endocytosis Signaling
mmu-miR-99b-5p	miR-100-5p (and other miRNAs w/seed ACCCGUA)	1.114	TargetScan Human	High (predicted)	Spn	SPN	2.848	B Cell Development,Leukocyte Extravasation Signaling
mmu-miR-99b-5p	miR-100-5p (and other miRNAs w/seed ACCCGUA)	1.114	TargetScan Human	Moderate (predicted)	St6gal2	ST6GAL2	1.709
mmu-miR-99b-5p	miR-100-5p (and other miRNAs w/seed ACCCGUA)	1.114	TargetScan Human	Moderate (predicted)	Tnfaip8l1	TNFAIP8L1	1.076
mmu-mir-122	miR-122-5p (miRNAs w/seed GGAGUGU)	-1.442	TargetScan Human	Moderate (predicted)	Adam33	ADAM33	2.163	Axonal Guidance Signaling
mmu-mir-122	miR-122-5p (miRNAs w/seed GGAGUGU)	-1.442	TargetScan Human	Moderate (predicted)	Ado	ADO	2.819
mmu-mir-122	miR-122-5p (miRNAs w/seed GGAGUGU)	-1.442	TargetScan Human	Moderate (predicted)	Atp13a2	ATP13A2	1.55
mmu-mir-122	miR-122-5p (miRNAs w/seed GGAGUGU)	-1.442	TargetScan Human	Moderate (predicted)	Atp6v0e2	ATP6V0E2	3.274	Iron homeostasis signaling pathway,Phagosome Maturation
mmu-mir-122	miR-122-5p (miRNAs w/seed GGAGUGU)	-1.442	TargetScan Human	Moderate (predicted)	Batf2	BATF2	2.99
mmu-mir-122	miR-122-5p (miRNAs w/seed GGAGUGU)	-1.442	TargetScan Human	Moderate (predicted)	Bcat2	BCAT2	1.298	Isoleucine Degradation I,Leucine Degradation I,Valine Degradation I
mmu-mir-122	miR-122-5p (miRNAs w/seed GGAGUGU)	-1.442	TarBase,miRecords	Experimentally Observed	Bckdk	BCKDK	2.929
mmu-mir-122	miR-122-5p (miRNAs w/seed GGAGUGU)	-1.442	TargetScan Human	Moderate (predicted)	Ccnyl1	CCNYL1	-1.796
mmu-mir-122	miR-122-5p (miRNAs w/seed GGAGUGU)	-1.442	TargetScan Human	Moderate (predicted)	Chrd	CHRD	2.64	BMP signaling pathway
mmu-mir-122	miR-122-5p (miRNAs w/seed GGAGUGU)	-1.442	TargetScan Human	High (predicted)	Cybrd1	CYBRD1	-1.853	Iron homeostasis signaling pathway
mmu-mir-122	miR-122-5p (miRNAs w/seed GGAGUGU)	-1.442	TargetScan Human	Moderate (predicted)	Cyp7b1	CYP7B1	-1.608	Hepatic Cholestasis,Histidine Degradation VI,Pregnenolone Biosynthesis,Ubiquinol-10 Biosynthesis (Eukaryotic)
mmu-mir-122	miR-122-5p (miRNAs w/seed GGAGUGU)	-1.442	TargetScan Human	Moderate (predicted)	Eif4e3	EIF4E3	-2.21
mmu-mir-122	miR-122-5p (miRNAs w/seed GGAGUGU)	-1.442	TargetScan Human	Moderate (predicted)	Gprc5c	GPRC5C	2.022
mmu-mir-122	miR-122-5p (miRNAs w/seed GGAGUGU)	-1.442	TargetScan Human	Moderate (predicted)	Hectd3	HECTD3	2.673
mmu-mir-122	miR-122-5p (miRNAs w/seed GGAGUGU)	-1.442	TargetScan Human	Moderate (predicted)	Idh3g	IDH3G	-3.021	Acute Myeloid Leukemia Signaling,Glioma Signaling,TCA Cycle II (Eukaryotic)
mmu-mir-122	miR-122-5p (miRNAs w/seed GGAGUGU)	-1.442	TargetScan Human	Moderate (predicted)	Igfbp4	IGFBP4	1.045	Hepatic Fibrosis / Hepatic Stellate Cell Activation,IGF-1 Signaling
mmu-mir-122	miR-122-5p (miRNAs w/seed GGAGUGU)	-1.442	TargetScan Human	Moderate (predicted)	Irf5	IRF5	2.455	Systemic Lupus Erythematosus In B Cell Signaling Pathway
mmu-mir-122	miR-122-5p (miRNAs w/seed GGAGUGU)	-1.442	TargetScan Human	Moderate (predicted)	Kcnj16	KCNJ16	1.254	Dopamine-DARPP32 Feedback in cAMP Signaling
mmu-mir-122	miR-122-5p (miRNAs w/seed GGAGUGU)	-1.442	TargetScan Human	Moderate (predicted)	Kctd14	KCTD14	-1.814
mmu-mir-122	miR-122-5p (miRNAs w/seed GGAGUGU)	-1.442	TargetScan Human	Moderate (predicted)	Klhdc1	KLHDC1	2.674
mmu-mir-122	miR-122-5p (miRNAs w/seed GGAGUGU)	-1.442	TargetScan Human	Moderate (predicted)	Lrp11	LRP11	1.778
mmu-mir-122	miR-122-5p (miRNAs w/seed GGAGUGU)	-1.442	TargetScan Human	Moderate (predicted)	Lrrc10b	LRRC10B	-2.121
mmu-mir-122	miR-122-5p (miRNAs w/seed GGAGUGU)	-1.442	TargetScan Human	Moderate (predicted)	Lrrtm2	LRRTM2	-2.685	Synaptogenesis Signaling Pathway
mmu-mir-122	miR-122-5p (miRNAs w/seed GGAGUGU)	-1.442	TargetScan Human	High (predicted)	Myl3	MYL3	2.623	Actin Cytoskeleton Signaling,Agranulocyte Adhesion and Diapedesis,Apelin Cardiomyocyte Signaling Pathway,Axonal Guidance Signaling,Calcium Signaling,Cardiac Hypertrophy Signaling,Cdc42 Signaling,Cellular Effects of Sildenafil (Viagra),CXCR4 Signaling,Epithelial Adherens Junction Signaling,Gα12/13 Signaling,Hepatic Fibrosis / Hepatic Stellate Cell Activation,Hepatic Fibrosis Signaling Pathway,ILK …
mmu-mir-122	miR-122-5p (miRNAs w/seed GGAGUGU)	-1.442	TargetScan Human	Moderate (predicted)	Nceh1	NCEH1	-2.141
mmu-mir-122	miR-122-5p (miRNAs w/seed GGAGUGU)	-1.442	TargetScan Human	High (predicted)	Nphs1	NPHS1	1.219
mmu-mir-122	miR-122-5p (miRNAs w/seed GGAGUGU)	-1.442	TargetScan Human,miRecords	Experimentally Observed,Moderate (predicted)	Numbl	NUMBL	1.156	Notch Signaling
mmu-mir-122	miR-122-5p (miRNAs w/seed GGAGUGU)	-1.442	TargetScan Human	Moderate (predicted)	Opcml	OPCML	-1.941
mmu-mir-122	miR-122-5p (miRNAs w/seed GGAGUGU)	-1.442	TargetScan Human	Moderate (predicted)	Olfr733	OR4N2	6.552
mmu-mir-122	miR-122-5p (miRNAs w/seed GGAGUGU)	-1.442	TargetScan Human	Moderate (predicted)	Plxna2	PLXNA2	-1.101	Axonal Guidance Signaling
mmu-mir-122	miR-122-5p (miRNAs w/seed GGAGUGU)	-1.442	TargetScan Human	Moderate (predicted)	Prok2	PROK2	1.756
mmu-mir-122	miR-122-5p (miRNAs w/seed GGAGUGU)	-1.442	TargetScan Human	High (predicted)	Rhoj	RHOJ	-1.151	Actin Nucleation by ARP-WASP Complex,Cardiac Hypertrophy Signaling,Cholecystokinin/Gastrin-mediated Signaling,Colorectal Cancer Metastasis Signaling,CXCR4 Signaling,Germ Cell-Sertoli Cell Junction Signaling,Glioblastoma Multiforme Signaling,Glioma Invasiveness Signaling,Gαq Signaling,Hepatic Fibrosis Signaling Pathway,HMGB1 Signaling,IL-8 Signaling,ILK Signaling,Integrin Signaling,Molecular Mecha…
mmu-mir-122	miR-122-5p (miRNAs w/seed GGAGUGU)	-1.442	TargetScan Human	Moderate (predicted)	Samd5	SAMD5	1.742
mmu-mir-122	miR-122-5p (miRNAs w/seed GGAGUGU)	-1.442	TargetScan Human	High (predicted)	Sft2d1	SFT2D1	2.973
mmu-mir-122	miR-122-5p (miRNAs w/seed GGAGUGU)	-1.442	TargetScan Human	Moderate (predicted)	Sh2d1b1	SH2D1B	-1.951	Natural Killer Cell Signaling
mmu-mir-122	miR-122-5p (miRNAs w/seed GGAGUGU)	-1.442	TargetScan Human	Moderate (predicted)	Shcbp1	SHCBP1	-1.149
mmu-mir-122	miR-122-5p (miRNAs w/seed GGAGUGU)	-1.442	TargetScan Human	Moderate (predicted)	Slc39a8	SLC39A8	1.681	Osteoarthritis Pathway
mmu-mir-122	miR-122-5p (miRNAs w/seed GGAGUGU)	-1.442	TargetScan Human	Moderate (predicted)	Stx1b	STX1B	1.107	Synaptogenesis Signaling Pathway
mmu-mir-122	miR-122-5p (miRNAs w/seed GGAGUGU)	-1.442	TargetScan Human	Moderate (predicted)	Tacc1	TACC1	2.044
mmu-mir-122	miR-122-5p (miRNAs w/seed GGAGUGU)	-1.442	TargetScan Human	Moderate (predicted)	Tead2	TEAD2	-1.014	HIPPO signaling
mmu-mir-122	miR-122-5p (miRNAs w/seed GGAGUGU)	-1.442	TargetScan Human	High (predicted)	Tmem211	TMEM211	1.532
mmu-mir-122	miR-122-5p (miRNAs w/seed GGAGUGU)	-1.442	TargetScan Human	Moderate (predicted)	Tmem213	TMEM213	1.617
mmu-mir-122	miR-122-5p (miRNAs w/seed GGAGUGU)	-1.442	TargetScan Human	Moderate (predicted)	Tmtc2	TMTC2	1.5
mmu-mir-122	miR-122-5p (miRNAs w/seed GGAGUGU)	-1.442	TargetScan Human	Moderate (predicted)	Tnfrsf1b	TNFRSF1B	1.679	Acute Phase Response Signaling,Apoptosis Signaling,Cardiac Hypertrophy Signaling (Enhanced),Ceramide Signaling,Crosstalk between Dendritic Cells and Natural Killer Cells,Death Receptor Signaling,Dendritic Cell Maturation,FAT10 Cancer Signaling Pathway,Granulocyte Adhesion and Diapedesis,Hepatic Cholestasis,Hepatic Fibrosis / Hepatic Stellate Cell Activation,Hepatic Fibrosis Signaling Pathway,HMGB…
mmu-mir-122	miR-122-5p (miRNAs w/seed GGAGUGU)	-1.442	TargetScan Human	Moderate (predicted)	Urm1	URM1	1.328
mmu-mir-122	miR-122-5p (miRNAs w/seed GGAGUGU)	-1.442	TargetScan Human	Moderate (predicted)	Vim	VIM	-1.806	14-3-3-mediated Signaling,Endocannabinoid Cancer Inhibition Pathway,HOTAIR Regulatory Pathway,ILK Signaling,Signaling by Rho Family GTPases
mmu-mir-122	miR-122-5p (miRNAs w/seed GGAGUGU)	-1.442	TargetScan Human	High (predicted)	Zfp827	ZNF827	-1.356
mmu-mir-351	miR-125b-5p (and other miRNAs w/seed CCCUGAG)	-1.346	TargetScan Human	Moderate (predicted)	Acsbg2	ACSBG2	1.13	Fatty Acid Activation,Fatty Acid β-oxidation I,LPS/IL-1 Mediated Inhibition of RXR Function,Mitochondrial L-carnitine Shuttle Pathway,Stearate Biosynthesis I (Animals),Type II Diabetes Mellitus Signaling,γ-linolenate Biosynthesis II (Animals)
mmu-mir-351	miR-125b-5p (and other miRNAs w/seed CCCUGAG)	-1.346	TargetScan Human	Moderate (predicted)	Adamts14	ADAMTS14	-1.924	Axonal Guidance Signaling
mmu-mir-351	miR-125b-5p (and other miRNAs w/seed CCCUGAG)	-1.346	TargetScan Human	Moderate (predicted)	Aen	AEN	-1.45
mmu-mir-351	miR-125b-5p (and other miRNAs w/seed CCCUGAG)	-1.346	TargetScan Human	Moderate (predicted)	Akap1	AKAP1	1.1	cAMP-mediated signaling,Cardiac β-adrenergic Signaling,Protein Kinase A Signaling
mmu-mir-351	miR-125b-5p (and other miRNAs w/seed CCCUGAG)	-1.346	TargetScan Human	Moderate (predicted)	Amer2	AMER2	3.313
mmu-mir-351	miR-125b-5p (and other miRNAs w/seed CCCUGAG)	-1.346	TargetScan Human	Moderate (predicted)	Ankmy1	ANKMY1	1.465
mmu-mir-351	miR-125b-5p (and other miRNAs w/seed CCCUGAG)	-1.346	TarBase,TargetScan Human	Experimentally Observed,High (predicted)	Arid3a	ARID3A	1.416
mmu-mir-351	miR-125b-5p (and other miRNAs w/seed CCCUGAG)	-1.346	TargetScan Human	Moderate (predicted)	Arsi	ARSI	2.674
mmu-mir-351	miR-125b-5p (and other miRNAs w/seed CCCUGAG)	-1.346	TargetScan Human	Moderate (predicted)	B3galnt2	B3GALNT2	1.082
mmu-mir-351	miR-125b-5p (and other miRNAs w/seed CCCUGAG)	-1.346	TargetScan Human	Moderate (predicted)	B4galt1	B4GALT1	-5.171
mmu-mir-351	miR-125b-5p (and other miRNAs w/seed CCCUGAG)	-1.346	TargetScan Human	Moderate (predicted)	Batf2	BATF2	2.99
mmu-mir-351	miR-125b-5p (and other miRNAs w/seed CCCUGAG)	-1.346	TargetScan Human	Moderate (predicted)	Bckdk	BCKDK	2.929
mmu-mir-351	miR-125b-5p (and other miRNAs w/seed CCCUGAG)	-1.346	TargetScan Human	Moderate (predicted)	Bcl2l12	BCL2L12	-2.214
mmu-mir-351	miR-125b-5p (and other miRNAs w/seed CCCUGAG)	-1.346	TargetScan Human	High (predicted)	Bdh1	BDH1	1.159	Ketogenesis,Ketolysis
mmu-mir-351	miR-125b-5p (and other miRNAs w/seed CCCUGAG)	-1.346	TargetScan Human	Moderate (predicted)	Bloc1s3	BLOC1S3	-1.298
mmu-mir-351	miR-125b-5p (and other miRNAs w/seed CCCUGAG)	-1.346	TargetScan Human	Moderate (predicted)	C5ar2	C5AR2	-1.509
mmu-mir-351	miR-125b-5p (and other miRNAs w/seed CCCUGAG)	-1.346	TargetScan Human	High (predicted)	D17H6S53E	C6orf47	2.464
mmu-mir-351	miR-125b-5p (and other miRNAs w/seed CCCUGAG)	-1.346	TargetScan Human	Moderate (predicted)	Cars2	CARS2	2.622	tRNA Charging
mmu-mir-351	miR-125b-5p (and other miRNAs w/seed CCCUGAG)	-1.346	TargetScan Human,miRecords	Experimentally Observed,Moderate (predicted)	Cbx7	CBX7	1.192	Senescence Pathway
mmu-mir-351	miR-125b-5p (and other miRNAs w/seed CCCUGAG)	-1.346	TargetScan Human	Moderate (predicted)	Cd300e	CD300E	1.776
mmu-mir-351	miR-125b-5p (and other miRNAs w/seed CCCUGAG)	-1.346	miRecords	Experimentally Observed	Cebpg	CEBPG	-2.79	Role of Macrophages, Fibroblasts and Endothelial Cells in Rheumatoid Arthritis,Unfolded protein response
mmu-mir-351	miR-125b-5p (and other miRNAs w/seed CCCUGAG)	-1.346	TargetScan Human	Moderate (predicted)	Champ1	CHAMP1	1.474
mmu-mir-351	miR-125b-5p (and other miRNAs w/seed CCCUGAG)	-1.346	TargetScan Human	Moderate (predicted)	Chtf8	CHTF8	1.705
mmu-mir-351	miR-125b-5p (and other miRNAs w/seed CCCUGAG)	-1.346	TargetScan Human	Moderate (predicted)	Copz1	COPZ1	-1.154	Caveolar-mediated Endocytosis Signaling
mmu-mir-351	miR-125b-5p (and other miRNAs w/seed CCCUGAG)	-1.346	TargetScan Human	Moderate (predicted)	Crb2	CRB2	1.79
mmu-mir-351	miR-125b-5p (and other miRNAs w/seed CCCUGAG)	-1.346	TargetScan Human	Moderate (predicted)	Creb3l2	CREB3L2	1.613
mmu-mir-351	miR-125b-5p (and other miRNAs w/seed CCCUGAG)	-1.346	TargetScan Human	Moderate (predicted)	Ctdsp2	CTDSP2	-2.324
mmu-mir-351	miR-125b-5p (and other miRNAs w/seed CCCUGAG)	-1.346	TargetScan Human	Moderate (predicted)	Ctu1	CTU1	1.475
mmu-mir-351	miR-125b-5p (and other miRNAs w/seed CCCUGAG)	-1.346	TargetScan Human	High (predicted)	Cyp24a1	CYP24A1	1.655	VDR/RXR Activation
mmu-mir-351	miR-125b-5p (and other miRNAs w/seed CCCUGAG)	-1.346	TargetScan Human	Moderate (predicted)	Dennd6a	DENND6A	-1.028
mmu-mir-351	miR-125b-5p (and other miRNAs w/seed CCCUGAG)	-1.346	miRecords	Experimentally Observed	Dicer1	DICER1	1.503
mmu-mir-351	miR-125b-5p (and other miRNAs w/seed CCCUGAG)	-1.346	TargetScan Human	High (predicted)	Enpep	ENPEP	1.028
mmu-mir-351	miR-125b-5p (and other miRNAs w/seed CCCUGAG)	-1.346	TargetScan Human	Moderate (predicted)	Fam107b	FAM107B	-1.688
mmu-mir-351	miR-125b-5p (and other miRNAs w/seed CCCUGAG)	-1.346	TargetScan Human	Moderate (predicted)	Fam78a	FAM78A	1.742
mmu-mir-351	miR-125b-5p (and other miRNAs w/seed CCCUGAG)	-1.346	TargetScan Human	Moderate (predicted)	Galnt7	GALNT7	-2.563
mmu-mir-351	miR-125b-5p (and other miRNAs w/seed CCCUGAG)	-1.346	TargetScan Human	Moderate (predicted)	Gdf11	GDF11	-1.839
mmu-mir-351	miR-125b-5p (and other miRNAs w/seed CCCUGAG)	-1.346	TargetScan Human	Moderate (predicted)	Gmfb	GMFB	1.575
mmu-mir-351	miR-125b-5p (and other miRNAs w/seed CCCUGAG)	-1.346	TargetScan Human	Moderate (predicted)	Hif1an	HIF1AN	-3.331	Hypoxia Signaling in the Cardiovascular System,White Adipose Tissue Browning Pathway
mmu-mir-351	miR-125b-5p (and other miRNAs w/seed CCCUGAG)	-1.346	TargetScan Human	Moderate (predicted)	Iffo1	IFFO1	1.179
mmu-mir-351	miR-125b-5p (and other miRNAs w/seed CCCUGAG)	-1.346	TargetScan Human	Moderate (predicted)	Jmjd4	JMJD4	1.764
mmu-mir-351	miR-125b-5p (and other miRNAs w/seed CCCUGAG)	-1.346	TargetScan Human	High (predicted)	Klhl31	KLHL31	-2.085
mmu-mir-351	miR-125b-5p (and other miRNAs w/seed CCCUGAG)	-1.346	TargetScan Human	Moderate (predicted)	Lifr	LIFR	-1.07	CNTF Signaling,Mouse Embryonic Stem Cell Pluripotency,Role of NANOG in Mammalian Embryonic Stem Cell Pluripotency
mmu-mir-351	miR-125b-5p (and other miRNAs w/seed CCCUGAG)	-1.346	TargetScan Human	High (predicted)	Lrrc10b	LRRC10B	-2.121
mmu-mir-351	miR-125b-5p (and other miRNAs w/seed CCCUGAG)	-1.346	TargetScan Human	Moderate (predicted)	Lrrc25	LRRC25	1.314
mmu-mir-351	miR-125b-5p (and other miRNAs w/seed CCCUGAG)	-1.346	TargetScan Human	Moderate (predicted)	Lurap1l	LURAP1L	1.096
mmu-mir-351	miR-125b-5p (and other miRNAs w/seed CCCUGAG)	-1.346	TargetScan Human	High (predicted)	Lyzl6	LYZL6	1.655
mmu-mir-351	miR-125b-5p (and other miRNAs w/seed CCCUGAG)	-1.346	TarBase,TargetScan Human	Experimentally Observed,High (predicted)	Map2k7	MAP2K7	1.325	Acute Myeloid Leukemia Signaling,Acute Phase Response Signaling,Adrenomedullin signaling pathway,Apoptosis Signaling,April Mediated Signaling,B Cell Activating Factor Signaling,B Cell Receptor Signaling,Cardiac Hypertrophy Signaling,Cardiac Hypertrophy Signaling (Enhanced),CD27 Signaling in Lymphocytes,CD40 Signaling,Death Receptor Signaling,EGF Signaling,Endocannabinoid Cancer Inhibition Pathway…
mmu-mir-351	miR-125b-5p (and other miRNAs w/seed CCCUGAG)	-1.346	TargetScan Human	High (predicted)	Mapk12	MAPK12	1.73	14-3-3-mediated Signaling,4-1BB Signaling in T Lymphocytes,Activation of IRF by Cytosolic Pattern Recognition Receptors,Acute Phase Response Signaling,Adrenomedullin signaling pathway,Agrin Interactions at Neuromuscular Junction,AMPK Signaling,Amyloid Processing,Antioxidant Action of Vitamin C,Apelin Adipocyte Signaling Pathway,Apelin Cardiomyocyte Signaling Pathway,Apelin Endothelial Signaling P…
mmu-mir-351	miR-125b-5p (and other miRNAs w/seed CCCUGAG)	-1.346	TargetScan Human	Moderate (predicted)	Mark1	MARK1	-1.081	Amyloid Processing
mmu-mir-351	miR-125b-5p (and other miRNAs w/seed CCCUGAG)	-1.346	TargetScan Human	Moderate (predicted)	Nckap5l	NCKAP5L	1.421
mmu-mir-351	miR-125b-5p (and other miRNAs w/seed CCCUGAG)	-1.346	TargetScan Human	Moderate (predicted)	Nfam1	NFAM1	1.629
mmu-mir-351	miR-125b-5p (and other miRNAs w/seed CCCUGAG)	-1.346	TargetScan Human	Moderate (predicted)	Nkx2-3	NKX2-3	2.296
mmu-mir-351	miR-125b-5p (and other miRNAs w/seed CCCUGAG)	-1.346	TargetScan Human	Moderate (predicted)	Nudt5	NUDT5	1.58	3-phosphoinositide Biosynthesis,3-phosphoinositide Degradation,D-myo-inositol (1,4,5,6)-Tetrakisphosphate Biosynthesis,D-myo-inositol (3,4,5,6)-tetrakisphosphate Biosynthesis,D-myo-inositol-5-phosphate Metabolism,Pyrimidine Ribonucleotides De Novo Biosynthesis,Pyrimidine Ribonucleotides Interconversion,Superpathway of Inositol Phosphate Compounds
mmu-mir-351	miR-125b-5p (and other miRNAs w/seed CCCUGAG)	-1.346	TargetScan Human	Moderate (predicted)	Nup210	NUP210	1.352
mmu-mir-351	miR-125b-5p (and other miRNAs w/seed CCCUGAG)	-1.346	TargetScan Human	Moderate (predicted)	Ogfr	OGFR	1.618	Opioid Signaling Pathway
mmu-mir-351	miR-125b-5p (and other miRNAs w/seed CCCUGAG)	-1.346	TargetScan Human	High (predicted)	Pcbd2	PCBD2	1.973	Phenylalanine Degradation I (Aerobic),Tyrosine Biosynthesis IV
mmu-mir-351	miR-125b-5p (and other miRNAs w/seed CCCUGAG)	-1.346	TargetScan Human	Moderate (predicted)	Pgap3	PGAP3	2.532
mmu-mir-351	miR-125b-5p (and other miRNAs w/seed CCCUGAG)	-1.346	TargetScan Human	Moderate (predicted)	Phactr3	PHACTR3	1.708
mmu-mir-351	miR-125b-5p (and other miRNAs w/seed CCCUGAG)	-1.346	TargetScan Human	High (predicted)	Ptpn18	PTPN18	-1.32	Protein Kinase A Signaling
mmu-mir-351	miR-125b-5p (and other miRNAs w/seed CCCUGAG)	-1.346	TargetScan Human	Moderate (predicted)	Rapgef5	RAPGEF5	1.393
mmu-mir-351	miR-125b-5p (and other miRNAs w/seed CCCUGAG)	-1.346	TargetScan Human	Moderate (predicted)	Rasgrf1	RASGRF1	-3.081	Molecular Mechanisms of Cancer,Synaptogenesis Signaling Pathway
mmu-mir-351	miR-125b-5p (and other miRNAs w/seed CCCUGAG)	-1.346	TargetScan Human	Moderate (predicted)	Rassf3	RASSF3	1.09
mmu-mir-351	miR-125b-5p (and other miRNAs w/seed CCCUGAG)	-1.346	TargetScan Human	Moderate (predicted)	Rbm24	RBM24	2.328
mmu-mir-351	miR-125b-5p (and other miRNAs w/seed CCCUGAG)	-1.346	TargetScan Human	Moderate (predicted)	Rcvrn	RCVRN	-1.674	Phototransduction Pathway
mmu-mir-351	miR-125b-5p (and other miRNAs w/seed CCCUGAG)	-1.346	TargetScan Human	Moderate (predicted)	Sec14l2	SEC14L2	2.149
mmu-mir-351	miR-125b-5p (and other miRNAs w/seed CCCUGAG)	-1.346	TargetScan Human	Moderate (predicted)	Sfrp5	SFRP5	2.654	Role of Macrophages, Fibroblasts and Endothelial Cells in Rheumatoid Arthritis,Role of Osteoblasts, Osteoclasts and Chondrocytes in Rheumatoid Arthritis,Wnt/β-catenin Signaling
mmu-mir-351	miR-125b-5p (and other miRNAs w/seed CCCUGAG)	-1.346	TargetScan Human	Moderate (predicted)	Sh3bp4	SH3BP4	1.092	Clathrin-mediated Endocytosis Signaling
mmu-mir-351	miR-125b-5p (and other miRNAs w/seed CCCUGAG)	-1.346	TargetScan Human	Moderate (predicted)	Slc24a2	SLC24A2	-5.141
mmu-mir-351	miR-125b-5p (and other miRNAs w/seed CCCUGAG)	-1.346	TargetScan Human	Moderate (predicted)	Slc27a4	SLC27A4	4.62	Fatty Acid Activation,Fatty Acid β-oxidation I,LPS/IL-1 Mediated Inhibition of RXR Function,Mitochondrial L-carnitine Shuttle Pathway,Stearate Biosynthesis I (Animals),Type II Diabetes Mellitus Signaling,γ-linolenate Biosynthesis II (Animals)
mmu-mir-351	miR-125b-5p (and other miRNAs w/seed CCCUGAG)	-1.346	TargetScan Human	Moderate (predicted)	Slc39a8	SLC39A8	1.681	Osteoarthritis Pathway
mmu-mir-351	miR-125b-5p (and other miRNAs w/seed CCCUGAG)	-1.346	TargetScan Human	Moderate (predicted)	Smcr8	SMCR8	1.707
mmu-mir-351	miR-125b-5p (and other miRNAs w/seed CCCUGAG)	-1.346	miRecords	Experimentally Observed	Smo	SMO	1.168	Adipogenesis pathway,Aldosterone Signaling in Epithelial Cells,Axonal Guidance Signaling,Basal Cell Carcinoma Signaling,Cardiac Hypertrophy Signaling (Enhanced),Colorectal Cancer Metastasis Signaling,Corticotropin Releasing Hormone Signaling,Factors Promoting Cardiogenesis in Vertebrates,Glioblastoma Multiforme Signaling,Hepatic Fibrosis Signaling Pathway,Human Embryonic Stem Cell Pluripotency,Mo…
mmu-mir-351	miR-125b-5p (and other miRNAs w/seed CCCUGAG)	-1.346	TargetScan Human	Moderate (predicted)	Snrpb	SNRPB	-1.924	Systemic Lupus Erythematosus Signaling
mmu-mir-351	miR-125b-5p (and other miRNAs w/seed CCCUGAG)	-1.346	TargetScan Human	High (predicted)	Sstr3	SSTR3	2.457	cAMP-mediated signaling,G-Protein Coupled Receptor Signaling,Gαi Signaling
mmu-mir-351	miR-125b-5p (and other miRNAs w/seed CCCUGAG)	-1.346	TargetScan Human	High (predicted)	Syt2	SYT2	-1.826	Synaptogenesis Signaling Pathway,TR/RXR Activation
mmu-mir-351	miR-125b-5p (and other miRNAs w/seed CCCUGAG)	-1.346	TargetScan Human	Moderate (predicted)	Tada2b	TADA2B	3.667
mmu-mir-351	miR-125b-5p (and other miRNAs w/seed CCCUGAG)	-1.346	TargetScan Human	High (predicted)	Themis2	THEMIS2	2.176
mmu-mir-351	miR-125b-5p (and other miRNAs w/seed CCCUGAG)	-1.346	TargetScan Human	Moderate (predicted)	Tmem86a	TMEM86A	2.261
mmu-mir-351	miR-125b-5p (and other miRNAs w/seed CCCUGAG)	-1.346	TargetScan Human	Moderate (predicted)	Tnfrsf1b	TNFRSF1B	1.679	Acute Phase Response Signaling,Apoptosis Signaling,Cardiac Hypertrophy Signaling (Enhanced),Ceramide Signaling,Crosstalk between Dendritic Cells and Natural Killer Cells,Death Receptor Signaling,Dendritic Cell Maturation,FAT10 Cancer Signaling Pathway,Granulocyte Adhesion and Diapedesis,Hepatic Cholestasis,Hepatic Fibrosis / Hepatic Stellate Cell Activation,Hepatic Fibrosis Signaling Pathway,HMGB…
mmu-mir-351	miR-125b-5p (and other miRNAs w/seed CCCUGAG)	-1.346	TargetScan Human	High (predicted)	Ttc7	TTC7A	3.271
mmu-mir-351	miR-125b-5p (and other miRNAs w/seed CCCUGAG)	-1.346	TargetScan Human	Moderate (predicted)	Ubtd1	UBTD1	-1.083
mmu-mir-351	miR-125b-5p (and other miRNAs w/seed CCCUGAG)	-1.346	TargetScan Human	Moderate (predicted)	Usp12	USP12	1.977	Protein Ubiquitination Pathway
mmu-mir-351	miR-125b-5p (and other miRNAs w/seed CCCUGAG)	-1.346	TargetScan Human	Moderate (predicted)	Usp46	USP46	1.06	Protein Ubiquitination Pathway
mmu-mir-351	miR-125b-5p (and other miRNAs w/seed CCCUGAG)	-1.346	TargetScan Human	Moderate (predicted)	Wdr31	WDR31	2.246
mmu-mir-351	miR-125b-5p (and other miRNAs w/seed CCCUGAG)	-1.346	TargetScan Human	Moderate (predicted)	Zfp704	ZNF704	-1.717
mmu-mir-351	miR-125b-5p (and other miRNAs w/seed CCCUGAG)	-1.346	TargetScan Human	High (predicted)	Zswim4	ZSWIM4	1.439
mmu-miR-126a-3p	miR-126a-3p (and other miRNAs w/seed CGUACCG)	2.496	TargetScan Human	Moderate (predicted)	Camsap1	CAMSAP1	-1.467
mmu-miR-126a-3p	miR-126a-3p (and other miRNAs w/seed CGUACCG)	2.496	TargetScan Human	Moderate (predicted)	Egfl7	EGFL7	2.517
mmu-miR-126a-3p	miR-126a-3p (and other miRNAs w/seed CGUACCG)	2.496	TargetScan Human	Moderate (predicted)	Hoxa9	HOXA9	2.73
mmu-miR-126a-3p	miR-126a-3p (and other miRNAs w/seed CGUACCG)	2.496	Ingenuity Expert Findings,TargetScan Human,miRecords	Experimentally Observed,Moderate (predicted)	Irs1	IRS1	2.349	AMPK Signaling,Apelin Liver Signaling Pathway,Cardiac Hypertrophy Signaling,GDNF Family Ligand-Receptor Interactions,Growth Hormone Signaling,IGF-1 Signaling,IL-4 Signaling,IL-9 Signaling,ILK Signaling,Insulin Receptor Signaling,Molecular Mechanisms of Cancer,mTOR Signaling,p70S6K Signaling,PI3K Signaling in B Lymphocytes,PPARα/RXRα Activation,Prolactin Signaling,Regulation of eIF4 and p70S6K Sig…
mmu-miR-126a-3p	miR-126a-3p (and other miRNAs w/seed CGUACCG)	2.496	TargetScan Human	Moderate (predicted)	Magix	MAGIX	-1.228	PTEN Signaling
mmu-miR-126a-3p	miR-126a-3p (and other miRNAs w/seed CGUACCG)	2.496	TargetScan Human	Moderate (predicted)	Ormdl3	ORMDL3	2.978
mmu-miR-126a-3p	miR-126a-3p (and other miRNAs w/seed CGUACCG)	2.496	TargetScan Human	High (predicted)	Plk2	PLK2	2.895	Mitotic Roles of Polo-Like Kinase
mmu-miR-126a-3p	miR-126a-3p (and other miRNAs w/seed CGUACCG)	2.496	TargetScan Human	Moderate (predicted)	Ptpn18	PTPN18	-1.32	Protein Kinase A Signaling
mmu-miR-126a-3p	miR-126a-3p (and other miRNAs w/seed CGUACCG)	2.496	TargetScan Human,miRecords	Experimentally Observed,High (predicted)	Spred1	SPRED1	1.131
mmu-miR-126a-3p	miR-126a-3p (and other miRNAs w/seed CGUACCG)	2.496	TargetScan Human	Moderate (predicted)	Trim46	TRIM46	2.772
mmu-miR-126a-3p	miR-126a-3p (and other miRNAs w/seed CGUACCG)	2.496	TargetScan Human	Moderate (predicted)	Trpc4ap	TRPC4AP	-3.61
mmu-miR-126a-3p	miR-126a-3p (and other miRNAs w/seed CGUACCG)	2.496	TargetScan Human	Moderate (predicted)	Zfp131	ZNF131	1.383
mmu-miR-6240	miR-330-3p (and other miRNAs w/seed CAAAGCA)	-3.531	TargetScan Human	Moderate (predicted)	Arid3c	ARID3C	2.951
mmu-miR-6240	miR-330-3p (and other miRNAs w/seed CAAAGCA)	-3.531	TargetScan Human	Moderate (predicted)	Atad5	ATAD5	1.07
mmu-miR-6240	miR-330-3p (and other miRNAs w/seed CAAAGCA)	-3.531	TargetScan Human	Moderate (predicted)	Ate1	ATE1	-2.05
mmu-miR-6240	miR-330-3p (and other miRNAs w/seed CAAAGCA)	-3.531	TargetScan Human	Moderate (predicted)	Cacna2d1	CACNA2D1	1.498	Androgen Signaling,Calcium Signaling,CCR5 Signaling in Macrophages,Corticotropin Releasing Hormone Signaling,CREB Signaling in Neurons,Endocannabinoid Neuronal Synapse Pathway,FcγRIIB Signaling in B Lymphocytes,G Beta Gamma Signaling,GABA Receptor Signaling,GNRH Signaling,GPCR-Mediated Nutrient Sensing in Enteroendocrine Cells,Gustation Pathway,Netrin Signaling,nNOS Signaling in Skeletal Muscle C…
mmu-miR-6240	miR-330-3p (and other miRNAs w/seed CAAAGCA)	-3.531	TargetScan Human	Moderate (predicted)	Csad	CSAD	1.135	Taurine Biosynthesis
mmu-miR-6240	miR-330-3p (and other miRNAs w/seed CAAAGCA)	-3.531	TargetScan Human	Moderate (predicted)	Ddost	DDOST	1.671
mmu-miR-6240	miR-330-3p (and other miRNAs w/seed CAAAGCA)	-3.531	TargetScan Human	Moderate (predicted)	Eef1a1	EEF1A1	-1.18	FAT10 Cancer Signaling Pathway
mmu-miR-6240	miR-330-3p (and other miRNAs w/seed CAAAGCA)	-3.531	TargetScan Human	Moderate (predicted)	Fam107b	FAM107B	-1.688
mmu-miR-6240	miR-330-3p (and other miRNAs w/seed CAAAGCA)	-3.531	TargetScan Human	Moderate (predicted)	Kpna1	KPNA1	1.057	RAN Signaling
mmu-miR-6240	miR-330-3p (and other miRNAs w/seed CAAAGCA)	-3.531	TargetScan Human	High (predicted)	Ldhb	LDHB	1.569	HIF1α Signaling,Pyruvate Fermentation to Lactate,Sirtuin Signaling Pathway,White Adipose Tissue Browning Pathway
mmu-miR-6240	miR-330-3p (and other miRNAs w/seed CAAAGCA)	-3.531	TargetScan Human	High (predicted)	Mybpc1	MYBPC1	-1.038
mmu-miR-6240	miR-330-3p (and other miRNAs w/seed CAAAGCA)	-3.531	TargetScan Human	Moderate (predicted)	Pde10a	PDE10A	1.021	cAMP-mediated signaling,Cardiac Hypertrophy Signaling (Enhanced),Cardiac β-adrenergic Signaling,G-Protein Coupled Receptor Signaling,Gustation Pathway,Protein Kinase A Signaling,Relaxin Signaling,tRNA Splicing
mmu-miR-6240	miR-330-3p (and other miRNAs w/seed CAAAGCA)	-3.531	TargetScan Human	Moderate (predicted)	Prim2	PRIM2	1.21	Cell Cycle Control of Chromosomal Replication,NER Pathway
mmu-miR-6240	miR-330-3p (and other miRNAs w/seed CAAAGCA)	-3.531	TargetScan Human	Moderate (predicted)	Rgs10	RGS10	1.059	cAMP-mediated signaling,G-Protein Coupled Receptor Signaling,Gαi Signaling,Opioid Signaling Pathway
mmu-miR-6240	miR-330-3p (and other miRNAs w/seed CAAAGCA)	-3.531	TargetScan Human	Moderate (predicted)	Rnf145	RNF145	-1.628
mmu-miR-6240	miR-330-3p (and other miRNAs w/seed CAAAGCA)	-3.531	TargetScan Human	Moderate (predicted)	Snap23	SNAP23	2.58
mmu-miR-6240	miR-330-3p (and other miRNAs w/seed CAAAGCA)	-3.531	TargetScan Human	Moderate (predicted)	Tbl2	TBL2	1.882
mmu-miR-6240	miR-330-3p (and other miRNAs w/seed CAAAGCA)	-3.531	TargetScan Human	Moderate (predicted)	Tpd52l1	TPD52L1	-1.138
mmu-miR-6240	miR-330-3p (and other miRNAs w/seed CAAAGCA)	-3.531	TargetScan Human	Moderate (predicted)	Ttl	TTL	1.504
mmu-miR-6240	miR-330-3p (and other miRNAs w/seed CAAAGCA)	-3.531	TargetScan Human	Moderate (predicted)	Zfp410	ZNF410	1.054
mmu-miR-6240	miR-330-3p (and other miRNAs w/seed CAAAGCA)	-3.531	TargetScan Human	Moderate (predicted)	Zfp423	ZNF423	1.669	Adipogenesis pathway,BMP signaling pathway,TGF-β Signaling
mmu-miR-423-5p	miR-423-5p (and other miRNAs w/seed GAGGGGC)	1.641	TargetScan Human	Moderate (predicted)	Aars2	AARS2	1.056	tRNA Charging
mmu-miR-423-5p	miR-423-5p (and other miRNAs w/seed GAGGGGC)	1.641	TargetScan Human	High (predicted)	Abhd12	ABHD12	1.008	Triacylglycerol Degradation
mmu-miR-423-5p	miR-423-5p (and other miRNAs w/seed GAGGGGC)	1.641	TargetScan Human	Moderate (predicted)	Acaca	ACACA	1.375	AMPK Signaling,Biotin-carboxyl Carrier Protein Assembly,LXR/RXR Activation,TR/RXR Activation
mmu-miR-423-5p	miR-423-5p (and other miRNAs w/seed GAGGGGC)	1.641	TargetScan Human	High (predicted)	Adam30	ADAM30	2.483	Axonal Guidance Signaling
mmu-miR-423-5p	miR-423-5p (and other miRNAs w/seed GAGGGGC)	1.641	TargetScan Human	Moderate (predicted)	Adamts7	ADAMTS7	-1.665	Axonal Guidance Signaling
mmu-miR-423-5p	miR-423-5p (and other miRNAs w/seed GAGGGGC)	1.641	TargetScan Human	Moderate (predicted)	Adat3	ADAT3	1.354	Adenine and Adenosine Salvage III,Adenosine Nucleotides Degradation II,Purine Nucleotides Degradation II (Aerobic),Purine Ribonucleosides Degradation to Ribose-1-phosphate
mmu-miR-423-5p	miR-423-5p (and other miRNAs w/seed GAGGGGC)	1.641	TargetScan Human	Moderate (predicted)	Adra2a	ADRA2A	3.533	AMPK Signaling,cAMP-mediated signaling,Cardiac Hypertrophy Signaling,Cardiac Hypertrophy Signaling (Enhanced),G-Protein Coupled Receptor Signaling,Gαi Signaling,α-Adrenergic Signaling
mmu-miR-423-5p	miR-423-5p (and other miRNAs w/seed GAGGGGC)	1.641	TargetScan Human	High (predicted)	Ahdc1	AHDC1	-1.442
mmu-miR-423-5p	miR-423-5p (and other miRNAs w/seed GAGGGGC)	1.641	TargetScan Human	Moderate (predicted)	Akap1	AKAP1	1.1	cAMP-mediated signaling,Cardiac β-adrenergic Signaling,Protein Kinase A Signaling
mmu-miR-423-5p	miR-423-5p (and other miRNAs w/seed GAGGGGC)	1.641	TargetScan Human	High (predicted)	Aldoc	ALDOC	2.432	Gluconeogenesis I,Glycolysis I,Sucrose Degradation V (Mammalian)
mmu-miR-423-5p	miR-423-5p (and other miRNAs w/seed GAGGGGC)	1.641	TargetScan Human	High (predicted)	Ankrd52	ANKRD52	3.073
mmu-miR-423-5p	miR-423-5p (and other miRNAs w/seed GAGGGGC)	1.641	TargetScan Human	Moderate (predicted)	Ano7	ANO7	1.609
mmu-miR-423-5p	miR-423-5p (and other miRNAs w/seed GAGGGGC)	1.641	TargetScan Human	Moderate (predicted)	Arap3	ARAP3	1.113
mmu-miR-423-5p	miR-423-5p (and other miRNAs w/seed GAGGGGC)	1.641	TargetScan Human	Moderate (predicted)	Arhgap44	ARHGAP44	-1.119
mmu-miR-423-5p	miR-423-5p (and other miRNAs w/seed GAGGGGC)	1.641	TargetScan Human	Moderate (predicted)	Atp6v0e2	ATP6V0E2	3.274	Iron homeostasis signaling pathway,Phagosome Maturation
mmu-miR-423-5p	miR-423-5p (and other miRNAs w/seed GAGGGGC)	1.641	TargetScan Human	Moderate (predicted)	B4galnt4	B4GALNT4	2.424
mmu-miR-423-5p	miR-423-5p (and other miRNAs w/seed GAGGGGC)	1.641	TargetScan Human	Moderate (predicted)	Bahcc1	BAHCC1	1.566
mmu-miR-423-5p	miR-423-5p (and other miRNAs w/seed GAGGGGC)	1.641	TargetScan Human	Moderate (predicted)	Bcat2	BCAT2	1.298	Isoleucine Degradation I,Leucine Degradation I,Valine Degradation I
mmu-miR-423-5p	miR-423-5p (and other miRNAs w/seed GAGGGGC)	1.641	TargetScan Human	Moderate (predicted)	Bloc1s3	BLOC1S3	-1.298
mmu-miR-423-5p	miR-423-5p (and other miRNAs w/seed GAGGGGC)	1.641	TargetScan Human	Moderate (predicted)	D230025D16Rik	C16orf70	1.33
mmu-miR-423-5p	miR-423-5p (and other miRNAs w/seed GAGGGGC)	1.641	TargetScan Human	Moderate (predicted)	Cacna1s	CACNA1S	-1.112	Amyotrophic Lateral Sclerosis Signaling,Androgen Signaling,Calcium Signaling,Cardiac Hypertrophy Signaling,Cardiac Hypertrophy Signaling (Enhanced),Cardiac β-adrenergic Signaling,CCR5 Signaling in Macrophages,Cellular Effects of Sildenafil (Viagra),Corticotropin Releasing Hormone Signaling,CREB Signaling in Neurons,Dopamine-DARPP32 Feedback in cAMP Signaling,Endocannabinoid Neuronal Synapse Pathw…
mmu-miR-423-5p	miR-423-5p (and other miRNAs w/seed GAGGGGC)	1.641	TargetScan Human	High (predicted)	Cc2d1a	CC2D1A	-1.347
mmu-miR-423-5p	miR-423-5p (and other miRNAs w/seed GAGGGGC)	1.641	TargetScan Human	Moderate (predicted)	Ccdc120	CCDC120	3.25
mmu-miR-423-5p	miR-423-5p (and other miRNAs w/seed GAGGGGC)	1.641	TargetScan Human	High (predicted)	Cd276	CD276	-1.905
mmu-miR-423-5p	miR-423-5p (and other miRNAs w/seed GAGGGGC)	1.641	TargetScan Human	Moderate (predicted)	Cd74	CD74	-1.732	Antigen Presentation Pathway,MIF Regulation of Innate Immunity,MIF-mediated Glucocorticoid Regulation
mmu-miR-423-5p	miR-423-5p (and other miRNAs w/seed GAGGGGC)	1.641	TargetScan Human	High (predicted)	Cdip1	CDIP1	-1.153
mmu-miR-423-5p	miR-423-5p (and other miRNAs w/seed GAGGGGC)	1.641	TargetScan Human	Moderate (predicted)	Chl1	CHL1	-1.105
mmu-miR-423-5p	miR-423-5p (and other miRNAs w/seed GAGGGGC)	1.641	TargetScan Human	Moderate (predicted)	Chst2	CHST2	4.256	Chondroitin Sulfate Biosynthesis,Chondroitin Sulfate Biosynthesis (Late Stages),Dermatan Sulfate Biosynthesis,Dermatan Sulfate Biosynthesis (Late Stages),Heparan Sulfate Biosynthesis,Heparan Sulfate Biosynthesis (Late Stages),LPS/IL-1 Mediated Inhibition of RXR Function,Xenobiotic Metabolism Signaling
mmu-miR-423-5p	miR-423-5p (and other miRNAs w/seed GAGGGGC)	1.641	TargetScan Human	Moderate (predicted)	Chtf8	CHTF8	1.705
mmu-miR-423-5p	miR-423-5p (and other miRNAs w/seed GAGGGGC)	1.641	TargetScan Human	Moderate (predicted)	Clcn7	CLCN7	1.795
mmu-miR-423-5p	miR-423-5p (and other miRNAs w/seed GAGGGGC)	1.641	TargetScan Human	Moderate (predicted)	Clip2	CLIP2	1.516
mmu-miR-423-5p	miR-423-5p (and other miRNAs w/seed GAGGGGC)	1.641	TargetScan Human	Moderate (predicted)	Clptm1	CLPTM1	-1.35
mmu-miR-423-5p	miR-423-5p (and other miRNAs w/seed GAGGGGC)	1.641	TargetScan Human	Moderate (predicted)	Cmklr1	CMKLR1	2.475
mmu-miR-423-5p	miR-423-5p (and other miRNAs w/seed GAGGGGC)	1.641	TargetScan Human	High (predicted)	Cmtm7	CMTM7	1.247
mmu-miR-423-5p	miR-423-5p (and other miRNAs w/seed GAGGGGC)	1.641	TargetScan Human	High (predicted)	Cnn2	CNN2	2.189
mmu-miR-423-5p	miR-423-5p (and other miRNAs w/seed GAGGGGC)	1.641	TargetScan Human	Moderate (predicted)	Cntfr	CNTFR	1.347	CNTF Signaling
mmu-miR-423-5p	miR-423-5p (and other miRNAs w/seed GAGGGGC)	1.641	TargetScan Human	Moderate (predicted)	Col1a1	COL1A1	-1.239	Apelin Liver Signaling Pathway,Atherosclerosis Signaling,Dendritic Cell Maturation,GP6 Signaling Pathway,Hepatic Fibrosis / Hepatic Stellate Cell Activation,Hepatic Fibrosis Signaling Pathway,HOTAIR Regulatory Pathway,IL-6 Signaling,Intrinsic Prothrombin Activation Pathway,Role of Osteoblasts, Osteoclasts and Chondrocytes in Rheumatoid Arthritis
mmu-miR-423-5p	miR-423-5p (and other miRNAs w/seed GAGGGGC)	1.641	TargetScan Human	Moderate (predicted)	Copz1	COPZ1	-1.154	Caveolar-mediated Endocytosis Signaling
mmu-miR-423-5p	miR-423-5p (and other miRNAs w/seed GAGGGGC)	1.641	TargetScan Human	High (predicted)	Csf1	CSF1	3.242	Altered T Cell and B Cell Signaling in Rheumatoid Arthritis,Atherosclerosis Signaling,Hematopoiesis from Multipotent Stem Cells,Hematopoiesis from Pluripotent Stem Cells,Hepatic Fibrosis / Hepatic Stellate Cell Activation,Macropinocytosis Signaling,MSP-RON Signaling Pathway,Role of Macrophages, Fibroblasts and Endothelial Cells in Rheumatoid Arthritis,Role of Osteoblasts, Osteoclasts and Chondroc…
mmu-miR-423-5p	miR-423-5p (and other miRNAs w/seed GAGGGGC)	1.641	TargetScan Human	High (predicted)	Ctdsp1	CTDSP1	-2.744
mmu-miR-423-5p	miR-423-5p (and other miRNAs w/seed GAGGGGC)	1.641	TargetScan Human	High (predicted)	Ctdsp2	CTDSP2	-2.324
mmu-miR-423-5p	miR-423-5p (and other miRNAs w/seed GAGGGGC)	1.641	TargetScan Human	Moderate (predicted)	Cul4a	CUL4A	1.216	NER Pathway
mmu-miR-423-5p	miR-423-5p (and other miRNAs w/seed GAGGGGC)	1.641	TargetScan Human	Moderate (predicted)	Cyp2s1	CYP2S1	2.06	Acetone Degradation I (to Methylglyoxal),Bupropion Degradation,Estrogen Biosynthesis,Glutaryl-CoA Degradation,Melatonin Degradation I,Nicotine Degradation II,Nicotine Degradation III,Prostanoid Biosynthesis,Superpathway of Melatonin Degradation,Tryptophan Degradation III (Eukaryotic)
mmu-miR-423-5p	miR-423-5p (and other miRNAs w/seed GAGGGGC)	1.641	TargetScan Human	Moderate (predicted)	Dctd	DCTD	-1.518
mmu-miR-423-5p	miR-423-5p (and other miRNAs w/seed GAGGGGC)	1.641	TargetScan Human	Moderate (predicted)	Derl3	DERL3	2.995
mmu-miR-423-5p	miR-423-5p (and other miRNAs w/seed GAGGGGC)	1.641	TargetScan Human	Moderate (predicted)	Dhrs13	DHRS13	1.132
mmu-miR-423-5p	miR-423-5p (and other miRNAs w/seed GAGGGGC)	1.641	TargetScan Human	Moderate (predicted)	Dhx58	DHX58	2.41	Activation of IRF by Cytosolic Pattern Recognition Receptors,Role of RIG1-like Receptors in Antiviral Innate Immunity
mmu-miR-423-5p	miR-423-5p (and other miRNAs w/seed GAGGGGC)	1.641	TargetScan Human	Moderate (predicted)	Dixdc1	DIXDC1	1.874
mmu-miR-423-5p	miR-423-5p (and other miRNAs w/seed GAGGGGC)	1.641	TargetScan Human	High (predicted)	Dyrk1b	DYRK1B	-2.406	Sonic Hedgehog Signaling
mmu-miR-423-5p	miR-423-5p (and other miRNAs w/seed GAGGGGC)	1.641	TargetScan Human	Moderate (predicted)	Efnb2	EFNB2	1.371	Axonal Guidance Signaling,Ephrin B Signaling,Ephrin Receptor Signaling,Synaptogenesis Signaling Pathway
mmu-miR-423-5p	miR-423-5p (and other miRNAs w/seed GAGGGGC)	1.641	TargetScan Human	High (predicted)	Egfl7	EGFL7	2.517
mmu-miR-423-5p	miR-423-5p (and other miRNAs w/seed GAGGGGC)	1.641	TargetScan Human	Moderate (predicted)	Ehd3	EHD3	3.139
mmu-miR-423-5p	miR-423-5p (and other miRNAs w/seed GAGGGGC)	1.641	TargetScan Human	High (predicted)	Eif4a1	EIF4A1	-1.975	EIF2 Signaling,mTOR Signaling,Regulation of eIF4 and p70S6K Signaling
mmu-miR-423-5p	miR-423-5p (and other miRNAs w/seed GAGGGGC)	1.641	TargetScan Human	Moderate (predicted)	Endov	ENDOV	-3.585
mmu-miR-423-5p	miR-423-5p (and other miRNAs w/seed GAGGGGC)	1.641	TargetScan Human	Moderate (predicted)	Epha8	EPHA8	2.141	Axonal Guidance Signaling,Ephrin A Signaling,Ephrin Receptor Signaling,IL-15 Production,Sperm Motility,Synaptogenesis Signaling Pathway
mmu-miR-423-5p	miR-423-5p (and other miRNAs w/seed GAGGGGC)	1.641	TargetScan Human	Moderate (predicted)	Ephb4	EPHB4	1.264	Axonal Guidance Signaling,Ephrin B Signaling,Ephrin Receptor Signaling,IL-15 Production,Sperm Motility,Synaptogenesis Signaling Pathway
mmu-miR-423-5p	miR-423-5p (and other miRNAs w/seed GAGGGGC)	1.641	TargetScan Human	Moderate (predicted)	Ephx1	EPHX1	2.263	NRF2-mediated Oxidative Stress Response
mmu-miR-423-5p	miR-423-5p (and other miRNAs w/seed GAGGGGC)	1.641	TargetScan Human	Moderate (predicted)	Epn2	EPN2	-2.78	Epithelial Adherens Junction Signaling,Germ Cell-Sertoli Cell Junction Signaling,Sertoli Cell-Sertoli Cell Junction Signaling
mmu-miR-423-5p	miR-423-5p (and other miRNAs w/seed GAGGGGC)	1.641	TargetScan Human	High (predicted)	Evx1	EVX1	2.229
mmu-miR-423-5p	miR-423-5p (and other miRNAs w/seed GAGGGGC)	1.641	TargetScan Human	Moderate (predicted)	Fads6	FADS6	1.088	Oleate Biosynthesis II (Animals)
mmu-miR-423-5p	miR-423-5p (and other miRNAs w/seed GAGGGGC)	1.641	TargetScan Human	High (predicted)	Fbxo41	FBXO41	2.269
mmu-miR-423-5p	miR-423-5p (and other miRNAs w/seed GAGGGGC)	1.641	TargetScan Human	Moderate (predicted)	Foxn4	FOXN4	-4.445
mmu-miR-423-5p	miR-423-5p (and other miRNAs w/seed GAGGGGC)	1.641	TargetScan Human	High (predicted)	Foxp4	FOXP4	1.141
mmu-miR-423-5p	miR-423-5p (and other miRNAs w/seed GAGGGGC)	1.641	TargetScan Human	Moderate (predicted)	Frmd3	FRMD3	-1.233
mmu-miR-423-5p	miR-423-5p (and other miRNAs w/seed GAGGGGC)	1.641	TargetScan Human	Moderate (predicted)	Git1	GIT1	1.45	Actin Cytoskeleton Signaling,Axonal Guidance Signaling,Integrin Signaling,PAK Signaling
mmu-miR-423-5p	miR-423-5p (and other miRNAs w/seed GAGGGGC)	1.641	TargetScan Human	Moderate (predicted)	Golga4	GOLGA4	1.19
mmu-miR-423-5p	miR-423-5p (and other miRNAs w/seed GAGGGGC)	1.641	TargetScan Human	High (predicted)	Gpr173	GPR173	-1.86
mmu-miR-423-5p	miR-423-5p (and other miRNAs w/seed GAGGGGC)	1.641	TargetScan Human	Moderate (predicted)	Grem2	GREM2	-1.65
mmu-miR-423-5p	miR-423-5p (and other miRNAs w/seed GAGGGGC)	1.641	TargetScan Human	Moderate (predicted)	H2-Oa	HLA-DOA	-2.151	Allograft Rejection Signaling,Altered T Cell and B Cell Signaling in Rheumatoid Arthritis,Antigen Presentation Pathway,Autoimmune Thyroid Disease Signaling,B Cell Development,Calcium-induced T Lymphocyte Apoptosis,CD28 Signaling in T Helper Cells,Cdc42 Signaling,Dendritic Cell Maturation,Graft-versus-Host Disease Signaling,iCOS-iCOSL Signaling in T Helper Cells,IL-4 Signaling,Neuroinflammation Si…
mmu-miR-423-5p	miR-423-5p (and other miRNAs w/seed GAGGGGC)	1.641	TargetScan Human	High (predicted)	Hnrnpul1	HNRNPUL1	1.43
mmu-miR-423-5p	miR-423-5p (and other miRNAs w/seed GAGGGGC)	1.641	TargetScan Human	High (predicted)	Hpca	HPCA	2.613
mmu-miR-423-5p	miR-423-5p (and other miRNAs w/seed GAGGGGC)	1.641	TargetScan Human	Moderate (predicted)	Icam5	ICAM5	1.573
mmu-miR-423-5p	miR-423-5p (and other miRNAs w/seed GAGGGGC)	1.641	TargetScan Human	High (predicted)	Iffo1	IFFO1	1.179
mmu-miR-423-5p	miR-423-5p (and other miRNAs w/seed GAGGGGC)	1.641	TargetScan Human	Moderate (predicted)	Il27	IL27	4.255	Role of Cytokines in Mediating Communication between Immune Cells,Th1 and Th2 Activation Pathway,Th1 Pathway
mmu-miR-423-5p	miR-423-5p (and other miRNAs w/seed GAGGGGC)	1.641	TargetScan Human	High (predicted)	Impdh1	IMPDH1	-1.681	Purine Nucleotides De Novo Biosynthesis II,Purine Nucleotides Degradation II (Aerobic),Urate Biosynthesis/Inosine 5'-phosphate Degradation
mmu-miR-423-5p	miR-423-5p (and other miRNAs w/seed GAGGGGC)	1.641	TargetScan Human	Moderate (predicted)	Irf2bp1	IRF2BP1	2.212
mmu-miR-423-5p	miR-423-5p (and other miRNAs w/seed GAGGGGC)	1.641	TargetScan Human	High (predicted)	Itpa	ITPA	1.143
mmu-miR-423-5p	miR-423-5p (and other miRNAs w/seed GAGGGGC)	1.641	TargetScan Human	Moderate (predicted)	Jph4	JPH4	2.658
mmu-miR-423-5p	miR-423-5p (and other miRNAs w/seed GAGGGGC)	1.641	TargetScan Human	Moderate (predicted)	Kcns1	KCNS1	2.578
mmu-miR-423-5p	miR-423-5p (and other miRNAs w/seed GAGGGGC)	1.641	TargetScan Human	Moderate (predicted)	Kctd5	KCTD5	1.307
mmu-miR-423-5p	miR-423-5p (and other miRNAs w/seed GAGGGGC)	1.641	TargetScan Human	Moderate (predicted)	Lancl2	LANCL2	-1.406
mmu-miR-423-5p	miR-423-5p (and other miRNAs w/seed GAGGGGC)	1.641	TargetScan Human	Moderate (predicted)	Lgals12	LGALS12	2.743
mmu-miR-423-5p	miR-423-5p (and other miRNAs w/seed GAGGGGC)	1.641	TargetScan Human	High (predicted)	Lgi3	LGI3	-3.517
mmu-miR-423-5p	miR-423-5p (and other miRNAs w/seed GAGGGGC)	1.641	TargetScan Human	Moderate (predicted)	Lhx6	LHX6	2.182
mmu-miR-423-5p	miR-423-5p (and other miRNAs w/seed GAGGGGC)	1.641	TargetScan Human	High (predicted)	Limk1	LIMK1	1.196	Actin Cytoskeleton Signaling,Axonal Guidance Signaling,Breast Cancer Regulation by Stathmin1,CCR3 Signaling in Eosinophils,Cdc42 Signaling,Chemokine Signaling,Death Receptor Signaling,Ephrin A Signaling,Ephrin B Signaling,Ephrin Receptor Signaling,Germ Cell-Sertoli Cell Junction Signaling,IL-8 Signaling,PAK Signaling,Pyridoxal 5'-phosphate Salvage Pathway,Rac Signaling,Reelin Signaling in Neurons…
mmu-miR-423-5p	miR-423-5p (and other miRNAs w/seed GAGGGGC)	1.641	TargetScan Human	Moderate (predicted)	Lmf2	LMF2	3.458
mmu-miR-423-5p	miR-423-5p (and other miRNAs w/seed GAGGGGC)	1.641	TargetScan Human	High (predicted)	Lmtk3	LMTK3	-3.005	IL-15 Production,Sperm Motility
mmu-miR-423-5p	miR-423-5p (and other miRNAs w/seed GAGGGGC)	1.641	TargetScan Human	Moderate (predicted)	Lrrc25	LRRC25	1.314
mmu-miR-423-5p	miR-423-5p (and other miRNAs w/seed GAGGGGC)	1.641	TargetScan Human	Moderate (predicted)	Ltf	LTF	1.192
mmu-miR-423-5p	miR-423-5p (and other miRNAs w/seed GAGGGGC)	1.641	TargetScan Human	High (predicted)	Maff	MAFF	1.463	NRF2-mediated Oxidative Stress Response
mmu-miR-423-5p	miR-423-5p (and other miRNAs w/seed GAGGGGC)	1.641	TargetScan Human	Moderate (predicted)	Mcfd2	MCFD2	-2.745
mmu-miR-423-5p	miR-423-5p (and other miRNAs w/seed GAGGGGC)	1.641	TargetScan Human	Moderate (predicted)	Mcidas	MCIDAS	2.888
mmu-miR-423-5p	miR-423-5p (and other miRNAs w/seed GAGGGGC)	1.641	TargetScan Human	Moderate (predicted)	Mcm7	MCM7	-2.105	Aryl Hydrocarbon Receptor Signaling,Cell Cycle Control of Chromosomal Replication
mmu-miR-423-5p	miR-423-5p (and other miRNAs w/seed GAGGGGC)	1.641	TargetScan Human	High (predicted)	Mef2d	MEF2D	1.244	Apelin Endothelial Signaling Pathway,Calcium Signaling,Calcium-induced T Lymphocyte Apoptosis,Cardiac Hypertrophy Signaling,Cardiac Hypertrophy Signaling (Enhanced),Cholecystokinin/Gastrin-mediated Signaling,Corticotropin Releasing Hormone Signaling,ERK5 Signaling,Gα12/13 Signaling,Nur77 Signaling in T Lymphocytes,p38 MAPK Signaling,Phospholipase C Signaling,Role of NFAT in Cardiac Hypertrophy,Ro…
mmu-miR-423-5p	miR-423-5p (and other miRNAs w/seed GAGGGGC)	1.641	TargetScan Human	High (predicted)	Micall1	MICALL1	-1.06
mmu-miR-423-5p	miR-423-5p (and other miRNAs w/seed GAGGGGC)	1.641	TargetScan Human	High (predicted)	Mknk2	MKNK2	1.518	Cardiac Hypertrophy Signaling (Enhanced),ERK/MAPK Signaling,p38 MAPK Signaling
mmu-miR-423-5p	miR-423-5p (and other miRNAs w/seed GAGGGGC)	1.641	TargetScan Human	Moderate (predicted)	Mn1	MN1	2.291
mmu-miR-423-5p	miR-423-5p (and other miRNAs w/seed GAGGGGC)	1.641	TargetScan Human	High (predicted)	Mrc2	MRC2	-1.198	Phagosome Formation
mmu-miR-423-5p	miR-423-5p (and other miRNAs w/seed GAGGGGC)	1.641	TargetScan Human	Moderate (predicted)	Mrto4	MRTO4	-5.274
mmu-miR-423-5p	miR-423-5p (and other miRNAs w/seed GAGGGGC)	1.641	TargetScan Human	Moderate (predicted)	Myl3	MYL3	2.623	Actin Cytoskeleton Signaling,Agranulocyte Adhesion and Diapedesis,Apelin Cardiomyocyte Signaling Pathway,Axonal Guidance Signaling,Calcium Signaling,Cardiac Hypertrophy Signaling,Cdc42 Signaling,Cellular Effects of Sildenafil (Viagra),CXCR4 Signaling,Epithelial Adherens Junction Signaling,Gα12/13 Signaling,Hepatic Fibrosis / Hepatic Stellate Cell Activation,Hepatic Fibrosis Signaling Pathway,ILK …
mmu-miR-423-5p	miR-423-5p (and other miRNAs w/seed GAGGGGC)	1.641	TargetScan Human	Moderate (predicted)	Naga	NAGA	-2.029
mmu-miR-423-5p	miR-423-5p (and other miRNAs w/seed GAGGGGC)	1.641	TargetScan Human	Moderate (predicted)	Nceh1	NCEH1	-2.141
mmu-miR-423-5p	miR-423-5p (and other miRNAs w/seed GAGGGGC)	1.641	TargetScan Human	High (predicted)	Nfam1	NFAM1	1.629
mmu-miR-423-5p	miR-423-5p (and other miRNAs w/seed GAGGGGC)	1.641	TargetScan Human	High (predicted)	Nit1	NIT1	2.424
mmu-miR-423-5p	miR-423-5p (and other miRNAs w/seed GAGGGGC)	1.641	TargetScan Human	Moderate (predicted)	Nptx2	NPTX2	1.691
mmu-miR-423-5p	miR-423-5p (and other miRNAs w/seed GAGGGGC)	1.641	TargetScan Human	Moderate (predicted)	Numbl	NUMBL	1.156	Notch Signaling
mmu-miR-423-5p	miR-423-5p (and other miRNAs w/seed GAGGGGC)	1.641	TargetScan Human	Moderate (predicted)	Nup210	NUP210	1.352
mmu-miR-423-5p	miR-423-5p (and other miRNAs w/seed GAGGGGC)	1.641	TargetScan Human	High (predicted)	Odc1	ODC1	1.833	Polyamine Regulation in Colon Cancer,Putrescine Biosynthesis III
mmu-miR-423-5p	miR-423-5p (and other miRNAs w/seed GAGGGGC)	1.641	TargetScan Human	Moderate (predicted)	Olfml2b	OLFML2B	1.651
mmu-miR-423-5p	miR-423-5p (and other miRNAs w/seed GAGGGGC)	1.641	TargetScan Human	Moderate (predicted)	Opcml	OPCML	-1.941
mmu-miR-423-5p	miR-423-5p (and other miRNAs w/seed GAGGGGC)	1.641	TargetScan Human	Moderate (predicted)	Pacsin1	PACSIN1	1.674	Huntington's Disease Signaling
mmu-miR-423-5p	miR-423-5p (and other miRNAs w/seed GAGGGGC)	1.641	TargetScan Human	High (predicted)	Paqr8	PAQR8	-2.153
mmu-miR-423-5p	miR-423-5p (and other miRNAs w/seed GAGGGGC)	1.641	TargetScan Human	Moderate (predicted)	Pbx2	PBX2	2.956
mmu-miR-423-5p	miR-423-5p (and other miRNAs w/seed GAGGGGC)	1.641	TargetScan Human	Moderate (predicted)	Pdpk1	PDPK1	-1.205	Acute Phase Response Signaling,Aldosterone Signaling in Epithelial Cells,AMPK Signaling,B Cell Receptor Signaling,CD28 Signaling in T Helper Cells,Docosahexaenoic Acid (DHA) Signaling,EIF2 Signaling,Endometrial Cancer Signaling,eNOS Signaling,ErbB Signaling,ErbB2-ErbB3 Signaling,ErbB4 Signaling,Erythropoietin Signaling,FAK Signaling,Fc Epsilon RI Signaling,FcγRIIB Signaling in B Lymphocytes,FLT3 …
mmu-miR-423-5p	miR-423-5p (and other miRNAs w/seed GAGGGGC)	1.641	TargetScan Human	Moderate (predicted)	Pex26	PEX26	1.476
mmu-miR-423-5p	miR-423-5p (and other miRNAs w/seed GAGGGGC)	1.641	TargetScan Human	High (predicted)	Pgap3	PGAP3	2.532
mmu-miR-423-5p	miR-423-5p (and other miRNAs w/seed GAGGGGC)	1.641	TargetScan Human	Moderate (predicted)	Pilra	PILRA	3.145
mmu-miR-423-5p	miR-423-5p (and other miRNAs w/seed GAGGGGC)	1.641	TargetScan Human	Moderate (predicted)	Pim1	PIM1	2.501	Acute Myeloid Leukemia Signaling,GM-CSF Signaling,Pyridoxal 5'-phosphate Salvage Pathway,Salvage Pathways of Pyrimidine Ribonucleotides,STAT3 Pathway
mmu-miR-423-5p	miR-423-5p (and other miRNAs w/seed GAGGGGC)	1.641	TargetScan Human	Moderate (predicted)	Pitpnm2	PITPNM2	1.34
mmu-miR-423-5p	miR-423-5p (and other miRNAs w/seed GAGGGGC)	1.641	TargetScan Human	Moderate (predicted)	Plekho2	PLEKHO2	1.023
mmu-miR-423-5p	miR-423-5p (and other miRNAs w/seed GAGGGGC)	1.641	TargetScan Human	High (predicted)	Ppard	PPARD	-1.541	Osteoarthritis Pathway,PPAR Signaling,VDR/RXR Activation,Wnt/β-catenin Signaling
mmu-miR-423-5p	miR-423-5p (and other miRNAs w/seed GAGGGGC)	1.641	TargetScan Human	High (predicted)	Prkaca	PRKACA	1.779	Adrenomedullin signaling pathway,AMPK Signaling,Amyloid Processing,Androgen Signaling,Apelin Adipocyte Signaling Pathway,Apelin Pancreas Signaling Pathway,Axonal Guidance Signaling,BMP signaling pathway,Breast Cancer Regulation by Stathmin1,Calcium Signaling,cAMP-mediated signaling,Cardiac Hypertrophy Signaling,Cardiac Hypertrophy Signaling (Enhanced),Cardiac β-adrenergic Signaling,CDK5 Signaling…
mmu-miR-423-5p	miR-423-5p (and other miRNAs w/seed GAGGGGC)	1.641	TargetScan Human	Moderate (predicted)	Prkd2	PRKD2	1.722
mmu-miR-423-5p	miR-423-5p (and other miRNAs w/seed GAGGGGC)	1.641	TargetScan Human	High (predicted)	Prrg2	PRRG2	-1.675
mmu-miR-423-5p	miR-423-5p (and other miRNAs w/seed GAGGGGC)	1.641	TargetScan Human	High (predicted)	Pycr2	PYCR2	-3.82	Arginine Degradation VI (Arginase 2 Pathway),Proline Biosynthesis I,Proline Biosynthesis II (from Arginine)
mmu-miR-423-5p	miR-423-5p (and other miRNAs w/seed GAGGGGC)	1.641	TargetScan Human	High (predicted)	Pygm	PYGM	1.155	Glycogen Degradation II,Glycogen Degradation III,Protein Kinase A Signaling,α-Adrenergic Signaling
mmu-miR-423-5p	miR-423-5p (and other miRNAs w/seed GAGGGGC)	1.641	TargetScan Human	High (predicted)	Rab11b	RAB11B	1.69	Clathrin-mediated Endocytosis Signaling,Fcγ Receptor-mediated Phagocytosis in Macrophages and Monocytes
mmu-miR-423-5p	miR-423-5p (and other miRNAs w/seed GAGGGGC)	1.641	TargetScan Human	Moderate (predicted)	Radil	RADIL	1.638
mmu-miR-423-5p	miR-423-5p (and other miRNAs w/seed GAGGGGC)	1.641	TargetScan Human	High (predicted)	Rbpms2	RBPMS2	1.161
mmu-miR-423-5p	miR-423-5p (and other miRNAs w/seed GAGGGGC)	1.641	TargetScan Human	Moderate (predicted)	Rccd1	RCCD1	1.973
mmu-miR-423-5p	miR-423-5p (and other miRNAs w/seed GAGGGGC)	1.641	TargetScan Human	High (predicted)	Reep5	REEP5	1.926
mmu-miR-423-5p	miR-423-5p (and other miRNAs w/seed GAGGGGC)	1.641	TargetScan Human	Moderate (predicted)	Rnf19b	RNF19B	1.808
mmu-miR-423-5p	miR-423-5p (and other miRNAs w/seed GAGGGGC)	1.641	TargetScan Human	Moderate (predicted)	Samd4b	SAMD4B	1.449
mmu-miR-423-5p	miR-423-5p (and other miRNAs w/seed GAGGGGC)	1.641	TargetScan Human	Moderate (predicted)	Sash3	SASH3	-2.877
mmu-miR-423-5p	miR-423-5p (and other miRNAs w/seed GAGGGGC)	1.641	TargetScan Human	Moderate (predicted)	Scn1b	SCN1B	1.981
mmu-miR-423-5p	miR-423-5p (and other miRNAs w/seed GAGGGGC)	1.641	TargetScan Human	Moderate (predicted)	Sec16b	SEC16B	2.018
mmu-miR-423-5p	miR-423-5p (and other miRNAs w/seed GAGGGGC)	1.641	TargetScan Human	High (predicted)	Sept9	SEPTIN9	1.495	RhoA Signaling,Signaling by Rho Family GTPases
mmu-miR-423-5p	miR-423-5p (and other miRNAs w/seed GAGGGGC)	1.641	TargetScan Human	Moderate (predicted)	Slc24a4	SLC24A4	2.052
mmu-miR-423-5p	miR-423-5p (and other miRNAs w/seed GAGGGGC)	1.641	TargetScan Human	Moderate (predicted)	Slc27a4	SLC27A4	4.62	Fatty Acid Activation,Fatty Acid β-oxidation I,LPS/IL-1 Mediated Inhibition of RXR Function,Mitochondrial L-carnitine Shuttle Pathway,Stearate Biosynthesis I (Animals),Type II Diabetes Mellitus Signaling,γ-linolenate Biosynthesis II (Animals)
mmu-miR-423-5p	miR-423-5p (and other miRNAs w/seed GAGGGGC)	1.641	TargetScan Human	Moderate (predicted)	Slc2a4	SLC2A4	2.123	Adipogenesis pathway,AMPK Signaling,Antioxidant Action of Vitamin C,Apelin Muscle Signaling Pathway,Growth Hormone Signaling,HIF1α Signaling,Hypoxia Signaling in the Cardiovascular System,Insulin Receptor Signaling,Melatonin Signaling,Type II Diabetes Mellitus Signaling,Vitamin-C Transport
mmu-miR-423-5p	miR-423-5p (and other miRNAs w/seed GAGGGGC)	1.641	TargetScan Human	High (predicted)	Slc30a2	SLC30A2	2.49
mmu-miR-423-5p	miR-423-5p (and other miRNAs w/seed GAGGGGC)	1.641	TargetScan Human	Moderate (predicted)	Slc35c2	SLC35C2	-1.29
mmu-miR-423-5p	miR-423-5p (and other miRNAs w/seed GAGGGGC)	1.641	TargetScan Human	Moderate (predicted)	Slc39a2	SLC39A2	3.662
mmu-miR-423-5p	miR-423-5p (and other miRNAs w/seed GAGGGGC)	1.641	TargetScan Human	Moderate (predicted)	Smg9	SMG9	2.646
mmu-miR-423-5p	miR-423-5p (and other miRNAs w/seed GAGGGGC)	1.641	TargetScan Human	High (predicted)	Smtnl1	SMTNL1	2.107
mmu-miR-423-5p	miR-423-5p (and other miRNAs w/seed GAGGGGC)	1.641	TargetScan Human	Moderate (predicted)	Snta1	SNTA1	-1.209	nNOS Signaling in Skeletal Muscle Cells
mmu-miR-423-5p	miR-423-5p (and other miRNAs w/seed GAGGGGC)	1.641	TargetScan Human	Moderate (predicted)	Socs3	SOCS3	1.798	3-phosphoinositide Biosynthesis,3-phosphoinositide Degradation,Acute Phase Response Signaling,D-myo-inositol (1,4,5,6)-Tetrakisphosphate Biosynthesis,D-myo-inositol (3,4,5,6)-tetrakisphosphate Biosynthesis,D-myo-inositol-5-phosphate Metabolism,Erythropoietin Signaling,Growth Hormone Signaling,IGF-1 Signaling,IL-10 Signaling,IL-22 Signaling,IL-23 Signaling Pathway,IL-6 Signaling,IL-9 Signaling,Ins…
mmu-miR-423-5p	miR-423-5p (and other miRNAs w/seed GAGGGGC)	1.641	TargetScan Human	Moderate (predicted)	Sox13	SOX13	4.495	Wnt/β-catenin Signaling
mmu-miR-423-5p	miR-423-5p (and other miRNAs w/seed GAGGGGC)	1.641	TargetScan Human	High (predicted)	Spata2l	SPATA2L	4.121
mmu-miR-423-5p	miR-423-5p (and other miRNAs w/seed GAGGGGC)	1.641	TargetScan Human	High (predicted)	Ssna1	SSNA1	-3.174
mmu-miR-423-5p	miR-423-5p (and other miRNAs w/seed GAGGGGC)	1.641	TargetScan Human	Moderate (predicted)	Stk24	STK24	1.2
mmu-miR-423-5p	miR-423-5p (and other miRNAs w/seed GAGGGGC)	1.641	TargetScan Human	Moderate (predicted)	Sufu	SUFU	1.055	Axonal Guidance Signaling,Basal Cell Carcinoma Signaling,Molecular Mechanisms of Cancer,Sonic Hedgehog Signaling
mmu-miR-423-5p	miR-423-5p (and other miRNAs w/seed GAGGGGC)	1.641	TargetScan Human	Moderate (predicted)	Syde2	SYDE2	1.408
mmu-miR-423-5p	miR-423-5p (and other miRNAs w/seed GAGGGGC)	1.641	TargetScan Human	Moderate (predicted)	Syt2	SYT2	-1.826	Synaptogenesis Signaling Pathway,TR/RXR Activation
mmu-miR-423-5p	miR-423-5p (and other miRNAs w/seed GAGGGGC)	1.641	TargetScan Human	Moderate (predicted)	Tcaim	TCAIM	1.283
mmu-miR-423-5p	miR-423-5p (and other miRNAs w/seed GAGGGGC)	1.641	TargetScan Human	High (predicted)	Tead2	TEAD2	-1.014	HIPPO signaling
mmu-miR-423-5p	miR-423-5p (and other miRNAs w/seed GAGGGGC)	1.641	TargetScan Human	High (predicted)	Thbs3	THBS3	1.481	Synaptogenesis Signaling Pathway
mmu-miR-423-5p	miR-423-5p (and other miRNAs w/seed GAGGGGC)	1.641	TargetScan Human	Moderate (predicted)	Tmbim6	TMBIM6	1.502
mmu-miR-423-5p	miR-423-5p (and other miRNAs w/seed GAGGGGC)	1.641	TargetScan Human	High (predicted)	Tmem151b	TMEM151B	-1.011
mmu-miR-423-5p	miR-423-5p (and other miRNAs w/seed GAGGGGC)	1.641	TargetScan Human	Moderate (predicted)	Tmem214	TMEM214	2.504
mmu-miR-423-5p	miR-423-5p (and other miRNAs w/seed GAGGGGC)	1.641	TargetScan Human	High (predicted)	Tnfaip8l1	TNFAIP8L1	1.076
mmu-miR-423-5p	miR-423-5p (and other miRNAs w/seed GAGGGGC)	1.641	TargetScan Human	Moderate (predicted)	Tnfrsf13c	TNFRSF13C	3.015	Altered T Cell and B Cell Signaling in Rheumatoid Arthritis,B Cell Activating Factor Signaling,Communication between Innate and Adaptive Immune Cells,Primary Immunodeficiency Signaling,Systemic Lupus Erythematosus In B Cell Signaling Pathway,Systemic Lupus Erythematosus Signaling
mmu-miR-423-5p	miR-423-5p (and other miRNAs w/seed GAGGGGC)	1.641	TargetScan Human	Moderate (predicted)	Tnfrsf14	TNFRSF14	3.796	Atherosclerosis Signaling,NF-κB Activation by Viruses,T Cell Exhaustion Signaling Pathway
mmu-miR-423-5p	miR-423-5p (and other miRNAs w/seed GAGGGGC)	1.641	TargetScan Human	Moderate (predicted)	Tns4	TNS4	-1.381
mmu-miR-423-5p	miR-423-5p (and other miRNAs w/seed GAGGGGC)	1.641	TargetScan Human	Moderate (predicted)	Trp53inp2	TP53INP2	2.938
mmu-miR-423-5p	miR-423-5p (and other miRNAs w/seed GAGGGGC)	1.641	TargetScan Human	Moderate (predicted)	Tpd52l1	TPD52L1	-1.138
mmu-miR-423-5p	miR-423-5p (and other miRNAs w/seed GAGGGGC)	1.641	TargetScan Human	High (predicted)	Trim11	TRIM11	1.795
mmu-miR-423-5p	miR-423-5p (and other miRNAs w/seed GAGGGGC)	1.641	TargetScan Human	Moderate (predicted)	Trim40	TRIM40	-2.325
mmu-miR-423-5p	miR-423-5p (and other miRNAs w/seed GAGGGGC)	1.641	TargetScan Human	Moderate (predicted)	Trim46	TRIM46	2.772
mmu-miR-423-5p	miR-423-5p (and other miRNAs w/seed GAGGGGC)	1.641	TargetScan Human	Moderate (predicted)	Trim58	TRIM58	2.18
mmu-miR-423-5p	miR-423-5p (and other miRNAs w/seed GAGGGGC)	1.641	TargetScan Human	Moderate (predicted)	Trpc4ap	TRPC4AP	-3.61
mmu-miR-423-5p	miR-423-5p (and other miRNAs w/seed GAGGGGC)	1.641	TargetScan Human	Moderate (predicted)	Tspan15	TSPAN15	1.18
mmu-miR-423-5p	miR-423-5p (and other miRNAs w/seed GAGGGGC)	1.641	TargetScan Human	High (predicted)	Tubb6	TUBB6	2.136	14-3-3-mediated Signaling,Axonal Guidance Signaling,Breast Cancer Regulation by Stathmin1,Epithelial Adherens Junction Signaling,Gap Junction Signaling,Germ Cell-Sertoli Cell Junction Signaling,Phagosome Maturation,Remodeling of Epithelial Adherens Junctions,Sertoli Cell-Sertoli Cell Junction Signaling
mmu-miR-423-5p	miR-423-5p (and other miRNAs w/seed GAGGGGC)	1.641	TargetScan Human	Moderate (predicted)	Unc5a	UNC5A	1.082	Axonal Guidance Signaling,Netrin Signaling
mmu-miR-423-5p	miR-423-5p (and other miRNAs w/seed GAGGGGC)	1.641	TargetScan Human	Moderate (predicted)	Unc93b1	UNC93B1	1.947
mmu-miR-423-5p	miR-423-5p (and other miRNAs w/seed GAGGGGC)	1.641	TargetScan Human	High (predicted)	Urm1	URM1	1.328
mmu-miR-423-5p	miR-423-5p (and other miRNAs w/seed GAGGGGC)	1.641	TargetScan Human	High (predicted)	Vgf	VGF	2.479	White Adipose Tissue Browning Pathway
mmu-miR-423-5p	miR-423-5p (and other miRNAs w/seed GAGGGGC)	1.641	TargetScan Human	Moderate (predicted)	Ydjc	YDJC	2.09
mmu-miR-423-5p	miR-423-5p (and other miRNAs w/seed GAGGGGC)	1.641	TargetScan Human	Moderate (predicted)	Zbtb16	ZBTB16	1.535	RAR Activation
mmu-miR-423-5p	miR-423-5p (and other miRNAs w/seed GAGGGGC)	1.641	TargetScan Human	High (predicted)	Zfpl1	ZFPL1	-2.433
mmu-miR-423-5p	miR-423-5p (and other miRNAs w/seed GAGGGGC)	1.641	TargetScan Human	Moderate (predicted)	Zfp787	ZNF787	-1.576
7

## Sheet: CBSC
ID	Symbol	Expr Log Ratio	Source	Confidence	ID	Symbol	Expr Log Ratio	Pathway
mmu-let-7d-3p	let-7d-3p (miRNAs w/seed UAUACGA)	2.445	TargetScan Human	Moderate (predicted)	Atmin	ATMIN	-1.76	Role of CHK Proteins in Cell Cycle Checkpoint Control
mmu-let-7d-3p	let-7d-3p (miRNAs w/seed UAUACGA)	2.445	TargetScan Human	Moderate (predicted)	Fam133b	FAM133B	-1.123
mmu-let-7d-3p	let-7d-3p (miRNAs w/seed UAUACGA)	2.445	TargetScan Human	Moderate (predicted)	Gata4	GATA4	1.839	Cardiac Hypertrophy Signaling,Cardiac Hypertrophy Signaling (Enhanced),Cardiomyocyte Differentiation via BMP Receptors,Embryonic Stem Cell Differentiation into Cardiac Lineages,Factors Promoting Cardiogenesis in Vertebrates,Role of NANOG in Mammalian Embryonic Stem Cell Pluripotency,Role of NFAT in Cardiac Hypertrophy,Role of NFAT in Regulation of the Immune Response,Senescence Pathway,Thrombin S…
mmu-let-7d-3p	let-7d-3p (miRNAs w/seed UAUACGA)	2.445	TargetScan Human	Moderate (predicted)	Ncmap	NCMAP	-3.618
mmu-let-7d-3p	let-7d-3p (miRNAs w/seed UAUACGA)	2.445	TargetScan Human	Moderate (predicted)	Pm20d2	PM20D2	1.99
mmu-let-7d-3p	let-7d-3p (miRNAs w/seed UAUACGA)	2.445	TargetScan Human	Moderate (predicted)	Ribc2	RIBC2	-1.619
mmu-let-7d-3p	let-7d-3p (miRNAs w/seed UAUACGA)	2.445	TargetScan Human	Moderate (predicted)	Slc36a1	SLC36A1	-2.042
mmu-let-7d-3p	let-7d-3p (miRNAs w/seed UAUACGA)	2.445	TargetScan Human	High (predicted)	Tfrc	TFRC	2.66	Clathrin-mediated Endocytosis Signaling,Hepatic Fibrosis Signaling Pathway,Iron homeostasis signaling pathway,Virus Entry via Endocytic Pathways
mmu-let-7d-3p	let-7d-3p (miRNAs w/seed UAUACGA)	2.445	TargetScan Human	Moderate (predicted)	Wdr82	WDR82	-1.654
mmu-miR-99b-5p	miR-100-5p (and other miRNAs w/seed ACCCGUA)	1.363	TargetScan Human	Moderate (predicted)	Cyp26b1	CYP26B1	1.911	Histidine Degradation VI,Pregnenolone Biosynthesis,Ubiquinol-10 Biosynthesis (Eukaryotic)
mmu-miR-99b-5p	miR-100-5p (and other miRNAs w/seed ACCCGUA)	1.363	TargetScan Human	Moderate (predicted)	Gdf11	GDF11	-2.756
mmu-miR-99b-5p	miR-100-5p (and other miRNAs w/seed ACCCGUA)	1.363	TargetScan Human	Moderate (predicted)	Get4	GET4	1.764
mmu-miR-99b-5p	miR-100-5p (and other miRNAs w/seed ACCCGUA)	1.363	TargetScan Human	High (predicted)	Rasgrp3	RASGRP3	1.695	Systemic Lupus Erythematosus In B Cell Signaling Pathway
mmu-miR-99b-5p	miR-100-5p (and other miRNAs w/seed ACCCGUA)	1.363	TargetScan Human	Moderate (predicted)	St6gal2	ST6GAL2	2.686
mmu-miR-99b-5p	miR-100-5p (and other miRNAs w/seed ACCCGUA)	1.363	TargetScan Human	Moderate (predicted)	Ubxn10	UBXN10	-2.612
mmu-miR-99b-5p	miR-100-5p (and other miRNAs w/seed ACCCGUA)	1.363	TargetScan Human	Moderate (predicted)	Zkscan17	ZNF496	-3.498
mmu-mir-122	miR-122-5p (miRNAs w/seed GGAGUGU)	-3.189	TargetScan Human	Moderate (predicted)	Atp6v0e2	ATP6V0E2	2.325	Iron homeostasis signaling pathway,Phagosome Maturation
mmu-mir-122	miR-122-5p (miRNAs w/seed GGAGUGU)	-3.189	TargetScan Human	Moderate (predicted)	Batf2	BATF2	2.177
mmu-mir-122	miR-122-5p (miRNAs w/seed GGAGUGU)	-3.189	TargetScan Human	Moderate (predicted)	Ccnyl1	CCNYL1	-2.045
mmu-mir-122	miR-122-5p (miRNAs w/seed GGAGUGU)	-3.189	TargetScan Human	Moderate (predicted)	Cyp7b1	CYP7B1	1.025	Hepatic Cholestasis,Histidine Degradation VI,Pregnenolone Biosynthesis,Ubiquinol-10 Biosynthesis (Eukaryotic)
mmu-mir-122	miR-122-5p (miRNAs w/seed GGAGUGU)	-3.189	TargetScan Human	Moderate (predicted)	Gpr157	GPR157	2.212
mmu-mir-122	miR-122-5p (miRNAs w/seed GGAGUGU)	-3.189	TargetScan Human	Moderate (predicted)	Hnrnpu	HNRNPU	-1.407
mmu-mir-122	miR-122-5p (miRNAs w/seed GGAGUGU)	-3.189	TargetScan Human	Moderate (predicted)	Klhdc1	KLHDC1	1.407
mmu-mir-122	miR-122-5p (miRNAs w/seed GGAGUGU)	-3.189	TargetScan Human	Moderate (predicted)	Nceh1	NCEH1	-1.538
mmu-mir-122	miR-122-5p (miRNAs w/seed GGAGUGU)	-3.189	TargetScan Human	Moderate (predicted)	Opcml	OPCML	-1.954
mmu-mir-122	miR-122-5p (miRNAs w/seed GGAGUGU)	-3.189	TargetScan Human	Moderate (predicted)	Pcyox1	PCYOX1	1.5	Atherosclerosis Signaling,Clathrin-mediated Endocytosis Signaling,FXR/RXR Activation,IL-12 Signaling and Production in Macrophages,LXR/RXR Activation,Production of Nitric Oxide and Reactive Oxygen Species in Macrophages
mmu-mir-122	miR-122-5p (miRNAs w/seed GGAGUGU)	-3.189	TargetScan Human	Moderate (predicted)	Plag1	PLAG1	-1.656
mmu-mir-122	miR-122-5p (miRNAs w/seed GGAGUGU)	-3.189	TargetScan Human	Moderate (predicted)	Plcb3	PLCB3	1.771	14-3-3-mediated Signaling,Adrenomedullin signaling pathway,Aldosterone Signaling in Epithelial Cells,Antioxidant Action of Vitamin C,Apelin Cardiomyocyte Signaling Pathway,Apelin Endothelial Signaling Pathway,Axonal Guidance Signaling,Breast Cancer Regulation by Stathmin1,Cardiac Hypertrophy Signaling,Cardiac Hypertrophy Signaling (Enhanced),CCR3 Signaling in Eosinophils,Cellular Effects of Silde…
mmu-mir-122	miR-122-5p (miRNAs w/seed GGAGUGU)	-3.189	TargetScan Human	Moderate (predicted)	Plxna2	PLXNA2	-1.964	Axonal Guidance Signaling
mmu-mir-122	miR-122-5p (miRNAs w/seed GGAGUGU)	-3.189	TargetScan Human	Moderate (predicted)	Ribc2	RIBC2	-1.619
mmu-mir-122	miR-122-5p (miRNAs w/seed GGAGUGU)	-3.189	TargetScan Human	Moderate (predicted)	Shcbp1	SHCBP1	1.965
mmu-mir-122	miR-122-5p (miRNAs w/seed GGAGUGU)	-3.189	TargetScan Human	High (predicted)	Tbr1	TBR1	2.53
mmu-mir-122	miR-122-5p (miRNAs w/seed GGAGUGU)	-3.189	TargetScan Human	Moderate (predicted)	Tfrc	TFRC	2.66	Clathrin-mediated Endocytosis Signaling,Hepatic Fibrosis Signaling Pathway,Iron homeostasis signaling pathway,Virus Entry via Endocytic Pathways
mmu-mir-122	miR-122-5p (miRNAs w/seed GGAGUGU)	-3.189	TargetScan Human	High (predicted)	Tmem211	TMEM211	1.936
mmu-mir-122	miR-122-5p (miRNAs w/seed GGAGUGU)	-3.189	TargetScan Human	Moderate (predicted)	Tmtc2	TMTC2	1.795
mmu-miR-351-5p	miR-125b-5p (and other miRNAs w/seed CCCUGAG)	3.017	TargetScan Human	Moderate (predicted)	Adamts14	ADAMTS14	-3.638	Axonal Guidance Signaling
mmu-miR-351-5p	miR-125b-5p (and other miRNAs w/seed CCCUGAG)	3.017	TargetScan Human	Moderate (predicted)	B4galt1	B4GALT1	-4.655
mmu-miR-351-5p	miR-125b-5p (and other miRNAs w/seed CCCUGAG)	3.017	TargetScan Human	Moderate (predicted)	Batf2	BATF2	2.177
mmu-miR-351-5p	miR-125b-5p (and other miRNAs w/seed CCCUGAG)	3.017	TargetScan Human	Moderate (predicted)	E130309D02Rik	C7orf26	-2.184
mmu-miR-351-5p	miR-125b-5p (and other miRNAs w/seed CCCUGAG)	3.017	miRecords	Experimentally Observed	Cdk6	CDK6	-2.047	Aryl Hydrocarbon Receptor Signaling,Cell Cycle Control of Chromosomal Replication,Cell Cycle: G1/S Checkpoint Regulation,Chronic Myeloid Leukemia Signaling,Cyclins and Cell Cycle Regulation,Glioblastoma Multiforme Signaling,Glioma Signaling,HER-2 Signaling in Breast Cancer,Hereditary Breast Cancer Signaling,Molecular Mechanisms of Cancer,Non-Small Cell Lung Cancer Signaling,Pyridoxal 5'-phosphate…
mmu-miR-351-5p	miR-125b-5p (and other miRNAs w/seed CCCUGAG)	3.017	TargetScan Human	Moderate (predicted)	Cyth1	CYTH1	-1.168
mmu-miR-351-5p	miR-125b-5p (and other miRNAs w/seed CCCUGAG)	3.017	TargetScan Human	Moderate (predicted)	Fam107b	FAM107B	-1.146
mmu-miR-351-5p	miR-125b-5p (and other miRNAs w/seed CCCUGAG)	3.017	TargetScan Human	Moderate (predicted)	Gdf11	GDF11	-2.756
mmu-miR-351-5p	miR-125b-5p (and other miRNAs w/seed CCCUGAG)	3.017	TargetScan Human	Moderate (predicted)	Gpr157	GPR157	2.212
mmu-miR-351-5p	miR-125b-5p (and other miRNAs w/seed CCCUGAG)	3.017	TargetScan Human	Moderate (predicted)	Hist1h4n	H4C13	-3.363	DNA Methylation and Transcriptional Repression Signaling,NER Pathway,Transcriptional Regulatory Network in Embryonic Stem Cells
mmu-miR-351-5p	miR-125b-5p (and other miRNAs w/seed CCCUGAG)	3.017	TargetScan Human	Moderate (predicted)	Hif1an	HIF1AN	-4.268	Hypoxia Signaling in the Cardiovascular System,White Adipose Tissue Browning Pathway
mmu-miR-351-5p	miR-125b-5p (and other miRNAs w/seed CCCUGAG)	3.017	TargetScan Human	Moderate (predicted)	Iba57	IBA57	-3.349
mmu-miR-351-5p	miR-125b-5p (and other miRNAs w/seed CCCUGAG)	3.017	TargetScan Human	Moderate (predicted)	Igsf11	IGSF11	-1.174
mmu-miR-351-5p	miR-125b-5p (and other miRNAs w/seed CCCUGAG)	3.017	TargetScan Human	Moderate (predicted)	Kif18b	KIF18B	-1.434
mmu-miR-351-5p	miR-125b-5p (and other miRNAs w/seed CCCUGAG)	3.017	TargetScan Human	High (predicted)	Mapk12	MAPK12	1.502	14-3-3-mediated Signaling,4-1BB Signaling in T Lymphocytes,Activation of IRF by Cytosolic Pattern Recognition Receptors,Acute Phase Response Signaling,Adrenomedullin signaling pathway,Agrin Interactions at Neuromuscular Junction,AMPK Signaling,Amyloid Processing,Antioxidant Action of Vitamin C,Apelin Adipocyte Signaling Pathway,Apelin Cardiomyocyte Signaling Pathway,Apelin Endothelial Signaling P…
mmu-miR-351-5p	miR-125b-5p (and other miRNAs w/seed CCCUGAG)	3.017	TargetScan Human	Moderate (predicted)	Mdc1	MDC1	-1.952	ATM Signaling,Role of BRCA1 in DNA Damage Response,Role of CHK Proteins in Cell Cycle Checkpoint Control
mmu-miR-351-5p	miR-125b-5p (and other miRNAs w/seed CCCUGAG)	3.017	TargetScan Human	High (predicted)	Ms4a3	MS4A3	-3.47
mmu-miR-351-5p	miR-125b-5p (and other miRNAs w/seed CCCUGAG)	3.017	TargetScan Human	High (predicted)	Ptpn18	PTPN18	-2.395	Protein Kinase A Signaling
mmu-miR-351-5p	miR-125b-5p (and other miRNAs w/seed CCCUGAG)	3.017	TargetScan Human	Moderate (predicted)	Rasal2	RASAL2	-1.787
mmu-miR-351-5p	miR-125b-5p (and other miRNAs w/seed CCCUGAG)	3.017	TargetScan Human	Moderate (predicted)	Rasgrf1	RASGRF1	-3.334	Molecular Mechanisms of Cancer,Synaptogenesis Signaling Pathway
mmu-miR-351-5p	miR-125b-5p (and other miRNAs w/seed CCCUGAG)	3.017	TargetScan Human	Moderate (predicted)	Rbm24	RBM24	2.519
mmu-miR-351-5p	miR-125b-5p (and other miRNAs w/seed CCCUGAG)	3.017	TargetScan Human	Moderate (predicted)	Sel1l	SEL1L	-2.155	Unfolded protein response
mmu-miR-351-5p	miR-125b-5p (and other miRNAs w/seed CCCUGAG)	3.017	TargetScan Human	Moderate (predicted)	Slc24a2	SLC24A2	-4.493
mmu-miR-351-5p	miR-125b-5p (and other miRNAs w/seed CCCUGAG)	3.017	TargetScan Human	Moderate (predicted)	Slc27a4	SLC27A4	2.963	Fatty Acid Activation,Fatty Acid β-oxidation I,LPS/IL-1 Mediated Inhibition of RXR Function,Mitochondrial L-carnitine Shuttle Pathway,Stearate Biosynthesis I (Animals),Type II Diabetes Mellitus Signaling,γ-linolenate Biosynthesis II (Animals)
mmu-miR-351-5p	miR-125b-5p (and other miRNAs w/seed CCCUGAG)	3.017	TargetScan Human	Moderate (predicted)	Slc45a3	SLC45A3	-1.427
mmu-miR-351-5p	miR-125b-5p (and other miRNAs w/seed CCCUGAG)	3.017	TargetScan Human	High (predicted)	Syt2	SYT2	-1.147	Synaptogenesis Signaling Pathway,TR/RXR Activation
mmu-miR-351-5p	miR-125b-5p (and other miRNAs w/seed CCCUGAG)	3.017	TargetScan Human	High (predicted)	Wars	WARS1	3.026	EIF2 Signaling,tRNA Charging
mmu-miR-351-5p	miR-125b-5p (and other miRNAs w/seed CCCUGAG)	3.017	TargetScan Human	Moderate (predicted)	Zfp704	ZNF704	-2.822
mmu-miR-126a-3p	miR-126a-3p (and other miRNAs w/seed CGUACCG)	-4.493	TargetScan Human	Moderate (predicted)	Egfl7	EGFL7	-3.199
mmu-miR-126a-3p	miR-126a-3p (and other miRNAs w/seed CGUACCG)	-4.493	TargetScan Human	Moderate (predicted)	Kif18b	KIF18B	-1.434
mmu-miR-126a-3p	miR-126a-3p (and other miRNAs w/seed CGUACCG)	-4.493	TargetScan Human	Moderate (predicted)	Ptpn18	PTPN18	-2.395	Protein Kinase A Signaling
mmu-miR-126a-3p	miR-126a-3p (and other miRNAs w/seed CGUACCG)	-4.493	TarBase	Experimentally Observed	Slc45a3	SLC45A3	-1.427
mmu-miR-126a-3p	miR-126a-3p (and other miRNAs w/seed CGUACCG)	-4.493	TargetScan Human,miRecords	Experimentally Observed,High (predicted)	Spred1	SPRED1	1.08
mmu-miR-126a-3p	miR-126a-3p (and other miRNAs w/seed CGUACCG)	-4.493	TargetScan Human	Moderate (predicted)	Tmem132b	TMEM132B	-1.172
mmu-miR-126a-3p	miR-126a-3p (and other miRNAs w/seed CGUACCG)	-4.493	TargetScan Human	Moderate (predicted)	Trpc4ap	TRPC4AP	-2.757
mmu-miR-6240	miR-330-3p (and other miRNAs w/seed CAAAGCA)	-3.144	TargetScan Human	Moderate (predicted)	Angel2	ANGEL2	-1.733
mmu-miR-6240	miR-330-3p (and other miRNAs w/seed CAAAGCA)	-3.144	TargetScan Human	Moderate (predicted)	Ate1	ATE1	-2.223
mmu-miR-6240	miR-330-3p (and other miRNAs w/seed CAAAGCA)	-3.144	TargetScan Human	Moderate (predicted)	Fam107b	FAM107B	-1.146
mmu-miR-6240	miR-330-3p (and other miRNAs w/seed CAAAGCA)	-3.144	TargetScan Human	Moderate (predicted)	Fn1	FN1	1.278	Actin Cytoskeleton Signaling,Acute Phase Response Signaling,Agranulocyte Adhesion and Diapedesis,Hepatic Fibrosis / Hepatic Stellate Cell Activation,ILK Signaling,Osteoarthritis Pathway,Phagosome Formation,Role of Macrophages, Fibroblasts and Endothelial Cells in Rheumatoid Arthritis
mmu-miR-6240	miR-330-3p (and other miRNAs w/seed CAAAGCA)	-3.144	TargetScan Human	Moderate (predicted)	Hnrnpu	HNRNPU	-1.407
mmu-miR-6240	miR-330-3p (and other miRNAs w/seed CAAAGCA)	-3.144	TargetScan Human	Moderate (predicted)	Ptbp2	PTBP2	-1.138
mmu-miR-6240	miR-330-3p (and other miRNAs w/seed CAAAGCA)	-3.144	TargetScan Human	Moderate (predicted)	Rnf145	RNF145	-1.154
mmu-miR-6240	miR-330-3p (and other miRNAs w/seed CAAAGCA)	-3.144	TargetScan Human	Moderate (predicted)	Tfrc	TFRC	2.66	Clathrin-mediated Endocytosis Signaling,Hepatic Fibrosis Signaling Pathway,Iron homeostasis signaling pathway,Virus Entry via Endocytic Pathways
mmu-miR-6240	miR-330-3p (and other miRNAs w/seed CAAAGCA)	-3.144	TargetScan Human	Moderate (predicted)	Tmem56	TLCD4	2.432
mmu-miR-6240	miR-330-3p (and other miRNAs w/seed CAAAGCA)	-3.144	TargetScan Human	Moderate (predicted)	Tpd52l1	TPD52L1	-1.808
mmu-miR-6240	miR-330-3p (and other miRNAs w/seed CAAAGCA)	-3.144	TargetScan Human	Moderate (predicted)	Wars	WARS1	3.026	EIF2 Signaling,tRNA Charging
mmu-miR-423-5p	miR-423-5p (and other miRNAs w/seed GAGGGGC)	1.237	TargetScan Human	Moderate (predicted)	Adamts7	ADAMTS7	-1.614	Axonal Guidance Signaling
mmu-miR-423-5p	miR-423-5p (and other miRNAs w/seed GAGGGGC)	1.237	TargetScan Human	High (predicted)	Ahdc1	AHDC1	-1.205
mmu-miR-423-5p	miR-423-5p (and other miRNAs w/seed GAGGGGC)	1.237	TargetScan Human	Moderate (predicted)	Arhgap44	ARHGAP44	-3.236
mmu-miR-423-5p	miR-423-5p (and other miRNAs w/seed GAGGGGC)	1.237	TargetScan Human	Moderate (predicted)	Atp6v0e2	ATP6V0E2	2.325	Iron homeostasis signaling pathway,Phagosome Maturation
mmu-miR-423-5p	miR-423-5p (and other miRNAs w/seed GAGGGGC)	1.237	TargetScan Human	Moderate (predicted)	Bahcc1	BAHCC1	1.404
mmu-miR-423-5p	miR-423-5p (and other miRNAs w/seed GAGGGGC)	1.237	TargetScan Human	Moderate (predicted)	Bloc1s2	BLOC1S2	3.595
mmu-miR-423-5p	miR-423-5p (and other miRNAs w/seed GAGGGGC)	1.237	TargetScan Human	Moderate (predicted)	E130309D02Rik	C7orf26	-2.184
mmu-miR-423-5p	miR-423-5p (and other miRNAs w/seed GAGGGGC)	1.237	TargetScan Human	Moderate (predicted)	Chl1	CHL1	-1.612
mmu-miR-423-5p	miR-423-5p (and other miRNAs w/seed GAGGGGC)	1.237	TargetScan Human	Moderate (predicted)	Clcn7	CLCN7	1.689
mmu-miR-423-5p	miR-423-5p (and other miRNAs w/seed GAGGGGC)	1.237	TargetScan Human	Moderate (predicted)	Clip2	CLIP2	1.197
mmu-miR-423-5p	miR-423-5p (and other miRNAs w/seed GAGGGGC)	1.237	TargetScan Human	Moderate (predicted)	Cntfr	CNTFR	1.428	CNTF Signaling
mmu-miR-423-5p	miR-423-5p (and other miRNAs w/seed GAGGGGC)	1.237	TargetScan Human	High (predicted)	Csf1	CSF1	3.156	Altered T Cell and B Cell Signaling in Rheumatoid Arthritis,Atherosclerosis Signaling,Hematopoiesis from Multipotent Stem Cells,Hematopoiesis from Pluripotent Stem Cells,Hepatic Fibrosis / Hepatic Stellate Cell Activation,Macropinocytosis Signaling,MSP-RON Signaling Pathway,Role of Macrophages, Fibroblasts and Endothelial Cells in Rheumatoid Arthritis,Role of Osteoblasts, Osteoclasts and Chondroc…
mmu-miR-423-5p	miR-423-5p (and other miRNAs w/seed GAGGGGC)	1.237	TargetScan Human	Moderate (predicted)	Cyth1	CYTH1	-1.168
mmu-miR-423-5p	miR-423-5p (and other miRNAs w/seed GAGGGGC)	1.237	TargetScan Human	Moderate (predicted)	Dab2ip	DAB2IP	-1.133
mmu-miR-423-5p	miR-423-5p (and other miRNAs w/seed GAGGGGC)	1.237	TargetScan Human	Moderate (predicted)	Dctd	DCTD	-2.019
mmu-miR-423-5p	miR-423-5p (and other miRNAs w/seed GAGGGGC)	1.237	TargetScan Human	Moderate (predicted)	Dixdc1	DIXDC1	1.698
mmu-miR-423-5p	miR-423-5p (and other miRNAs w/seed GAGGGGC)	1.237	TargetScan Human	High (predicted)	Dyrk1b	DYRK1B	-2.137	Sonic Hedgehog Signaling
mmu-miR-423-5p	miR-423-5p (and other miRNAs w/seed GAGGGGC)	1.237	TargetScan Human	High (predicted)	Egfl7	EGFL7	-3.199
mmu-miR-423-5p	miR-423-5p (and other miRNAs w/seed GAGGGGC)	1.237	TargetScan Human	Moderate (predicted)	Endov	ENDOV	-3.421
mmu-miR-423-5p	miR-423-5p (and other miRNAs w/seed GAGGGGC)	1.237	TargetScan Human	Moderate (predicted)	Epha10	EPHA10	-1.724	Axonal Guidance Signaling,Ephrin A Signaling,Ephrin Receptor Signaling,Synaptogenesis Signaling Pathway
mmu-miR-423-5p	miR-423-5p (and other miRNAs w/seed GAGGGGC)	1.237	TargetScan Human	Moderate (predicted)	Ephb4	EPHB4	1.58	Axonal Guidance Signaling,Ephrin B Signaling,Ephrin Receptor Signaling,IL-15 Production,Sperm Motility,Synaptogenesis Signaling Pathway
mmu-miR-423-5p	miR-423-5p (and other miRNAs w/seed GAGGGGC)	1.237	TargetScan Human	Moderate (predicted)	Foxn4	FOXN4	-3.316
mmu-miR-423-5p	miR-423-5p (and other miRNAs w/seed GAGGGGC)	1.237	TargetScan Human	High (predicted)	Gpr173	GPR173	-1.148
mmu-miR-423-5p	miR-423-5p (and other miRNAs w/seed GAGGGGC)	1.237	TargetScan Human	High (predicted)	Hpca	HPCA	3.613
mmu-miR-423-5p	miR-423-5p (and other miRNAs w/seed GAGGGGC)	1.237	TargetScan Human	Moderate (predicted)	Htr3a	HTR3A	2.235	Calcium Signaling,Serotonin Receptor Signaling
mmu-miR-423-5p	miR-423-5p (and other miRNAs w/seed GAGGGGC)	1.237	TargetScan Human	Moderate (predicted)	Kcns1	KCNS1	3.47
mmu-miR-423-5p	miR-423-5p (and other miRNAs w/seed GAGGGGC)	1.237	TargetScan Human	Moderate (predicted)	Klhl38	KLHL38	-7.362
mmu-miR-423-5p	miR-423-5p (and other miRNAs w/seed GAGGGGC)	1.237	TargetScan Human	Moderate (predicted)	Lgals12	LGALS12	2.528
mmu-miR-423-5p	miR-423-5p (and other miRNAs w/seed GAGGGGC)	1.237	TargetScan Human	Moderate (predicted)	Lhx6	LHX6	2.259
mmu-miR-423-5p	miR-423-5p (and other miRNAs w/seed GAGGGGC)	1.237	TargetScan Human	High (predicted)	Lmtk3	LMTK3	-1.996	IL-15 Production,Sperm Motility
mmu-miR-423-5p	miR-423-5p (and other miRNAs w/seed GAGGGGC)	1.237	TargetScan Human	High (predicted)	Map6d1	MAP6D1	3.681
mmu-miR-423-5p	miR-423-5p (and other miRNAs w/seed GAGGGGC)	1.237	TargetScan Human	Moderate (predicted)	Mcidas	MCIDAS	3.381
mmu-miR-423-5p	miR-423-5p (and other miRNAs w/seed GAGGGGC)	1.237	TargetScan Human	Moderate (predicted)	Mcm7	MCM7	-1.446	Aryl Hydrocarbon Receptor Signaling,Cell Cycle Control of Chromosomal Replication
mmu-miR-423-5p	miR-423-5p (and other miRNAs w/seed GAGGGGC)	1.237	TargetScan Human	Moderate (predicted)	Mn1	MN1	1.842
mmu-miR-423-5p	miR-423-5p (and other miRNAs w/seed GAGGGGC)	1.237	TargetScan Human	High (predicted)	Mrc2	MRC2	-2.088	Phagosome Formation
mmu-miR-423-5p	miR-423-5p (and other miRNAs w/seed GAGGGGC)	1.237	TargetScan Human	Moderate (predicted)	Mrto4	MRTO4	-3.492
mmu-miR-423-5p	miR-423-5p (and other miRNAs w/seed GAGGGGC)	1.237	TargetScan Human	Moderate (predicted)	Mvk	MVK	-1.089	Mevalonate Pathway I,Superpathway of Cholesterol Biosynthesis,Superpathway of Geranylgeranyldiphosphate Biosynthesis I (via Mevalonate)
mmu-miR-423-5p	miR-423-5p (and other miRNAs w/seed GAGGGGC)	1.237	TargetScan Human	Moderate (predicted)	Naga	NAGA	-5.906
mmu-miR-423-5p	miR-423-5p (and other miRNAs w/seed GAGGGGC)	1.237	TargetScan Human	Moderate (predicted)	Nceh1	NCEH1	-1.538
mmu-miR-423-5p	miR-423-5p (and other miRNAs w/seed GAGGGGC)	1.237	TargetScan Human	High (predicted)	Ntn1	NTN1	1.08	Axonal Guidance Signaling,Netrin Signaling,Protein Kinase A Signaling
mmu-miR-423-5p	miR-423-5p (and other miRNAs w/seed GAGGGGC)	1.237	TargetScan Human	High (predicted)	Odc1	ODC1	3.197	Polyamine Regulation in Colon Cancer,Putrescine Biosynthesis III
mmu-miR-423-5p	miR-423-5p (and other miRNAs w/seed GAGGGGC)	1.237	TargetScan Human	Moderate (predicted)	Olfml2b	OLFML2B	1.641
mmu-miR-423-5p	miR-423-5p (and other miRNAs w/seed GAGGGGC)	1.237	TargetScan Human	Moderate (predicted)	Opcml	OPCML	-1.954
mmu-miR-423-5p	miR-423-5p (and other miRNAs w/seed GAGGGGC)	1.237	TargetScan Human	High (predicted)	Pacs1	PACS1	-1.279
mmu-miR-423-5p	miR-423-5p (and other miRNAs w/seed GAGGGGC)	1.237	TargetScan Human	Moderate (predicted)	Pacsin1	PACSIN1	1.672	Huntington's Disease Signaling
mmu-miR-423-5p	miR-423-5p (and other miRNAs w/seed GAGGGGC)	1.237	TargetScan Human	High (predicted)	Paqr8	PAQR8	-2.205
mmu-miR-423-5p	miR-423-5p (and other miRNAs w/seed GAGGGGC)	1.237	TargetScan Human	Moderate (predicted)	Pcgf3	PCGF3	1.37
mmu-miR-423-5p	miR-423-5p (and other miRNAs w/seed GAGGGGC)	1.237	TargetScan Human	Moderate (predicted)	Pcyox1	PCYOX1	1.5	Atherosclerosis Signaling,Clathrin-mediated Endocytosis Signaling,FXR/RXR Activation,IL-12 Signaling and Production in Macrophages,LXR/RXR Activation,Production of Nitric Oxide and Reactive Oxygen Species in Macrophages
mmu-miR-423-5p	miR-423-5p (and other miRNAs w/seed GAGGGGC)	1.237	TargetScan Human	Moderate (predicted)	Pdgfrb	PDGFRB	-1.719	Apelin Liver Signaling Pathway,Glioblastoma Multiforme Signaling,Glioma Signaling,Hepatic Fibrosis / Hepatic Stellate Cell Activation,Hepatic Fibrosis Signaling Pathway,Human Embryonic Stem Cell Pluripotency,IL-15 Production,Iron homeostasis signaling pathway,NF-κB Signaling,PAK Signaling,PDGF Signaling,PPAR Signaling,PTEN Signaling,Regulation of the Epithelial-Mesenchymal Transition Pathway,Sper…
mmu-miR-423-5p	miR-423-5p (and other miRNAs w/seed GAGGGGC)	1.237	TargetScan Human	Moderate (predicted)	Pdpk1	PDPK1	-2.256	Acute Phase Response Signaling,Aldosterone Signaling in Epithelial Cells,AMPK Signaling,B Cell Receptor Signaling,CD28 Signaling in T Helper Cells,Docosahexaenoic Acid (DHA) Signaling,EIF2 Signaling,Endometrial Cancer Signaling,eNOS Signaling,ErbB Signaling,ErbB2-ErbB3 Signaling,ErbB4 Signaling,Erythropoietin Signaling,FAK Signaling,Fc Epsilon RI Signaling,FcγRIIB Signaling in B Lymphocytes,FLT3 …
mmu-miR-423-5p	miR-423-5p (and other miRNAs w/seed GAGGGGC)	1.237	TargetScan Human	High (predicted)	Ppard	PPARD	-2.308	Osteoarthritis Pathway,PPAR Signaling,VDR/RXR Activation,Wnt/β-catenin Signaling
mmu-miR-423-5p	miR-423-5p (and other miRNAs w/seed GAGGGGC)	1.237	TargetScan Human	High (predicted)	Prkar1b	PRKAR1B	-1.269	Adrenomedullin signaling pathway,AMPK Signaling,Amyloid Processing,Androgen Signaling,Apelin Adipocyte Signaling Pathway,Apelin Pancreas Signaling Pathway,Axonal Guidance Signaling,BMP signaling pathway,Breast Cancer Regulation by Stathmin1,Calcium Signaling,cAMP-mediated signaling,Cardiac Hypertrophy Signaling,Cardiac Hypertrophy Signaling (Enhanced),Cardiac β-adrenergic Signaling,CDK5 Signaling…
mmu-miR-423-5p	miR-423-5p (and other miRNAs w/seed GAGGGGC)	1.237	TargetScan Human	Moderate (predicted)	Prkd2	PRKD2	1.588
mmu-miR-423-5p	miR-423-5p (and other miRNAs w/seed GAGGGGC)	1.237	TargetScan Human	High (predicted)	Rab11b	RAB11B	1.763	Clathrin-mediated Endocytosis Signaling,Fcγ Receptor-mediated Phagocytosis in Macrophages and Monocytes
mmu-miR-423-5p	miR-423-5p (and other miRNAs w/seed GAGGGGC)	1.237	TargetScan Human	Moderate (predicted)	Rasal2	RASAL2	-1.787
mmu-miR-423-5p	miR-423-5p (and other miRNAs w/seed GAGGGGC)	1.237	TargetScan Human	Moderate (predicted)	Rccd1	RCCD1	1.536
mmu-miR-423-5p	miR-423-5p (and other miRNAs w/seed GAGGGGC)	1.237	TargetScan Human	Moderate (predicted)	Rps6ka2	RPS6KA2	1.483	CNTF Signaling,ERK5 Signaling,FLT3 Signaling in Hematopoietic Progenitor Cells,Growth Hormone Signaling,Melanocyte Development and Pigmentation Signaling,MSP-RON Signaling Pathway,mTOR Signaling,NGF Signaling,Opioid Signaling Pathway,p38 MAPK Signaling,Role of IL-17F in Allergic Inflammatory Airway Diseases,Role of Tissue Factor in Cancer,UVA-Induced MAPK Signaling
mmu-miR-423-5p	miR-423-5p (and other miRNAs w/seed GAGGGGC)	1.237	TargetScan Human	Moderate (predicted)	Sash3	SASH3	-3.46
mmu-miR-423-5p	miR-423-5p (and other miRNAs w/seed GAGGGGC)	1.237	TargetScan Human	Moderate (predicted)	Scara3	SCARA3	-2.066	Phagosome Formation
mmu-miR-423-5p	miR-423-5p (and other miRNAs w/seed GAGGGGC)	1.237	TargetScan Human	Moderate (predicted)	Scn1b	SCN1B	1.964
mmu-miR-423-5p	miR-423-5p (and other miRNAs w/seed GAGGGGC)	1.237	TargetScan Human	High (predicted)	Scrt1	SCRT1	-1.68
mmu-miR-423-5p	miR-423-5p (and other miRNAs w/seed GAGGGGC)	1.237	TargetScan Human	High (predicted)	Sept9	SEPTIN9	1.267	RhoA Signaling,Signaling by Rho Family GTPases
mmu-miR-423-5p	miR-423-5p (and other miRNAs w/seed GAGGGGC)	1.237	TargetScan Human	Moderate (predicted)	Slc27a4	SLC27A4	2.963	Fatty Acid Activation,Fatty Acid β-oxidation I,LPS/IL-1 Mediated Inhibition of RXR Function,Mitochondrial L-carnitine Shuttle Pathway,Stearate Biosynthesis I (Animals),Type II Diabetes Mellitus Signaling,γ-linolenate Biosynthesis II (Animals)
mmu-miR-423-5p	miR-423-5p (and other miRNAs w/seed GAGGGGC)	1.237	TargetScan Human	High (predicted)	Slc30a2	SLC30A2	1.837
mmu-miR-423-5p	miR-423-5p (and other miRNAs w/seed GAGGGGC)	1.237	TargetScan Human	Moderate (predicted)	Slc35c2	SLC35C2	-1.194
mmu-miR-423-5p	miR-423-5p (and other miRNAs w/seed GAGGGGC)	1.237	TargetScan Human	Moderate (predicted)	Smad7	SMAD7	1.862	BMP signaling pathway,Hepatic Fibrosis / Hepatic Stellate Cell Activation,Hepatic Fibrosis Signaling Pathway,Human Embryonic Stem Cell Pluripotency,Molecular Mechanisms of Cancer,Osteoarthritis Pathway,RAR Activation,Senescence Pathway,TGF-β Signaling
mmu-miR-423-5p	miR-423-5p (and other miRNAs w/seed GAGGGGC)	1.237	TargetScan Human	Moderate (predicted)	Sox13	SOX13	3.797	Wnt/β-catenin Signaling
mmu-miR-423-5p	miR-423-5p (and other miRNAs w/seed GAGGGGC)	1.237	TargetScan Human	Moderate (predicted)	Syt2	SYT2	-1.147	Synaptogenesis Signaling Pathway,TR/RXR Activation
mmu-miR-423-5p	miR-423-5p (and other miRNAs w/seed GAGGGGC)	1.237	TargetScan Human	Moderate (predicted)	Tbr1	TBR1	2.53
mmu-miR-423-5p	miR-423-5p (and other miRNAs w/seed GAGGGGC)	1.237	TargetScan Human	Moderate (predicted)	Tgfbr2	TGFBR2	2.084	Antiproliferative Role of TOB in T Cell Signaling,Cardiac Hypertrophy Signaling,Cardiac Hypertrophy Signaling (Enhanced),Chronic Myeloid Leukemia Signaling,Colorectal Cancer Metastasis Signaling,Epithelial Adherens Junction Signaling,Factors Promoting Cardiogenesis in Vertebrates,FAT10 Cancer Signaling Pathway,Germ Cell-Sertoli Cell Junction Signaling,Glucocorticoid Receptor Signaling,Hepatic Fib…
mmu-miR-423-5p	miR-423-5p (and other miRNAs w/seed GAGGGGC)	1.237	TargetScan Human	High (predicted)	Tmem151b	TMEM151B	-1.541
mmu-miR-423-5p	miR-423-5p (and other miRNAs w/seed GAGGGGC)	1.237	TargetScan Human	Moderate (predicted)	Tnfrsf13c	TNFRSF13C	5.591	Altered T Cell and B Cell Signaling in Rheumatoid Arthritis,B Cell Activating Factor Signaling,Communication between Innate and Adaptive Immune Cells,Primary Immunodeficiency Signaling,Systemic Lupus Erythematosus In B Cell Signaling Pathway,Systemic Lupus Erythematosus Signaling
mmu-miR-423-5p	miR-423-5p (and other miRNAs w/seed GAGGGGC)	1.237	TargetScan Human	Moderate (predicted)	Tpd52l1	TPD52L1	-1.808
mmu-miR-423-5p	miR-423-5p (and other miRNAs w/seed GAGGGGC)	1.237	TargetScan Human	Moderate (predicted)	Trim58	TRIM58	1.755
mmu-miR-423-5p	miR-423-5p (and other miRNAs w/seed GAGGGGC)	1.237	TargetScan Human	Moderate (predicted)	Trpc4ap	TRPC4AP	-2.757
mmu-miR-423-5p	miR-423-5p (and other miRNAs w/seed GAGGGGC)	1.237	TargetScan Human	High (predicted)	Wnt3a	WNT3A	-2.169	Axonal Guidance Signaling,Basal Cell Carcinoma Signaling,Cardiac Hypertrophy Signaling (Enhanced),Colorectal Cancer Metastasis Signaling,Glioblastoma Multiforme Signaling,Hepatic Fibrosis Signaling Pathway,HOTAIR Regulatory Pathway,Human Embryonic Stem Cell Pluripotency,Molecular Mechanisms of Cancer,Mouse Embryonic Stem Cell Pluripotency,Osteoarthritis Pathway,Ovarian Cancer Signaling,PCP pathwa…
7

## Sheet: EPC
ID	Symbol	Expr Log Ratio	Source	Confidence	ID	Symbol	Expr Log Ratio	Pathway
mmu-let-7d-3p	let-7d-3p (miRNAs w/seed UAUACGA)	2.35	TargetScan Human	Moderate (predicted)	Ahctf1	AHCTF1	-1.189
mmu-let-7d-3p	let-7d-3p (miRNAs w/seed UAUACGA)	2.35	TargetScan Human	Moderate (predicted)	Ammecr1	AMMECR1	-1.319
mmu-let-7d-3p	let-7d-3p (miRNAs w/seed UAUACGA)	2.35	TargetScan Human	Moderate (predicted)	Bend6	BEND6	-2.017
mmu-let-7d-3p	let-7d-3p (miRNAs w/seed UAUACGA)	2.35	TargetScan Human	Moderate (predicted)	Clec5a	CLEC5A	1.483
mmu-let-7d-3p	let-7d-3p (miRNAs w/seed UAUACGA)	2.35	TargetScan Human	Moderate (predicted)	Cmtm6	CMTM6	-1.76
mmu-let-7d-3p	let-7d-3p (miRNAs w/seed UAUACGA)	2.35	TargetScan Human	Moderate (predicted)	Cnih1	CNIH1	1.859
mmu-let-7d-3p	let-7d-3p (miRNAs w/seed UAUACGA)	2.35	TargetScan Human	High (predicted)	Ctsl	CTSV	-1.599	Autophagy,Phagosome Maturation
mmu-let-7d-3p	let-7d-3p (miRNAs w/seed UAUACGA)	2.35	TargetScan Human	High (predicted)	Exosc7	EXOSC7	1.282	Inhibition of ARE-Mediated mRNA Degradation Pathway
mmu-let-7d-3p	let-7d-3p (miRNAs w/seed UAUACGA)	2.35	TargetScan Human	Moderate (predicted)	Fam133b	FAM133B	-1.525
mmu-let-7d-3p	let-7d-3p (miRNAs w/seed UAUACGA)	2.35	TargetScan Human	Moderate (predicted)	Gas7	GAS7	2.047
mmu-let-7d-3p	let-7d-3p (miRNAs w/seed UAUACGA)	2.35	TargetScan Human	Moderate (predicted)	Glipr1	GLIPR1	-1.204
mmu-let-7d-3p	let-7d-3p (miRNAs w/seed UAUACGA)	2.35	TargetScan Human	Moderate (predicted)	Grb2	GRB2	-1.138	14-3-3-mediated Signaling,Actin Cytoskeleton Signaling,Actin Nucleation by ARP-WASP Complex,Acute Myeloid Leukemia Signaling,Acute Phase Response Signaling,Adrenomedullin signaling pathway,Angiopoietin Signaling,Axonal Guidance Signaling,B Cell Receptor Signaling,BMP signaling pathway,Breast Cancer Regulation by Stathmin1,Cardiac Hypertrophy Signaling,CD28 Signaling in T Helper Cells,Cholecystoki…
mmu-let-7d-3p	let-7d-3p (miRNAs w/seed UAUACGA)	2.35	TargetScan Human	Moderate (predicted)	Letmd1	LETMD1	-1.56
mmu-let-7d-3p	let-7d-3p (miRNAs w/seed UAUACGA)	2.35	TargetScan Human	High (predicted)	Lsr	LSR	3.563
mmu-let-7d-3p	let-7d-3p (miRNAs w/seed UAUACGA)	2.35	TargetScan Human	Moderate (predicted)	Mkrn1	MKRN1	-2.149
mmu-let-7d-3p	let-7d-3p (miRNAs w/seed UAUACGA)	2.35	TargetScan Human	Moderate (predicted)	Msh3	MSH3	-1.47	Colorectal Cancer Metastasis Signaling,Mismatch Repair in Eukaryotes
mmu-let-7d-3p	let-7d-3p (miRNAs w/seed UAUACGA)	2.35	TargetScan Human	Moderate (predicted)	Nrg3	NRG3	1.009	Agrin Interactions at Neuromuscular Junction,ErbB Signaling,ErbB2-ErbB3 Signaling,ErbB4 Signaling,Neuregulin Signaling
mmu-let-7d-3p	let-7d-3p (miRNAs w/seed UAUACGA)	2.35	TargetScan Human	Moderate (predicted)	Ppp4r1	PPP4R1	-1.385	3-phosphoinositide Biosynthesis,3-phosphoinositide Degradation,D-myo-inositol (1,4,5,6)-Tetrakisphosphate Biosynthesis,D-myo-inositol (3,4,5,6)-tetrakisphosphate Biosynthesis,D-myo-inositol-5-phosphate Metabolism,Superpathway of Inositol Phosphate Compounds
mmu-let-7d-3p	let-7d-3p (miRNAs w/seed UAUACGA)	2.35	TargetScan Human	Moderate (predicted)	Prkar1a	PRKAR1A	-1.441	Adrenomedullin signaling pathway,AMPK Signaling,Amyloid Processing,Androgen Signaling,Apelin Adipocyte Signaling Pathway,Apelin Pancreas Signaling Pathway,Axonal Guidance Signaling,BMP signaling pathway,Breast Cancer Regulation by Stathmin1,Calcium Signaling,cAMP-mediated signaling,Cardiac Hypertrophy Signaling,Cardiac Hypertrophy Signaling (Enhanced),Cardiac β-adrenergic Signaling,CDK5 Signaling…
mmu-let-7d-3p	let-7d-3p (miRNAs w/seed UAUACGA)	2.35	TargetScan Human	Moderate (predicted)	Pwp1	PWP1	1.179
mmu-let-7d-3p	let-7d-3p (miRNAs w/seed UAUACGA)	2.35	TargetScan Human	Moderate (predicted)	Rab2b	RAB2B	-2.26
mmu-let-7d-3p	let-7d-3p (miRNAs w/seed UAUACGA)	2.35	TargetScan Human	Moderate (predicted)	Slc36a1	SLC36A1	-1.428
mmu-let-7d-3p	let-7d-3p (miRNAs w/seed UAUACGA)	2.35	TargetScan Human	Moderate (predicted)	Tmem117	TMEM117	-1.177
mmu-let-7d-3p	let-7d-3p (miRNAs w/seed UAUACGA)	2.35	TargetScan Human	Moderate (predicted)	Tmem26	TMEM26	-1.48
mmu-let-7d-3p	let-7d-3p (miRNAs w/seed UAUACGA)	2.35	TargetScan Human	Moderate (predicted)	Ttc9	TTC9	1.032
mmu-let-7d-3p	let-7d-3p (miRNAs w/seed UAUACGA)	2.35	TargetScan Human	Moderate (predicted)	Urm1	URM1	-1.078
mmu-let-7d-3p	let-7d-3p (miRNAs w/seed UAUACGA)	2.35	TargetScan Human	Moderate (predicted)	Wdr82	WDR82	-1.271
mmu-let-7d-3p	let-7d-3p (miRNAs w/seed UAUACGA)	2.35	TargetScan Human	Moderate (predicted)	Zic1	ZIC1	-2.454
mmu-let-7d-3p	let-7d-3p (miRNAs w/seed UAUACGA)	2.35	TargetScan Human	Moderate (predicted)	Zscan12	ZSCAN12	1.467
mmu-miR-99b-5p	miR-100-5p (and other miRNAs w/seed ACCCGUA)	1.491	TargetScan Human	Moderate (predicted)	Ammecr1	AMMECR1	-1.319
mmu-miR-99b-5p	miR-100-5p (and other miRNAs w/seed ACCCGUA)	1.491	TargetScan Human	Moderate (predicted)	Atp2b4	ATP2B4	-1.967	Calcium Signaling,Calcium Transport I
mmu-miR-99b-5p	miR-100-5p (and other miRNAs w/seed ACCCGUA)	1.491	TargetScan Human	Moderate (predicted)	Cep85	CEP85	-1.319
mmu-miR-99b-5p	miR-100-5p (and other miRNAs w/seed ACCCGUA)	1.491	TargetScan Human	Moderate (predicted)	Crocc	CROCC	-1.659
mmu-miR-99b-5p	miR-100-5p (and other miRNAs w/seed ACCCGUA)	1.491	TargetScan Human	Moderate (predicted)	Dpy19l3	DPY19L3	-1.725
mmu-miR-99b-5p	miR-100-5p (and other miRNAs w/seed ACCCGUA)	1.491	TargetScan Human	Moderate (predicted)	Efnb2	EFNB2	1.02	Axonal Guidance Signaling,Ephrin B Signaling,Ephrin Receptor Signaling,Synaptogenesis Signaling Pathway
mmu-miR-99b-5p	miR-100-5p (and other miRNAs w/seed ACCCGUA)	1.491	TargetScan Human	Moderate (predicted)	Fam163a	FAM163A	-1.745
mmu-miR-99b-5p	miR-100-5p (and other miRNAs w/seed ACCCGUA)	1.491	TargetScan Human	Moderate (predicted)	Foxj3	FOXJ3	-1.667
mmu-miR-99b-5p	miR-100-5p (and other miRNAs w/seed ACCCGUA)	1.491	TargetScan Human	Moderate (predicted)	Gdf11	GDF11	-4.205
mmu-miR-99b-5p	miR-100-5p (and other miRNAs w/seed ACCCGUA)	1.491	TargetScan Human	Moderate (predicted)	Gnl3l	GNL3L	-1.165
mmu-miR-99b-5p	miR-100-5p (and other miRNAs w/seed ACCCGUA)	1.491	TargetScan Human	Moderate (predicted)	Grm6	GRM6	1.473	cAMP-mediated signaling,CREB Signaling in Neurons,G-Protein Coupled Receptor Signaling,Glutamate Receptor Signaling,Gαi Signaling,Neuropathic Pain Signaling In Dorsal Horn Neurons,Synaptic Long Term Depression,Synaptic Long Term Potentiation,Synaptogenesis Signaling Pathway
mmu-miR-99b-5p	miR-100-5p (and other miRNAs w/seed ACCCGUA)	1.491	TargetScan Human	High (predicted)	Hs3st3b1	HS3ST3B1	1.124	Chondroitin Sulfate Biosynthesis,Chondroitin Sulfate Biosynthesis (Late Stages),Dermatan Sulfate Biosynthesis,Dermatan Sulfate Biosynthesis (Late Stages),Heparan Sulfate Biosynthesis,Heparan Sulfate Biosynthesis (Late Stages),LPS/IL-1 Mediated Inhibition of RXR Function,Xenobiotic Metabolism Signaling
mmu-miR-99b-5p	miR-100-5p (and other miRNAs w/seed ACCCGUA)	1.491	TargetScan Human	High (predicted)	Lrrc8b	LRRC8B	1.287
mmu-miR-99b-5p	miR-100-5p (and other miRNAs w/seed ACCCGUA)	1.491	TargetScan Human	Moderate (predicted)	Mbnl1	MBNL1	1.399
mmu-miR-99b-5p	miR-100-5p (and other miRNAs w/seed ACCCGUA)	1.491	Ingenuity Expert Findings,TargetScan Human,miRecords	Experimentally Observed,High (predicted)	Mtor	MTOR	-1.248	Acute Myeloid Leukemia Signaling,Acute Phase Response Signaling,AMPK Signaling,Apelin Endothelial Signaling Pathway,Autophagy,B Cell Receptor Signaling,Cardiac Hypertrophy Signaling,Cardiac Hypertrophy Signaling (Enhanced),CNTF Signaling,EGF Signaling,Endocannabinoid Cancer Inhibition Pathway,Endocannabinoid Developing Neuron Pathway,ErbB Signaling,FLT3 Signaling in Hematopoietic Progenitor Cells…
mmu-miR-99b-5p	miR-100-5p (and other miRNAs w/seed ACCCGUA)	1.491	TargetScan Human	High (predicted)	Nr1i3	NR1I3	-4.949	LPS/IL-1 Mediated Inhibition of RXR Function,PXR/RXR Activation,Xenobiotic Metabolism Signaling
mmu-miR-99b-5p	miR-100-5p (and other miRNAs w/seed ACCCGUA)	1.491	TargetScan Human	Moderate (predicted)	Pcdh7	PCDH7	-1.056
mmu-miR-99b-5p	miR-100-5p (and other miRNAs w/seed ACCCGUA)	1.491	TargetScan Human	High (predicted)	Ppfia3	PPFIA3	1.612	3-phosphoinositide Biosynthesis,3-phosphoinositide Degradation,D-myo-inositol (1,4,5,6)-Tetrakisphosphate Biosynthesis,D-myo-inositol (3,4,5,6)-tetrakisphosphate Biosynthesis,D-myo-inositol-5-phosphate Metabolism,Superpathway of Inositol Phosphate Compounds
mmu-miR-99b-5p	miR-100-5p (and other miRNAs w/seed ACCCGUA)	1.491	TargetScan Human	Moderate (predicted)	Ppm1h	PPM1H	1.609	3-phosphoinositide Biosynthesis,3-phosphoinositide Degradation,AMPK Signaling,D-myo-inositol (1,4,5,6)-Tetrakisphosphate Biosynthesis,D-myo-inositol (3,4,5,6)-tetrakisphosphate Biosynthesis,D-myo-inositol-5-phosphate Metabolism,Superpathway of Inositol Phosphate Compounds
mmu-miR-99b-5p	miR-100-5p (and other miRNAs w/seed ACCCGUA)	1.491	TargetScan Human	High (predicted)	Rasgrp3	RASGRP3	1.347	Systemic Lupus Erythematosus In B Cell Signaling Pathway
mmu-miR-99b-5p	miR-100-5p (and other miRNAs w/seed ACCCGUA)	1.491	TargetScan Human	High (predicted)	Raver2	RAVER2	1.508
mmu-miR-99b-5p	miR-100-5p (and other miRNAs w/seed ACCCGUA)	1.491	TargetScan Human	Moderate (predicted)	Scnn1g	SCNN1G	1.28	Aldosterone Signaling in Epithelial Cells,Gustation Pathway,Insulin Receptor Signaling
mmu-miR-99b-5p	miR-100-5p (and other miRNAs w/seed ACCCGUA)	1.491	TargetScan Human	High (predicted)	Smarca4	SMARCA4	-1.321	AMPK Signaling,Aryl Hydrocarbon Receptor Signaling,Estrogen Receptor Signaling,Glucocorticoid Receptor Signaling,Hereditary Breast Cancer Signaling,RAR Activation,Role of BRCA1 in DNA Damage Response
mmu-miR-99b-5p	miR-100-5p (and other miRNAs w/seed ACCCGUA)	1.491	TargetScan Human	Moderate (predicted)	Smarcd1	SMARCD1	-2.233	AMPK Signaling,Glucocorticoid Receptor Signaling,Hereditary Breast Cancer Signaling,RAR Activation,Role of BRCA1 in DNA Damage Response
mmu-miR-99b-5p	miR-100-5p (and other miRNAs w/seed ACCCGUA)	1.491	TargetScan Human	Moderate (predicted)	Snx8	SNX8	-2.486
mmu-miR-99b-5p	miR-100-5p (and other miRNAs w/seed ACCCGUA)	1.491	TargetScan Human	High (predicted)	Spn	SPN	3.044	B Cell Development,Leukocyte Extravasation Signaling
mmu-miR-99b-5p	miR-100-5p (and other miRNAs w/seed ACCCGUA)	1.491	TargetScan Human	Moderate (predicted)	St6gal2	ST6GAL2	1.755
mmu-miR-99b-5p	miR-100-5p (and other miRNAs w/seed ACCCGUA)	1.491	TargetScan Human	High (predicted)	Suds3	SUDS3	-2.104	DNA Methylation and Transcriptional Repression Signaling
mmu-miR-99b-5p	miR-100-5p (and other miRNAs w/seed ACCCGUA)	1.491	TargetScan Human	High (predicted)	Tbcb	TBCB	-1.213
mmu-miR-99b-5p	miR-100-5p (and other miRNAs w/seed ACCCGUA)	1.491	TargetScan Human	Moderate (predicted)	Tmem135	TMEM135	1.603
mmu-miR-99b-5p	miR-100-5p (and other miRNAs w/seed ACCCGUA)	1.491	TargetScan Human	Moderate (predicted)	Tmem236	TMEM236	1.106
mmu-miR-99b-5p	miR-100-5p (and other miRNAs w/seed ACCCGUA)	1.491	TargetScan Human	High (predicted)	Tmem30a	TMEM30A	1.824
mmu-miR-99b-5p	miR-100-5p (and other miRNAs w/seed ACCCGUA)	1.491	TargetScan Human	High (predicted)	Trib1	TRIB1	1.305
mmu-miR-99b-5p	miR-100-5p (and other miRNAs w/seed ACCCGUA)	1.491	TargetScan Human	High (predicted)	Vnn1	VNN1	1.546
mmu-miR-99b-5p	miR-100-5p (and other miRNAs w/seed ACCCGUA)	1.491	TargetScan Human	Moderate (predicted)	Zzef1	ZZEF1	1.081
mmu-mir-122	miR-122-5p (miRNAs w/seed GGAGUGU)	2.681	TargetScan Human	Moderate (predicted)	Abr	ABR	-1.728
mmu-mir-122	miR-122-5p (miRNAs w/seed GGAGUGU)	2.681	TargetScan Human	Moderate (predicted)	Acbd7	ACBD7	-1.34
mmu-mir-122	miR-122-5p (miRNAs w/seed GGAGUGU)	2.681	TargetScan Human	Moderate (predicted)	Adam33	ADAM33	1.631	Axonal Guidance Signaling
mmu-mir-122	miR-122-5p (miRNAs w/seed GGAGUGU)	2.681	TargetScan Human	Moderate (predicted)	Ado	ADO	1.837
mmu-mir-122	miR-122-5p (miRNAs w/seed GGAGUGU)	2.681	TargetScan Human	Moderate (predicted)	Ankle1	ANKLE1	2.249
mmu-mir-122	miR-122-5p (miRNAs w/seed GGAGUGU)	2.681	TargetScan Human	Moderate (predicted)	Arl2	ARL2	-2.041
mmu-mir-122	miR-122-5p (miRNAs w/seed GGAGUGU)	2.681	TargetScan Human,miRecords	Experimentally Observed,Moderate (predicted)	Atp1a2	ATP1A2	-1.282
mmu-mir-122	miR-122-5p (miRNAs w/seed GGAGUGU)	2.681	TargetScan Human	Moderate (predicted)	Atp6v0e2	ATP6V0E2	1.285	Iron homeostasis signaling pathway,Phagosome Maturation
mmu-mir-122	miR-122-5p (miRNAs w/seed GGAGUGU)	2.681	TargetScan Human	Moderate (predicted)	Batf2	BATF2	2.346
mmu-mir-122	miR-122-5p (miRNAs w/seed GGAGUGU)	2.681	TarBase,miRecords	Experimentally Observed	Bckdk	BCKDK	2.01
mmu-mir-122	miR-122-5p (miRNAs w/seed GGAGUGU)	2.681	TargetScan Human	Moderate (predicted)	Bicd1	BICD1	-1.404
mmu-mir-122	miR-122-5p (miRNAs w/seed GGAGUGU)	2.681	TargetScan Human	Moderate (predicted)	Canx	CANX	-2.305	Antigen Presentation Pathway,Lipid Antigen Presentation by CD1,Phagosome Maturation,Unfolded protein response
mmu-mir-122	miR-122-5p (miRNAs w/seed GGAGUGU)	2.681	TargetScan Human	High (predicted)	Ccar1	CCAR1	-1.152
mmu-mir-122	miR-122-5p (miRNAs w/seed GGAGUGU)	2.681	TargetScan Human	Moderate (predicted)	Ccnyl1	CCNYL1	-1.433
mmu-mir-122	miR-122-5p (miRNAs w/seed GGAGUGU)	2.681	TargetScan Human	High (predicted)	Cd40lg	CD40LG	-2.734	Allograft Rejection Signaling,Altered T Cell and B Cell Signaling in Rheumatoid Arthritis,Atherosclerosis Signaling,Autoimmune Thyroid Disease Signaling,Cardiac Hypertrophy Signaling (Enhanced),CD40 Signaling,Communication between Innate and Adaptive Immune Cells,Crosstalk between Dendritic Cells and Natural Killer Cells,Dendritic Cell Maturation,Hepatic Cholestasis,Hepatic Fibrosis / Hepatic Ste…
mmu-mir-122	miR-122-5p (miRNAs w/seed GGAGUGU)	2.681	TargetScan Human	Moderate (predicted)	Cdh6	CDH6	-1.573	Gα12/13 Signaling,RhoGDI Signaling,Signaling by Rho Family GTPases,Synaptogenesis Signaling Pathway
mmu-mir-122	miR-122-5p (miRNAs w/seed GGAGUGU)	2.681	TargetScan Human	Moderate (predicted)	Cdkn2aipnl	CDKN2AIPNL	-2.895
mmu-mir-122	miR-122-5p (miRNAs w/seed GGAGUGU)	2.681	TargetScan Human	Moderate (predicted)	Cep55	CEP55	-2.747
mmu-mir-122	miR-122-5p (miRNAs w/seed GGAGUGU)	2.681	TargetScan Human	Moderate (predicted)	Chmp4c	CHMP4C	-2.384	Mechanisms of Viral Exit from Host Cells
mmu-mir-122	miR-122-5p (miRNAs w/seed GGAGUGU)	2.681	TargetScan Human	Moderate (predicted)	Chrd	CHRD	1.104	BMP signaling pathway
mmu-mir-122	miR-122-5p (miRNAs w/seed GGAGUGU)	2.681	TargetScan Human	Moderate (predicted)	Crcp	CRCP	-1.262	Adrenomedullin signaling pathway
mmu-mir-122	miR-122-5p (miRNAs w/seed GGAGUGU)	2.681	TargetScan Human	Moderate (predicted)	Cryaa	CRYAA/CRYAA2	-5.409	Aldosterone Signaling in Epithelial Cells,Protein Ubiquitination Pathway
mmu-mir-122	miR-122-5p (miRNAs w/seed GGAGUGU)	2.681	TargetScan Human	Moderate (predicted)	Cxcr2	CXCR2	-3.106	Agranulocyte Adhesion and Diapedesis,cAMP-mediated signaling,Cardiac Hypertrophy Signaling (Enhanced),G-Protein Coupled Receptor Signaling,Granulocyte Adhesion and Diapedesis,Gαi Signaling,IL-8 Signaling,Osteoarthritis Pathway,PI3K/AKT Signaling,STAT3 Pathway
mmu-mir-122	miR-122-5p (miRNAs w/seed GGAGUGU)	2.681	TargetScan Human	High (predicted)	Fam102a	FAM102A	-2.953
mmu-mir-122	miR-122-5p (miRNAs w/seed GGAGUGU)	2.681	TargetScan Human,miRecords	Experimentally Observed,Moderate (predicted)	Foxj3	FOXJ3	-1.667
mmu-mir-122	miR-122-5p (miRNAs w/seed GGAGUGU)	2.681	TargetScan Human	Moderate (predicted)	Frs3	FRS3	1.68
mmu-mir-122	miR-122-5p (miRNAs w/seed GGAGUGU)	2.681	TargetScan Human	Moderate (predicted)	Gpd2	GPD2	-1.01	Glycerol Degradation I,Glycerol-3-phosphate Shuttle,Mitochondrial Dysfunction,PPARα/RXRα Activation
mmu-mir-122	miR-122-5p (miRNAs w/seed GGAGUGU)	2.681	TargetScan Human	Moderate (predicted)	Gprc5c	GPRC5C	-1.268
mmu-mir-122	miR-122-5p (miRNAs w/seed GGAGUGU)	2.681	TargetScan Human	Moderate (predicted)	Hectd3	HECTD3	3.377
mmu-mir-122	miR-122-5p (miRNAs w/seed GGAGUGU)	2.681	TargetScan Human	Moderate (predicted)	Hoxc8	HOXC8	2.81
mmu-mir-122	miR-122-5p (miRNAs w/seed GGAGUGU)	2.681	TargetScan Human	Moderate (predicted)	Ift140	IFT140	-1.185
mmu-mir-122	miR-122-5p (miRNAs w/seed GGAGUGU)	2.681	TargetScan Human	Moderate (predicted)	Igsf5	IGSF5	-1.589	Sertoli Cell-Sertoli Cell Junction Signaling,Tight Junction Signaling
mmu-mir-122	miR-122-5p (miRNAs w/seed GGAGUGU)	2.681	TargetScan Human	Moderate (predicted)	Kcnj2	KCNJ2	-3	Dopamine-DARPP32 Feedback in cAMP Signaling
mmu-mir-122	miR-122-5p (miRNAs w/seed GGAGUGU)	2.681	TargetScan Human	High (predicted)	Kctd7	KCTD7	1.232
mmu-mir-122	miR-122-5p (miRNAs w/seed GGAGUGU)	2.681	TargetScan Human	Moderate (predicted)	Kif5b	KIF5B	-2.068
mmu-mir-122	miR-122-5p (miRNAs w/seed GGAGUGU)	2.681	TargetScan Human	Moderate (predicted)	Klhdc1	KLHDC1	1.808
mmu-mir-122	miR-122-5p (miRNAs w/seed GGAGUGU)	2.681	TargetScan Human	Moderate (predicted)	Lrrc69	LRRC69	-1.072
mmu-mir-122	miR-122-5p (miRNAs w/seed GGAGUGU)	2.681	TargetScan Human	Moderate (predicted)	Lrrtm2	LRRTM2	-5.978	Synaptogenesis Signaling Pathway
mmu-mir-122	miR-122-5p (miRNAs w/seed GGAGUGU)	2.681	TargetScan Human	Moderate (predicted)	Map1lc3b	MAP1LC3B	-1.765	Autophagy,FAT10 Signaling Pathway,Sirtuin Signaling Pathway
mmu-mir-122	miR-122-5p (miRNAs w/seed GGAGUGU)	2.681	TargetScan Human	Moderate (predicted)	Map3k12	MAP3K12	1.21	B Cell Receptor Signaling,Cardiac Hypertrophy Signaling,Cardiac Hypertrophy Signaling (Enhanced),CD27 Signaling in Lymphocytes,Germ Cell-Sertoli Cell Junction Signaling,GNRH Signaling,HGF Signaling,NGF Signaling,PKCθ Signaling in T Lymphocytes,Production of Nitric Oxide and Reactive Oxygen Species in Macrophages,RANK Signaling in Osteoclasts,SAPK/JNK Signaling,Sertoli Cell-Sertoli Cell Junction S…
mmu-mir-122	miR-122-5p (miRNAs w/seed GGAGUGU)	2.681	TargetScan Human	Moderate (predicted)	Max	MAX	1.552	Adrenomedullin signaling pathway,Cell Cycle: G1/S Checkpoint Regulation,Molecular Mechanisms of Cancer,p38 MAPK Signaling,Polyamine Regulation in Colon Cancer,Small Cell Lung Cancer Signaling
mmu-mir-122	miR-122-5p (miRNAs w/seed GGAGUGU)	2.681	miRecords	Experimentally Observed	Mep1a	MEP1A	-2.262
mmu-mir-122	miR-122-5p (miRNAs w/seed GGAGUGU)	2.681	TargetScan Human	Moderate (predicted)	Mettl8	METTL8	-1.018
mmu-mir-122	miR-122-5p (miRNAs w/seed GGAGUGU)	2.681	TargetScan Human	Moderate (predicted)	Mob3b	MOB3B	-1.236
mmu-mir-122	miR-122-5p (miRNAs w/seed GGAGUGU)	2.681	TarBase	Experimentally Observed	Ndrg3	NDRG3	-1.891
mmu-mir-122	miR-122-5p (miRNAs w/seed GGAGUGU)	2.681	TargetScan Human	Moderate (predicted)	Nkain1	NKAIN1	-1.722
mmu-mir-122	miR-122-5p (miRNAs w/seed GGAGUGU)	2.681	TargetScan Human	High (predicted)	Nphs1	NPHS1	-1.061
mmu-mir-122	miR-122-5p (miRNAs w/seed GGAGUGU)	2.681	TargetScan Human,miRecords	Experimentally Observed,Moderate (predicted)	Numbl	NUMBL	-1.289	Notch Signaling
mmu-mir-122	miR-122-5p (miRNAs w/seed GGAGUGU)	2.681	TargetScan Human	Moderate (predicted)	Opa3	OPA3	1.049
mmu-mir-122	miR-122-5p (miRNAs w/seed GGAGUGU)	2.681	TargetScan Human	Moderate (predicted)	Osbp2	OSBP2	-1.542
mmu-mir-122	miR-122-5p (miRNAs w/seed GGAGUGU)	2.681	TargetScan Human	High (predicted)	P4ha1	P4HA1	1.025
mmu-mir-122	miR-122-5p (miRNAs w/seed GGAGUGU)	2.681	TargetScan Human	Moderate (predicted)	Pcyox1	PCYOX1	2.277	Atherosclerosis Signaling,Clathrin-mediated Endocytosis Signaling,FXR/RXR Activation,IL-12 Signaling and Production in Macrophages,LXR/RXR Activation,Production of Nitric Oxide and Reactive Oxygen Species in Macrophages
mmu-mir-122	miR-122-5p (miRNAs w/seed GGAGUGU)	2.681	TargetScan Human	High (predicted)	Pdk4	PDK4	1.819	Reelin Signaling in Neurons,Senescence Pathway
mmu-mir-122	miR-122-5p (miRNAs w/seed GGAGUGU)	2.681	TargetScan Human	High (predicted)	Pigs	PIGS	1.241
mmu-mir-122	miR-122-5p (miRNAs w/seed GGAGUGU)	2.681	TargetScan Human	Moderate (predicted)	Plxna2	PLXNA2	-1.575	Axonal Guidance Signaling
mmu-mir-122	miR-122-5p (miRNAs w/seed GGAGUGU)	2.681	TargetScan Human	Moderate (predicted)	Praf2	PRAF2	-4.817
mmu-mir-122	miR-122-5p (miRNAs w/seed GGAGUGU)	2.681	TargetScan Human	Moderate (predicted)	Prok2	PROK2	1.063
mmu-mir-122	miR-122-5p (miRNAs w/seed GGAGUGU)	2.681	TargetScan Human	Moderate (predicted)	Pycard	PYCARD	-4.598	Inflammasome pathway,Neuroinflammation Signaling Pathway
mmu-mir-122	miR-122-5p (miRNAs w/seed GGAGUGU)	2.681	TargetScan Human	Moderate (predicted)	Rab1b	RAB1B	1.292
mmu-mir-122	miR-122-5p (miRNAs w/seed GGAGUGU)	2.681	TargetScan Human	Moderate (predicted)	Rab44	RAB44	1.11
mmu-mir-122	miR-122-5p (miRNAs w/seed GGAGUGU)	2.681	TargetScan Human,miRecords	Experimentally Observed,Moderate (predicted)	Rab6b	RAB6B	-1.369
mmu-mir-122	miR-122-5p (miRNAs w/seed GGAGUGU)	2.681	TargetScan Human	Moderate (predicted)	Ralgapb	RALGAPB	-1.602
mmu-mir-122	miR-122-5p (miRNAs w/seed GGAGUGU)	2.681	TargetScan Human	High (predicted)	Rdh8	RDH8	2.042	RAR Activation,Retinoate Biosynthesis I,Retinol Biosynthesis,The Visual Cycle
mmu-mir-122	miR-122-5p (miRNAs w/seed GGAGUGU)	2.681	TargetScan Human	Moderate (predicted)	Rpl7l1	RPL7L1	-1.097	EIF2 Signaling
mmu-mir-122	miR-122-5p (miRNAs w/seed GGAGUGU)	2.681	TargetScan Human	High (predicted)	Sema4d	SEMA4D	-1.224	Axonal Guidance Signaling,Semaphorin Signaling in Neurons
mmu-mir-122	miR-122-5p (miRNAs w/seed GGAGUGU)	2.681	TargetScan Human	High (predicted)	Sft2d1	SFT2D1	4.377
mmu-mir-122	miR-122-5p (miRNAs w/seed GGAGUGU)	2.681	TargetScan Human	High (predicted)	Slc1a5	SLC1A5	1.034
mmu-mir-122	miR-122-5p (miRNAs w/seed GGAGUGU)	2.681	TargetScan Human	Moderate (predicted)	Slc41a1	SLC41A1	1.219
mmu-mir-122	miR-122-5p (miRNAs w/seed GGAGUGU)	2.681	TargetScan Human	Moderate (predicted)	Smarcd1	SMARCD1	-2.233	AMPK Signaling,Glucocorticoid Receptor Signaling,Hereditary Breast Cancer Signaling,RAR Activation,Role of BRCA1 in DNA Damage Response
mmu-mir-122	miR-122-5p (miRNAs w/seed GGAGUGU)	2.681	TargetScan Human	Moderate (predicted)	Smurf2	SMURF2	-1.535	Protein Ubiquitination Pathway,TGF-β Signaling
mmu-mir-122	miR-122-5p (miRNAs w/seed GGAGUGU)	2.681	TargetScan Human	Moderate (predicted)	Sned1	SNED1	-1.276
mmu-mir-122	miR-122-5p (miRNAs w/seed GGAGUGU)	2.681	TargetScan Human	Moderate (predicted)	Srf	SRF	-1.176	Cardiac Hypertrophy Signaling,Cardiac Hypertrophy Signaling (Enhanced),Cholecystokinin/Gastrin-mediated Signaling,EGF Signaling,ERK/MAPK Signaling,Growth Hormone Signaling,HOTAIR Regulatory Pathway,IGF-1 Signaling,IL-6 Signaling,LPS-stimulated MAPK Signaling,Opioid Signaling Pathway,p38 MAPK Signaling,PDGF Signaling,PEDF Signaling
mmu-mir-122	miR-122-5p (miRNAs w/seed GGAGUGU)	2.681	TargetScan Human	Moderate (predicted)	Stx1b	STX1B	-1.318	Synaptogenesis Signaling Pathway
mmu-mir-122	miR-122-5p (miRNAs w/seed GGAGUGU)	2.681	TargetScan Human	Moderate (predicted)	Tacc1	TACC1	1.302
mmu-mir-122	miR-122-5p (miRNAs w/seed GGAGUGU)	2.681	TargetScan Human	Moderate (predicted)	Tmem213	TMEM213	-1.9
mmu-mir-122	miR-122-5p (miRNAs w/seed GGAGUGU)	2.681	TargetScan Human	Moderate (predicted)	Tmtc2	TMTC2	1.242
mmu-mir-122	miR-122-5p (miRNAs w/seed GGAGUGU)	2.681	miRecords	Experimentally Observed	Trib1	TRIB1	1.305
mmu-mir-122	miR-122-5p (miRNAs w/seed GGAGUGU)	2.681	TargetScan Human	Moderate (predicted)	Trim29	TRIM29	1.058	p53 Signaling
mmu-mir-122	miR-122-5p (miRNAs w/seed GGAGUGU)	2.681	TargetScan Human	High (predicted)	Tuba1c	TUBA1C	-3.555	14-3-3-mediated Signaling,Axonal Guidance Signaling,Breast Cancer Regulation by Stathmin1,Epithelial Adherens Junction Signaling,Gap Junction Signaling,Germ Cell-Sertoli Cell Junction Signaling,Phagosome Maturation,Remodeling of Epithelial Adherens Junctions,Sertoli Cell-Sertoli Cell Junction Signaling,Sirtuin Signaling Pathway
mmu-mir-122	miR-122-5p (miRNAs w/seed GGAGUGU)	2.681	TargetScan Human	Moderate (predicted)	Urm1	URM1	-1.078
mmu-mir-122	miR-122-5p (miRNAs w/seed GGAGUGU)	2.681	TargetScan Human	Moderate (predicted)	Usp8	USP8	-1.948	Protein Ubiquitination Pathway
mmu-mir-122	miR-122-5p (miRNAs w/seed GGAGUGU)	2.681	TargetScan Human	Moderate (predicted)	Wnt2b	WNT2B	-1.118	Axonal Guidance Signaling,Basal Cell Carcinoma Signaling,Cardiac Hypertrophy Signaling (Enhanced),Colorectal Cancer Metastasis Signaling,Glioblastoma Multiforme Signaling,Hepatic Fibrosis Signaling Pathway,HOTAIR Regulatory Pathway,Human Embryonic Stem Cell Pluripotency,Molecular Mechanisms of Cancer,Ovarian Cancer Signaling,PCP pathway,Regulation of the Epithelial-Mesenchymal Transition Pathway,…
mmu-mir-122	miR-122-5p (miRNAs w/seed GGAGUGU)	2.681	miRecords	Experimentally Observed	Xpo6	XPO6	-1.93
mmu-mir-351	miR-125b-5p (and other miRNAs w/seed CCCUGAG)	2.672	TarBase	Experimentally Observed	Ajuba	AJUBA	1.05	HIPPO signaling
mmu-mir-351	miR-125b-5p (and other miRNAs w/seed CCCUGAG)	2.672	TargetScan Human	Moderate (predicted)	Arcn1	ARCN1	-1.194	Caveolar-mediated Endocytosis Signaling
mmu-mir-351	miR-125b-5p (and other miRNAs w/seed CCCUGAG)	2.672	TargetScan Human	High (predicted)	Asb13	ASB13	-1.064
mmu-mir-351	miR-125b-5p (and other miRNAs w/seed CCCUGAG)	2.672	TargetScan Human	Moderate (predicted)	Asb4	ASB4	-2.807
mmu-mir-351	miR-125b-5p (and other miRNAs w/seed CCCUGAG)	2.672	TargetScan Human	Moderate (predicted)	B3galnt2	B3GALNT2	-1.513
mmu-mir-351	miR-125b-5p (and other miRNAs w/seed CCCUGAG)	2.672	TargetScan Human	Moderate (predicted)	B4galt1	B4GALT1	-6.105
mmu-mir-351	miR-125b-5p (and other miRNAs w/seed CCCUGAG)	2.672	TargetScan Human	Moderate (predicted)	Batf2	BATF2	2.346
mmu-mir-351	miR-125b-5p (and other miRNAs w/seed CCCUGAG)	2.672	TargetScan Human	Moderate (predicted)	Bckdk	BCKDK	2.01
mmu-mir-351	miR-125b-5p (and other miRNAs w/seed CCCUGAG)	2.672	TargetScan Human	Moderate (predicted)	Bend6	BEND6	-2.017
mmu-mir-351	miR-125b-5p (and other miRNAs w/seed CCCUGAG)	2.672	TargetScan Human	Moderate (predicted)	Brwd1	BRWD1	-1.483
mmu-mir-351	miR-125b-5p (and other miRNAs w/seed CCCUGAG)	2.672	TargetScan Human	Moderate (predicted)	Bsg	BSG	1.096
mmu-mir-351	miR-125b-5p (and other miRNAs w/seed CCCUGAG)	2.672	TargetScan Human	Moderate (predicted)	Gm17455	C10orf105	6.554
mmu-mir-351	miR-125b-5p (and other miRNAs w/seed CCCUGAG)	2.672	TargetScan Human	Moderate (predicted)	C2	C2	-1.735	Acute Phase Response Signaling,Complement System
mmu-mir-351	miR-125b-5p (and other miRNAs w/seed CCCUGAG)	2.672	TargetScan Human	Moderate (predicted)	E130309D02Rik	C7orf26	-1.717
mmu-mir-351	miR-125b-5p (and other miRNAs w/seed CCCUGAG)	2.672	TargetScan Human	Moderate (predicted)	Cabyr	CABYR	-2.902
mmu-mir-351	miR-125b-5p (and other miRNAs w/seed CCCUGAG)	2.672	TargetScan Human	Moderate (predicted)	Capn1	CAPN1	-2.141	Amyloid Processing,Amyotrophic Lateral Sclerosis Signaling,Apoptosis Signaling,CDK5 Signaling,FAK Signaling,Huntington's Disease Signaling,Integrin Signaling,Mitotic Roles of Polo-Like Kinase,nNOS Signaling in Neurons,Regulation of Cellular Mechanics by Calpain Protease,Senescence Pathway
mmu-mir-351	miR-125b-5p (and other miRNAs w/seed CCCUGAG)	2.672	miRecords	Experimentally Observed	Casp7	CASP7	-1.761	Amyotrophic Lateral Sclerosis Signaling,Apoptosis Signaling,Cytotoxic T Lymphocyte-mediated Apoptosis of Target Cells,Death Receptor Signaling,Endocannabinoid Cancer Inhibition Pathway,Endoplasmic Reticulum Stress Pathway,Endothelin-1 Signaling,Huntington's Disease Signaling,Molecular Mechanisms of Cancer,Osteoarthritis Pathway,PEDF Signaling,Sphingosine-1-phosphate Signaling,Systemic Lupus Eryth…
mmu-mir-351	miR-125b-5p (and other miRNAs w/seed CCCUGAG)	2.672	TargetScan Human,miRecords	Experimentally Observed,Moderate (predicted)	Cbx7	CBX7	-2.533	Senescence Pathway
mmu-mir-351	miR-125b-5p (and other miRNAs w/seed CCCUGAG)	2.672	TargetScan Human	Moderate (predicted)	Ccdc126	CCDC126	1.518
mmu-mir-351	miR-125b-5p (and other miRNAs w/seed CCCUGAG)	2.672	TargetScan Human	Moderate (predicted)	Cd300e	CD300E	-2.078
mmu-mir-351	miR-125b-5p (and other miRNAs w/seed CCCUGAG)	2.672	TargetScan Human	High (predicted)	Cdc42se1	CDC42SE1	-1.337	Cdc42 Signaling
mmu-mir-351	miR-125b-5p (and other miRNAs w/seed CCCUGAG)	2.672	TargetScan Human	Moderate (predicted)	Cdk15	CDK15	1.595	Cell Cycle Control of Chromosomal Replication,Molecular Mechanisms of Cancer
mmu-mir-351	miR-125b-5p (and other miRNAs w/seed CCCUGAG)	2.672	miRecords	Experimentally Observed	Cdkn2a	CDKN2A	1.068	Aryl Hydrocarbon Receptor Signaling,Bladder Cancer Signaling,Cell Cycle: G1/S Checkpoint Regulation,Cell Cycle: G2/M DNA Damage Checkpoint Regulation,Chronic Myeloid Leukemia Signaling,Cyclins and Cell Cycle Regulation,Glioblastoma Multiforme Signaling,Glioma Signaling,HGF Signaling,Melanoma Signaling,Molecular Mechanisms of Cancer,Myc Mediated Apoptosis Signaling,Non-Small Cell Lung Cancer Signa…
mmu-mir-351	miR-125b-5p (and other miRNAs w/seed CCCUGAG)	2.672	TargetScan Human	Moderate (predicted)	Cep85	CEP85	-1.319
mmu-mir-351	miR-125b-5p (and other miRNAs w/seed CCCUGAG)	2.672	TargetScan Human	Moderate (predicted)	Champ1	CHAMP1	-2.082
mmu-mir-351	miR-125b-5p (and other miRNAs w/seed CCCUGAG)	2.672	TargetScan Human	Moderate (predicted)	Chtf8	CHTF8	2.045
mmu-mir-351	miR-125b-5p (and other miRNAs w/seed CCCUGAG)	2.672	TargetScan Human	Moderate (predicted)	Clec5a	CLEC5A	1.483
mmu-mir-351	miR-125b-5p (and other miRNAs w/seed CCCUGAG)	2.672	TargetScan Human	Moderate (predicted)	Cnnm1	CNNM1	-1.834
mmu-mir-351	miR-125b-5p (and other miRNAs w/seed CCCUGAG)	2.672	TargetScan Human	High (predicted)	Cnr2	CNR2	-2.515	cAMP-mediated signaling,Endocannabinoid Cancer Inhibition Pathway,Endocannabinoid Developing Neuron Pathway,Endocannabinoid Neuronal Synapse Pathway,G-Protein Coupled Receptor Signaling,Gαi Signaling,Reelin Signaling in Neurons
mmu-mir-351	miR-125b-5p (and other miRNAs w/seed CCCUGAG)	2.672	TargetScan Human	Moderate (predicted)	Copz1	COPZ1	1.255	Caveolar-mediated Endocytosis Signaling
mmu-mir-351	miR-125b-5p (and other miRNAs w/seed CCCUGAG)	2.672	TargetScan Human	Moderate (predicted)	Cox7a2l	COX7A2L	-2.898	Mitochondrial Dysfunction,Oxidative Phosphorylation
mmu-mir-351	miR-125b-5p (and other miRNAs w/seed CCCUGAG)	2.672	TargetScan Human	Moderate (predicted)	Crcp	CRCP	-1.262	Adrenomedullin signaling pathway
mmu-mir-351	miR-125b-5p (and other miRNAs w/seed CCCUGAG)	2.672	TargetScan Human	High (predicted)	Cyp24a1	CYP24A1	-1.33	VDR/RXR Activation
mmu-mir-351	miR-125b-5p (and other miRNAs w/seed CCCUGAG)	2.672	TargetScan Human	Moderate (predicted)	Dctn5	DCTN5	-1.94
mmu-mir-351	miR-125b-5p (and other miRNAs w/seed CCCUGAG)	2.672	TarBase	Experimentally Observed	Ddx19b	DDX19B	-1.216
mmu-mir-351	miR-125b-5p (and other miRNAs w/seed CCCUGAG)	2.672	TargetScan Human	Moderate (predicted)	Dnajc14	DNAJC14	-1.243	Aldosterone Signaling in Epithelial Cells,NRF2-mediated Oxidative Stress Response,Protein Ubiquitination Pathway
mmu-mir-351	miR-125b-5p (and other miRNAs w/seed CCCUGAG)	2.672	TargetScan Human	Moderate (predicted)	Dnal4	DNAL4	-1.881
mmu-mir-351	miR-125b-5p (and other miRNAs w/seed CCCUGAG)	2.672	TargetScan Human	Moderate (predicted)	Duox1	DUOX1	1.173
mmu-mir-351	miR-125b-5p (and other miRNAs w/seed CCCUGAG)	2.672	TargetScan Human	Moderate (predicted)	Eif4ebp1	EIF4EBP1	-2.064	Acute Myeloid Leukemia Signaling,AMPK Signaling,Cardiac Hypertrophy Signaling (Enhanced),ERK/MAPK Signaling,FLT3 Signaling in Hematopoietic Progenitor Cells,IL-8 Signaling,Insulin Receptor Signaling,mTOR Signaling,PI3K/AKT Signaling,Regulation of eIF4 and p70S6K Signaling,Senescence Pathway,Synaptogenesis Signaling Pathway,UVB-Induced MAPK Signaling
mmu-mir-351	miR-125b-5p (and other miRNAs w/seed CCCUGAG)	2.672	TargetScan Human	Moderate (predicted)	Ell	ELL	-1.231
mmu-mir-351	miR-125b-5p (and other miRNAs w/seed CCCUGAG)	2.672	TargetScan Human	Moderate (predicted)	Emb	EMB	-2.305
mmu-mir-351	miR-125b-5p (and other miRNAs w/seed CCCUGAG)	2.672	TargetScan Human	Moderate (predicted)	Enpp1	ENPP1	1.5
mmu-mir-351	miR-125b-5p (and other miRNAs w/seed CCCUGAG)	2.672	TargetScan Human	Moderate (predicted)	Epm2a	EPM2A	-1.391	Protein Kinase A Signaling
mmu-mir-351	miR-125b-5p (and other miRNAs w/seed CCCUGAG)	2.672	TargetScan Human	High (predicted)	Fam118a	FAM118A	-1.758
mmu-mir-351	miR-125b-5p (and other miRNAs w/seed CCCUGAG)	2.672	TargetScan Human	Moderate (predicted)	Fam78a	FAM78A	-1.07
mmu-mir-351	miR-125b-5p (and other miRNAs w/seed CCCUGAG)	2.672	TargetScan Human	Moderate (predicted)	Frat2	FRAT2	-2.007
mmu-mir-351	miR-125b-5p (and other miRNAs w/seed CCCUGAG)	2.672	TargetScan Human	Moderate (predicted)	Galnt7	GALNT7	-1.663
mmu-mir-351	miR-125b-5p (and other miRNAs w/seed CCCUGAG)	2.672	TargetScan Human	Moderate (predicted)	Galp	GALP	-1.242
mmu-mir-351	miR-125b-5p (and other miRNAs w/seed CCCUGAG)	2.672	TargetScan Human	Moderate (predicted)	Gdf11	GDF11	-4.205
mmu-mir-351	miR-125b-5p (and other miRNAs w/seed CCCUGAG)	2.672	TargetScan Human	Moderate (predicted)	Gk5	GK5	-1.321	Glycerol Degradation I
mmu-mir-351	miR-125b-5p (and other miRNAs w/seed CCCUGAG)	2.672	TargetScan Human	Moderate (predicted)	Gmfb	GMFB	-1.365
mmu-mir-351	miR-125b-5p (and other miRNAs w/seed CCCUGAG)	2.672	TargetScan Human	Moderate (predicted)	Gpc6	GPC6	1.23
mmu-mir-351	miR-125b-5p (and other miRNAs w/seed CCCUGAG)	2.672	TargetScan Human	Moderate (predicted)	Gria4	GRIA4	1.071	Amyotrophic Lateral Sclerosis Signaling,Calcium Signaling,CREB Signaling in Neurons,Endocannabinoid Neuronal Synapse Pathway,Gap Junction Signaling,Glutamate Receptor Signaling,Neuropathic Pain Signaling In Dorsal Horn Neurons,Synaptic Long Term Depression,Synaptic Long Term Potentiation,Synaptogenesis Signaling Pathway
mmu-mir-351	miR-125b-5p (and other miRNAs w/seed CCCUGAG)	2.672	Ingenuity Expert Findings	Experimentally Observed	Gss	GSS	-1.034	Glutathione Biosynthesis,γ-glutamyl Cycle
mmu-mir-351	miR-125b-5p (and other miRNAs w/seed CCCUGAG)	2.672	TargetScan Human	Moderate (predicted)	Hif1an	HIF1AN	-1.484	Hypoxia Signaling in the Cardiovascular System,White Adipose Tissue Browning Pathway
mmu-mir-351	miR-125b-5p (and other miRNAs w/seed CCCUGAG)	2.672	TargetScan Human	Moderate (predicted)	Hoxc8	HOXC8	2.81
mmu-mir-351	miR-125b-5p (and other miRNAs w/seed CCCUGAG)	2.672	TargetScan Human	Moderate (predicted)	Ifnlr1	IFNLR1	1.185	Cardiac Hypertrophy Signaling (Enhanced),PI3K/AKT Signaling,STAT3 Pathway
mmu-mir-351	miR-125b-5p (and other miRNAs w/seed CCCUGAG)	2.672	TargetScan Human,miRecords	Experimentally Observed,Moderate (predicted)	Igfbp3	IGFBP3	-2.02	Growth Hormone Signaling,Hepatic Fibrosis / Hepatic Stellate Cell Activation,IGF-1 Signaling,RAR Activation,VDR/RXR Activation
mmu-mir-351	miR-125b-5p (and other miRNAs w/seed CCCUGAG)	2.672	TargetScan Human	Moderate (predicted)	Il16	IL16	-1.606	Role of Macrophages, Fibroblasts and Endothelial Cells in Rheumatoid Arthritis
mmu-mir-351	miR-125b-5p (and other miRNAs w/seed CCCUGAG)	2.672	TargetScan Human	High (predicted)	Il6ra	IL6R	-1.72	Acute Phase Response Signaling,Cardiac Hypertrophy Signaling,Cardiac Hypertrophy Signaling (Enhanced),Colorectal Cancer Metastasis Signaling,Hepatic Fibrosis / Hepatic Stellate Cell Activation,IL-6 Signaling,Iron homeostasis signaling pathway,Neuroinflammation Signaling Pathway,PI3K/AKT Signaling,Role of JAK family kinases in IL-6-type Cytokine Signaling,Role of Macrophages, Fibroblasts and Endot…
mmu-mir-351	miR-125b-5p (and other miRNAs w/seed CCCUGAG)	2.672	TargetScan Human	Moderate (predicted)	Ippk	IPPK	-2.146	1D-myo-inositol Hexakisphosphate Biosynthesis II (Mammalian),1D-myo-inositol Hexakisphosphate Biosynthesis V (from Ins(1,3,4)P3),Inositol Pyrophosphates Biosynthesis,Superpathway of Inositol Phosphate Compounds
mmu-mir-351	miR-125b-5p (and other miRNAs w/seed CCCUGAG)	2.672	TargetScan Human	Moderate (predicted)	Irak1	IRAK1	1.917	Acute Phase Response Signaling,Hepatic Cholestasis,Hepatic Fibrosis Signaling Pathway,IL-1 Signaling,IL-8 Signaling,iNOS Signaling,LPS/IL-1 Mediated Inhibition of RXR Function,Neuroinflammation Signaling Pathway,NF-κB Signaling,p38 MAPK Signaling,Pyridoxal 5'-phosphate Salvage Pathway,Role of Macrophages, Fibroblasts and Endothelial Cells in Rheumatoid Arthritis,Salvage Pathways of Pyrimidine Rib…
mmu-mir-351	miR-125b-5p (and other miRNAs w/seed CCCUGAG)	2.672	TargetScan Human	Moderate (predicted)	Itga8	ITGA8	-1.555	Caveolar-mediated Endocytosis Signaling,Integrin Signaling,Paxillin Signaling
mmu-mir-351	miR-125b-5p (and other miRNAs w/seed CCCUGAG)	2.672	miRecords	Experimentally Observed	Jarid2	JARID2	-1.823	HOTAIR Regulatory Pathway,Role of Oct4 in Mammalian Embryonic Stem Cell Pluripotency
mmu-mir-351	miR-125b-5p (and other miRNAs w/seed CCCUGAG)	2.672	TargetScan Human	Moderate (predicted)	Kctd21	KCTD21	1.368
mmu-mir-351	miR-125b-5p (and other miRNAs w/seed CCCUGAG)	2.672	TargetScan Human	High (predicted)	Klhl6	KLHL6	1.419
mmu-mir-351	miR-125b-5p (and other miRNAs w/seed CCCUGAG)	2.672	TargetScan Human	Moderate (predicted)	Kpna6	KPNA6	-1.65	RAN Signaling
mmu-mir-351	miR-125b-5p (and other miRNAs w/seed CCCUGAG)	2.672	TargetScan Human	Moderate (predicted)	Krtap5-2	KRTAP5-4	-7.965
mmu-mir-351	miR-125b-5p (and other miRNAs w/seed CCCUGAG)	2.672	TargetScan Human	Moderate (predicted)	Leprot	LEPROT	1.815
mmu-mir-351	miR-125b-5p (and other miRNAs w/seed CCCUGAG)	2.672	TargetScan Human	Moderate (predicted)	Lpar4	LPAR4	2.49	eNOS Signaling,Gα12/13 Signaling,RhoA Signaling
mmu-mir-351	miR-125b-5p (and other miRNAs w/seed CCCUGAG)	2.672	TargetScan Human	Moderate (predicted)	Lpcat4	LPCAT4	1.539	CDP-diacylglycerol Biosynthesis I,Phosphatidylglycerol Biosynthesis II (Non-plastidic),Stearate Biosynthesis I (Animals),Triacylglycerol Biosynthesis
mmu-mir-351	miR-125b-5p (and other miRNAs w/seed CCCUGAG)	2.672	TargetScan Human	Moderate (predicted)	Lrrc25	LRRC25	-1.188
mmu-mir-351	miR-125b-5p (and other miRNAs w/seed CCCUGAG)	2.672	TargetScan Human	Moderate (predicted)	Lrrc8b	LRRC8B	1.287
mmu-mir-351	miR-125b-5p (and other miRNAs w/seed CCCUGAG)	2.672	TargetScan Human	Moderate (predicted)	Lurap1l	LURAP1L	1.47
mmu-mir-351	miR-125b-5p (and other miRNAs w/seed CCCUGAG)	2.672	TargetScan Human	High (predicted)	Mapk12	MAPK12	1.111	14-3-3-mediated Signaling,4-1BB Signaling in T Lymphocytes,Activation of IRF by Cytosolic Pattern Recognition Receptors,Acute Phase Response Signaling,Adrenomedullin signaling pathway,Agrin Interactions at Neuromuscular Junction,AMPK Signaling,Amyloid Processing,Antioxidant Action of Vitamin C,Apelin Adipocyte Signaling Pathway,Apelin Cardiomyocyte Signaling Pathway,Apelin Endothelial Signaling P…
mmu-mir-351	miR-125b-5p (and other miRNAs w/seed CCCUGAG)	2.672	TargetScan Human	Moderate (predicted)	Mapk14	MAPK14	-2.294	4-1BB Signaling in T Lymphocytes,Acute Phase Response Signaling,Adrenomedullin signaling pathway,AMPK Signaling,Amyloid Processing,Antioxidant Action of Vitamin C,Apelin Adipocyte Signaling Pathway,Apelin Cardiomyocyte Signaling Pathway,April Mediated Signaling,ATM Signaling,B Cell Activating Factor Signaling,B Cell Receptor Signaling,BAG2 Signaling Pathway,BMP signaling pathway,Cardiac Hypertrop…
mmu-mir-351	miR-125b-5p (and other miRNAs w/seed CCCUGAG)	2.672	TargetScan Human	Moderate (predicted)	Mapkapk2	MAPKAPK2	1.306	BAG2 Signaling Pathway,Cardiac Hypertrophy Signaling,Cardiac Hypertrophy Signaling (Enhanced),CD40 Signaling,FGF Signaling,IL-17 Signaling,IL-6 Signaling,Inhibition of ARE-Mediated mRNA Degradation Pathway,p38 MAPK Signaling,RAR Activation,Role of IL-17A in Arthritis,Role of Macrophages, Fibroblasts and Endothelial Cells in Rheumatoid Arthritis,Senescence Pathway
mmu-mir-351	miR-125b-5p (and other miRNAs w/seed CCCUGAG)	2.672	TargetScan Human	Moderate (predicted)	Mdc1	MDC1	-1.832	ATM Signaling,Role of BRCA1 in DNA Damage Response,Role of CHK Proteins in Cell Cycle Checkpoint Control
mmu-mir-351	miR-125b-5p (and other miRNAs w/seed CCCUGAG)	2.672	TargetScan Human	Moderate (predicted)	Mfn1	MFN1	1.161
mmu-mir-351	miR-125b-5p (and other miRNAs w/seed CCCUGAG)	2.672	TargetScan Human	Moderate (predicted)	Mob3a	MOB3A	-1.254
mmu-mir-351	miR-125b-5p (and other miRNAs w/seed CCCUGAG)	2.672	TargetScan Human	High (predicted)	Msi1	MSI1	1.209
mmu-mir-351	miR-125b-5p (and other miRNAs w/seed CCCUGAG)	2.672	TargetScan Human	Moderate (predicted)	Mtus1	MTUS1	1.201
mmu-mir-351	miR-125b-5p (and other miRNAs w/seed CCCUGAG)	2.672	TargetScan Human	Moderate (predicted)	Ndrg3	NDRG3	-1.891
mmu-mir-351	miR-125b-5p (and other miRNAs w/seed CCCUGAG)	2.672	TargetScan Human	Moderate (predicted)	Nedd9	NEDD9	-1.188	Integrin Signaling
mmu-mir-351	miR-125b-5p (and other miRNAs w/seed CCCUGAG)	2.672	TargetScan Human	High (predicted)	Nipal4	NIPAL4	-2.463
mmu-mir-351	miR-125b-5p (and other miRNAs w/seed CCCUGAG)	2.672	TargetScan Human	Moderate (predicted)	Nop2	NOP2	-1.858
mmu-mir-351	miR-125b-5p (and other miRNAs w/seed CCCUGAG)	2.672	TargetScan Human	High (predicted)	Npl	NPL	-1.491
mmu-mir-351	miR-125b-5p (and other miRNAs w/seed CCCUGAG)	2.672	TargetScan Human	Moderate (predicted)	Nrxn1	NRXN1	1.056	Synaptogenesis Signaling Pathway
mmu-mir-351	miR-125b-5p (and other miRNAs w/seed CCCUGAG)	2.672	TargetScan Human	Moderate (predicted)	Nup210	NUP210	1.13
mmu-mir-351	miR-125b-5p (and other miRNAs w/seed CCCUGAG)	2.672	TargetScan Human	Moderate (predicted)	Ogfr	OGFR	1.66	Opioid Signaling Pathway
mmu-mir-351	miR-125b-5p (and other miRNAs w/seed CCCUGAG)	2.672	TargetScan Human	High (predicted)	Olfr459	OR9A2	-5.55
mmu-mir-351	miR-125b-5p (and other miRNAs w/seed CCCUGAG)	2.672	TargetScan Human	Moderate (predicted)	Pcdh1	PCDH1	1.364
mmu-mir-351	miR-125b-5p (and other miRNAs w/seed CCCUGAG)	2.672	TargetScan Human	High (predicted)	Pdzd3	PDZD3	3.989
mmu-mir-351	miR-125b-5p (and other miRNAs w/seed CCCUGAG)	2.672	TargetScan Human	Moderate (predicted)	Pgap3	PGAP3	-1.12
mmu-mir-351	miR-125b-5p (and other miRNAs w/seed CCCUGAG)	2.672	TargetScan Human	Moderate (predicted)	Pgp	PGP	4.31	Protein Kinase A Signaling
mmu-mir-351	miR-125b-5p (and other miRNAs w/seed CCCUGAG)	2.672	TargetScan Human	Moderate (predicted)	Phactr3	PHACTR3	1.902
mmu-mir-351	miR-125b-5p (and other miRNAs w/seed CCCUGAG)	2.672	TargetScan Human	Moderate (predicted)	Phf20	PHF20	-1.548
mmu-mir-351	miR-125b-5p (and other miRNAs w/seed CCCUGAG)	2.672	TargetScan Human	Moderate (predicted)	Ppara	PPARA	-1.33	FXR/RXR Activation,Hepatic Cholestasis,LPS/IL-1 Mediated Inhibition of RXR Function,PPAR Signaling,PPARα/RXRα Activation,Production of Nitric Oxide and Reactive Oxygen Species in Macrophages,PXR/RXR Activation,Sirtuin Signaling Pathway,Toll-like Receptor Signaling,White Adipose Tissue Browning Pathway
mmu-mir-351	miR-125b-5p (and other miRNAs w/seed CCCUGAG)	2.672	TargetScan Human	Moderate (predicted)	Ppme1	PPME1	-1.832	Heparan Sulfate Biosynthesis,Heparan Sulfate Biosynthesis (Late Stages),Triacylglycerol Degradation
mmu-mir-351	miR-125b-5p (and other miRNAs w/seed CCCUGAG)	2.672	TargetScan Human	Moderate (predicted)	Ppp1r37	PPP1R37	1.182
mmu-mir-351	miR-125b-5p (and other miRNAs w/seed CCCUGAG)	2.672	TarBase	Experimentally Observed	Ppt2	PPT2	-2.128
mmu-mir-351	miR-125b-5p (and other miRNAs w/seed CCCUGAG)	2.672	TargetScan Human	Moderate (predicted)	Prx	PRX	-1.203
mmu-mir-351	miR-125b-5p (and other miRNAs w/seed CCCUGAG)	2.672	TargetScan Human	Moderate (predicted)	Rab6b	RAB6B	-1.369
mmu-mir-351	miR-125b-5p (and other miRNAs w/seed CCCUGAG)	2.672	TargetScan Human	High (predicted)	Rabep2	RABEP2	-1.942
mmu-mir-351	miR-125b-5p (and other miRNAs w/seed CCCUGAG)	2.672	TargetScan Human	Moderate (predicted)	Reep3	REEP3	-1.106
mmu-mir-351	miR-125b-5p (and other miRNAs w/seed CCCUGAG)	2.672	TargetScan Human	Moderate (predicted)	Rfc5	RFC5	1.445	Hereditary Breast Cancer Signaling,Mismatch Repair in Eukaryotes,NER Pathway,Role of BRCA1 in DNA Damage Response,Role of CHK Proteins in Cell Cycle Checkpoint Control,Sumoylation Pathway
mmu-mir-351	miR-125b-5p (and other miRNAs w/seed CCCUGAG)	2.672	TargetScan Human	Moderate (predicted)	Rhot2	RHOT2	2.31	Actin Nucleation by ARP-WASP Complex,Cardiac Hypertrophy Signaling,Cholecystokinin/Gastrin-mediated Signaling,Colorectal Cancer Metastasis Signaling,CXCR4 Signaling,Germ Cell-Sertoli Cell Junction Signaling,Glioblastoma Multiforme Signaling,Glioma Invasiveness Signaling,Gαq Signaling,Hepatic Fibrosis Signaling Pathway,HMGB1 Signaling,IL-8 Signaling,ILK Signaling,Integrin Signaling,Mitochondrial D…
mmu-mir-351	miR-125b-5p (and other miRNAs w/seed CCCUGAG)	2.672	TargetScan Human	High (predicted)	Rpp21	RPP21	-4.505
mmu-mir-351	miR-125b-5p (and other miRNAs w/seed CCCUGAG)	2.672	TargetScan Human	High (predicted)	Rps6ka1	RPS6KA1	-1.606	14-3-3-mediated Signaling,Adipogenesis pathway,Antiproliferative Role of TOB in T Cell Signaling,Apoptosis Signaling,cAMP-mediated signaling,Cardiac Hypertrophy Signaling,Cell Cycle: G2/M DNA Damage Checkpoint Regulation,CNTF Signaling,CREB Signaling in Neurons,ERK/MAPK Signaling,ERK5 Signaling,FLT3 Signaling in Hematopoietic Progenitor Cells,G-Protein Coupled Receptor Signaling,Growth Hormone Si…
mmu-mir-351	miR-125b-5p (and other miRNAs w/seed CCCUGAG)	2.672	TargetScan Human	High (predicted)	Rufy3	RUFY3	-1.284
mmu-mir-351	miR-125b-5p (and other miRNAs w/seed CCCUGAG)	2.672	TargetScan Human	High (predicted)	Rybp	RYBP	-1.676
mmu-mir-351	miR-125b-5p (and other miRNAs w/seed CCCUGAG)	2.672	TargetScan Human	High (predicted)	Sbno1	SBNO1	-1.353
mmu-mir-351	miR-125b-5p (and other miRNAs w/seed CCCUGAG)	2.672	TargetScan Human	High (predicted)	Scp2	SCP2	-1.376	Bile Acid Biosynthesis, Neutral Pathway,Fatty Acid β-oxidation I
mmu-mir-351	miR-125b-5p (and other miRNAs w/seed CCCUGAG)	2.672	TargetScan Human	Moderate (predicted)	Sec14l2	SEC14L2	-1.592
mmu-mir-351	miR-125b-5p (and other miRNAs w/seed CCCUGAG)	2.672	TargetScan Human	Moderate (predicted)	Sel1l	SEL1L	-1.678	Unfolded protein response
mmu-mir-351	miR-125b-5p (and other miRNAs w/seed CCCUGAG)	2.672	TargetScan Human	High (predicted)	Sema4d	SEMA4D	-1.224	Axonal Guidance Signaling,Semaphorin Signaling in Neurons
mmu-mir-351	miR-125b-5p (and other miRNAs w/seed CCCUGAG)	2.672	TargetScan Human	Moderate (predicted)	Sema4f	SEMA4F	1.387	Axonal Guidance Signaling
mmu-mir-351	miR-125b-5p (and other miRNAs w/seed CCCUGAG)	2.672	TargetScan Human	Moderate (predicted)	Sfrp5	SFRP5	1.896	Role of Macrophages, Fibroblasts and Endothelial Cells in Rheumatoid Arthritis,Role of Osteoblasts, Osteoclasts and Chondrocytes in Rheumatoid Arthritis,Wnt/β-catenin Signaling
mmu-mir-351	miR-125b-5p (and other miRNAs w/seed CCCUGAG)	2.672	TargetScan Human	High (predicted)	Sfxn2	SFXN2	-1.875
mmu-mir-351	miR-125b-5p (and other miRNAs w/seed CCCUGAG)	2.672	TargetScan Human	Moderate (predicted)	Slc24a2	SLC24A2	-5.737
mmu-mir-351	miR-125b-5p (and other miRNAs w/seed CCCUGAG)	2.672	TargetScan Human	High (predicted)	Slc25a15	SLC25A15	1.363
mmu-mir-351	miR-125b-5p (and other miRNAs w/seed CCCUGAG)	2.672	TargetScan Human	Moderate (predicted)	Slc25a53	SLC25A53	-2.308
mmu-mir-351	miR-125b-5p (and other miRNAs w/seed CCCUGAG)	2.672	TargetScan Human	Moderate (predicted)	Slc27a4	SLC27A4	3.901	Fatty Acid Activation,Fatty Acid β-oxidation I,LPS/IL-1 Mediated Inhibition of RXR Function,Mitochondrial L-carnitine Shuttle Pathway,Stearate Biosynthesis I (Animals),Type II Diabetes Mellitus Signaling,γ-linolenate Biosynthesis II (Animals)
mmu-mir-351	miR-125b-5p (and other miRNAs w/seed CCCUGAG)	2.672	TargetScan Human	Moderate (predicted)	Slc45a3	SLC45A3	-2.678
mmu-mir-351	miR-125b-5p (and other miRNAs w/seed CCCUGAG)	2.672	TargetScan Human	Moderate (predicted)	Slc4a4	SLC4A4	1.404
mmu-mir-351	miR-125b-5p (and other miRNAs w/seed CCCUGAG)	2.672	TargetScan Human	Moderate (predicted)	Pqlc1	SLC66A2	-1.16
mmu-mir-351	miR-125b-5p (and other miRNAs w/seed CCCUGAG)	2.672	TargetScan Human	Moderate (predicted)	Smarcd2	SMARCD2	-1.974	AMPK Signaling,Glucocorticoid Receptor Signaling,Hereditary Breast Cancer Signaling,RAR Activation,Role of BRCA1 in DNA Damage Response
mmu-mir-351	miR-125b-5p (and other miRNAs w/seed CCCUGAG)	2.672	TargetScan Human	High (predicted)	Snx32	SNX32	-2.368
mmu-mir-351	miR-125b-5p (and other miRNAs w/seed CCCUGAG)	2.672	TargetScan Human	Moderate (predicted)	Socs2	SOCS2	-2.412	Acute Phase Response Signaling,Growth Hormone Signaling,IGF-1 Signaling,IL-9 Signaling,JAK/Stat Signaling,Prolactin Signaling,Role of JAK2 in Hormone-like Cytokine Signaling,STAT3 Pathway,Type I Diabetes Mellitus Signaling,Type II Diabetes Mellitus Signaling
mmu-mir-351	miR-125b-5p (and other miRNAs w/seed CCCUGAG)	2.672	TargetScan Human	Moderate (predicted)	Speg	SPEG	-1.139
mmu-mir-351	miR-125b-5p (and other miRNAs w/seed CCCUGAG)	2.672	TargetScan Human	Moderate (predicted)	Sstr2	SSTR2	2.653	Antiproliferative Role of Somatostatin Receptor 2
mmu-mir-351	miR-125b-5p (and other miRNAs w/seed CCCUGAG)	2.672	TargetScan Human	High (predicted)	St8sia4	ST8SIA4	1.513
mmu-mir-351	miR-125b-5p (and other miRNAs w/seed CCCUGAG)	2.672	TargetScan Human	Moderate (predicted)	Sult4a1	SULT4A1	-2.114	Chondroitin Sulfate Biosynthesis,Chondroitin Sulfate Biosynthesis (Late Stages),Dermatan Sulfate Biosynthesis,Dermatan Sulfate Biosynthesis (Late Stages),Heparan Sulfate Biosynthesis,Heparan Sulfate Biosynthesis (Late Stages),LPS/IL-1 Mediated Inhibition of RXR Function,Xenobiotic Metabolism Signaling
mmu-mir-351	miR-125b-5p (and other miRNAs w/seed CCCUGAG)	2.672	TargetScan Human	High (predicted)	Syt2	SYT2	-1.386	Synaptogenesis Signaling Pathway,TR/RXR Activation
mmu-mir-351	miR-125b-5p (and other miRNAs w/seed CCCUGAG)	2.672	TargetScan Human	High (predicted)	Tbc1d1	TBC1D1	-1.309	AMPK Signaling
mmu-mir-351	miR-125b-5p (and other miRNAs w/seed CCCUGAG)	2.672	TargetScan Human	High (predicted)	Themis2	THEMIS2	-1.995
mmu-mir-351	miR-125b-5p (and other miRNAs w/seed CCCUGAG)	2.672	TargetScan Human	Moderate (predicted)	Tmem120b	TMEM120B	-1.104
mmu-mir-351	miR-125b-5p (and other miRNAs w/seed CCCUGAG)	2.672	TargetScan Human	Moderate (predicted)	Tmem123	TMEM123	-1.277
mmu-mir-351	miR-125b-5p (and other miRNAs w/seed CCCUGAG)	2.672	TargetScan Human	High (predicted)	Tmem135	TMEM135	1.603
mmu-mir-351	miR-125b-5p (and other miRNAs w/seed CCCUGAG)	2.672	TargetScan Human	Moderate (predicted)	Tnip2	TNIP2	-1.481
mmu-mir-351	miR-125b-5p (and other miRNAs w/seed CCCUGAG)	2.672	TargetScan Human	Moderate (predicted)	Trp53inp1	TP53INP1	-2.197	p53 Signaling
mmu-mir-351	miR-125b-5p (and other miRNAs w/seed CCCUGAG)	2.672	TargetScan Human	Moderate (predicted)	Trappc6b	TRAPPC6B	-2.898
mmu-mir-351	miR-125b-5p (and other miRNAs w/seed CCCUGAG)	2.672	TargetScan Human	Moderate (predicted)	Trim12c	TRIM5	1.479
mmu-mir-351	miR-125b-5p (and other miRNAs w/seed CCCUGAG)	2.672	TargetScan Human	High (predicted)	Ttc7	TTC7A	2.995
mmu-mir-351	miR-125b-5p (and other miRNAs w/seed CCCUGAG)	2.672	TargetScan Human	Moderate (predicted)	Ube2r2	UBE2R2	-1.433	Hypoxia Signaling in the Cardiovascular System,Protein Ubiquitination Pathway
mmu-mir-351	miR-125b-5p (and other miRNAs w/seed CCCUGAG)	2.672	TargetScan Human	Moderate (predicted)	Ulk3	ULK3	2.324
mmu-mir-351	miR-125b-5p (and other miRNAs w/seed CCCUGAG)	2.672	TargetScan Human	Moderate (predicted)	Usp12	USP12	2.282	Protein Ubiquitination Pathway
mmu-mir-351	miR-125b-5p (and other miRNAs w/seed CCCUGAG)	2.672	Ingenuity Expert Findings	Experimentally Observed	Uvrag	UVRAG	1.361
mmu-mir-351	miR-125b-5p (and other miRNAs w/seed CCCUGAG)	2.672	TargetScan Human	Moderate (predicted)	Vdr	VDR	1.02	TGF-β Signaling,VDR/RXR Activation
mmu-mir-351	miR-125b-5p (and other miRNAs w/seed CCCUGAG)	2.672	TargetScan Human	Moderate (predicted)	Wdr31	WDR31	1.513
mmu-mir-351	miR-125b-5p (and other miRNAs w/seed CCCUGAG)	2.672	TargetScan Human	Moderate (predicted)	Zbtb34	ZBTB34	-2.127
mmu-mir-351	miR-125b-5p (and other miRNAs w/seed CCCUGAG)	2.672	TargetScan Human	Moderate (predicted)	Zcchc8	ZCCHC8	-1.603
mmu-mir-351	miR-125b-5p (and other miRNAs w/seed CCCUGAG)	2.672	TargetScan Human	Moderate (predicted)	Zfp12	ZNF12	-1.676
mmu-mir-351	miR-125b-5p (and other miRNAs w/seed CCCUGAG)	2.672	TargetScan Human	Moderate (predicted)	Zswim3	ZSWIM3	-2.73
mmu-miR-126a-3p	miR-126a-3p (and other miRNAs w/seed CGUACCG)	-6.324	TargetScan Human	Moderate (predicted)	Antxr2	ANTXR2	-1.088
mmu-miR-126a-3p	miR-126a-3p (and other miRNAs w/seed CGUACCG)	-6.324	TargetScan Human	Moderate (predicted)	1700066M21Rik	C2orf69	-2.371
mmu-miR-126a-3p	miR-126a-3p (and other miRNAs w/seed CGUACCG)	-6.324	TargetScan Human	Moderate (predicted)	Chst5	CHST6	-1.867
mmu-miR-126a-3p	miR-126a-3p (and other miRNAs w/seed CGUACCG)	-6.324	miRecords	Experimentally Observed	Crkl	CRKL	-1.702	Actin Cytoskeleton Signaling,Axonal Guidance Signaling,Chronic Myeloid Leukemia Signaling,Ephrin Receptor Signaling,ERK/MAPK Signaling,FGF Signaling,HGF Signaling,IL-3 Signaling,Insulin Receptor Signaling,Integrin Signaling,Leukocyte Extravasation Signaling,Neuregulin Signaling,PDGF Signaling,Reelin Signaling in Neurons,Role of PI3K/AKT Signaling in the Pathogenesis of Influenza,SAPK/JNK Signalin…
mmu-miR-126a-3p	miR-126a-3p (and other miRNAs w/seed CGUACCG)	-6.324	TargetScan Human	High (predicted)	Ddx11	DDX11	-2.635
mmu-miR-126a-3p	miR-126a-3p (and other miRNAs w/seed CGUACCG)	-6.324	TargetScan Human	Moderate (predicted)	Dip2c	DIP2C	1.178
mmu-miR-126a-3p	miR-126a-3p (and other miRNAs w/seed CGUACCG)	-6.324	TargetScan Human	Moderate (predicted)	Erap1	ERAP1	-1.069
mmu-miR-126a-3p	miR-126a-3p (and other miRNAs w/seed CGUACCG)	-6.324	TargetScan Human	Moderate (predicted)	Fam118a	FAM118A	-1.758
mmu-miR-126a-3p	miR-126a-3p (and other miRNAs w/seed CGUACCG)	-6.324	TargetScan Human	Moderate (predicted)	Fbxl2	FBXL2	-1.119
mmu-miR-126a-3p	miR-126a-3p (and other miRNAs w/seed CGUACCG)	-6.324	TargetScan Human	Moderate (predicted)	Hoxa9	HOXA9	3.313
mmu-miR-126a-3p	miR-126a-3p (and other miRNAs w/seed CGUACCG)	-6.324	Ingenuity Expert Findings,TargetScan Human,miRecords	Experimentally Observed,Moderate (predicted)	Irs1	IRS1	1.584	AMPK Signaling,Apelin Liver Signaling Pathway,Cardiac Hypertrophy Signaling,GDNF Family Ligand-Receptor Interactions,Growth Hormone Signaling,IGF-1 Signaling,IL-4 Signaling,IL-9 Signaling,ILK Signaling,Insulin Receptor Signaling,Molecular Mechanisms of Cancer,mTOR Signaling,p70S6K Signaling,PI3K Signaling in B Lymphocytes,PPARα/RXRα Activation,Prolactin Signaling,Regulation of eIF4 and p70S6K Sig…
mmu-miR-126a-3p	miR-126a-3p (and other miRNAs w/seed CGUACCG)	-6.324	TargetScan Human	High (predicted)	Kank2	KANK2	-2.425
mmu-miR-126a-3p	miR-126a-3p (and other miRNAs w/seed CGUACCG)	-6.324	TargetScan Human	High (predicted)	Kcnj1	KCNJ1	2.079	Dopamine-DARPP32 Feedback in cAMP Signaling
mmu-miR-126a-3p	miR-126a-3p (and other miRNAs w/seed CGUACCG)	-6.324	TargetScan Human	High (predicted)	Larp6	LARP6	1.679
mmu-miR-126a-3p	miR-126a-3p (and other miRNAs w/seed CGUACCG)	-6.324	TargetScan Human	Moderate (predicted)	Mei4	MEI4	1.056
mmu-miR-126a-3p	miR-126a-3p (and other miRNAs w/seed CGUACCG)	-6.324	TargetScan Human	Moderate (predicted)	Pcdh7	PCDH7	-1.056
mmu-miR-126a-3p	miR-126a-3p (and other miRNAs w/seed CGUACCG)	-6.324	TargetScan Human	Moderate (predicted)	Sema4d	SEMA4D	-1.224	Axonal Guidance Signaling,Semaphorin Signaling in Neurons
mmu-miR-126a-3p	miR-126a-3p (and other miRNAs w/seed CGUACCG)	-6.324	TargetScan Human	Moderate (predicted)	Slc15a4	SLC15A4	-2.238
mmu-miR-126a-3p	miR-126a-3p (and other miRNAs w/seed CGUACCG)	-6.324	TarBase	Experimentally Observed	Slc45a3	SLC45A3	-2.678
mmu-miR-126a-3p	miR-126a-3p (and other miRNAs w/seed CGUACCG)	-6.324	TargetScan Human	Moderate (predicted)	Trim46	TRIM46	1.479
mmu-miR-126a-3p	miR-126a-3p (and other miRNAs w/seed CGUACCG)	-6.324	TargetScan Human	Moderate (predicted)	Trpc4ap	TRPC4AP	-4.308
mmu-miR-126a-3p	miR-126a-3p (and other miRNAs w/seed CGUACCG)	-6.324	TargetScan Human	Moderate (predicted)	Zfp131	ZNF131	-1.181
mmu-miR-6240	miR-330-3p (and other miRNAs w/seed CAAAGCA)	-3.804	TargetScan Human	Moderate (predicted)	Ak7	AK7	-1.573	AMPK Signaling,Pyrimidine Deoxyribonucleotides De Novo Biosynthesis I,Pyrimidine Ribonucleotides De Novo Biosynthesis,Pyrimidine Ribonucleotides Interconversion,Salvage Pathways of Pyrimidine Ribonucleotides
mmu-miR-6240	miR-330-3p (and other miRNAs w/seed CAAAGCA)	-3.804	TargetScan Human	Moderate (predicted)	Angel2	ANGEL2	-3.621
mmu-miR-6240	miR-330-3p (and other miRNAs w/seed CAAAGCA)	-3.804	TargetScan Human	Moderate (predicted)	Atad5	ATAD5	-2.089
mmu-miR-6240	miR-330-3p (and other miRNAs w/seed CAAAGCA)	-3.804	TargetScan Human	Moderate (predicted)	9530068E07Rik	C5orf15	-1.966
mmu-miR-6240	miR-330-3p (and other miRNAs w/seed CAAAGCA)	-3.804	TargetScan Human	Moderate (predicted)	Cacna2d1	CACNA2D1	1.647	Androgen Signaling,Calcium Signaling,CCR5 Signaling in Macrophages,Corticotropin Releasing Hormone Signaling,CREB Signaling in Neurons,Endocannabinoid Neuronal Synapse Pathway,FcγRIIB Signaling in B Lymphocytes,G Beta Gamma Signaling,GABA Receptor Signaling,GNRH Signaling,GPCR-Mediated Nutrient Sensing in Enteroendocrine Cells,Gustation Pathway,Netrin Signaling,nNOS Signaling in Skeletal Muscle C…
mmu-miR-6240	miR-330-3p (and other miRNAs w/seed CAAAGCA)	-3.804	TargetScan Human	Moderate (predicted)	Cdk14	CDK14	-1.274	Cell Cycle Control of Chromosomal Replication,Molecular Mechanisms of Cancer
mmu-miR-6240	miR-330-3p (and other miRNAs w/seed CAAAGCA)	-3.804	TargetScan Human	Moderate (predicted)	Cdkl1	CDKL1	1.361
mmu-miR-6240	miR-330-3p (and other miRNAs w/seed CAAAGCA)	-3.804	TargetScan Human	Moderate (predicted)	Csad	CSAD	-1.12	Taurine Biosynthesis
mmu-miR-6240	miR-330-3p (and other miRNAs w/seed CAAAGCA)	-3.804	TargetScan Human	High (predicted)	F12	F12	-1.88	Coagulation System,Extrinsic Prothrombin Activation Pathway,Intrinsic Prothrombin Activation Pathway,MSP-RON Signaling Pathway
mmu-miR-6240	miR-330-3p (and other miRNAs w/seed CAAAGCA)	-3.804	TargetScan Human	Moderate (predicted)	Fkbp14	FKBP14	-1.187
mmu-miR-6240	miR-330-3p (and other miRNAs w/seed CAAAGCA)	-3.804	TargetScan Human	Moderate (predicted)	Frat1	FRAT1	-7.968	Wnt/β-catenin Signaling
mmu-miR-6240	miR-330-3p (and other miRNAs w/seed CAAAGCA)	-3.804	TargetScan Human	High (predicted)	Gfm2	GFM2	-1.842
mmu-miR-6240	miR-330-3p (and other miRNAs w/seed CAAAGCA)	-3.804	TargetScan Human	Moderate (predicted)	Kpna1	KPNA1	-1.129	RAN Signaling
mmu-miR-6240	miR-330-3p (and other miRNAs w/seed CAAAGCA)	-3.804	TargetScan Human	Moderate (predicted)	Laptm4b	LAPTM4B	-1.439
mmu-miR-6240	miR-330-3p (and other miRNAs w/seed CAAAGCA)	-3.804	TargetScan Human	Moderate (predicted)	Lctl	LCTL	-1.698
mmu-miR-6240	miR-330-3p (and other miRNAs w/seed CAAAGCA)	-3.804	TargetScan Human	High (predicted)	Ldhb	LDHB	-1.938	HIF1α Signaling,Pyruvate Fermentation to Lactate,Sirtuin Signaling Pathway,White Adipose Tissue Browning Pathway
mmu-miR-6240	miR-330-3p (and other miRNAs w/seed CAAAGCA)	-3.804	TargetScan Human	Moderate (predicted)	Meox2	MEOX2	-1.309
mmu-miR-6240	miR-330-3p (and other miRNAs w/seed CAAAGCA)	-3.804	TargetScan Human	Moderate (predicted)	Mrap2	MRAP2	-1.715
mmu-miR-6240	miR-330-3p (and other miRNAs w/seed CAAAGCA)	-3.804	TargetScan Human	Moderate (predicted)	Prim2	PRIM2	1.09	Cell Cycle Control of Chromosomal Replication,NER Pathway
mmu-miR-6240	miR-330-3p (and other miRNAs w/seed CAAAGCA)	-3.804	TargetScan Human	Moderate (predicted)	Rbm48	RBM48	-1.015
mmu-miR-6240	miR-330-3p (and other miRNAs w/seed CAAAGCA)	-3.804	TargetScan Human	Moderate (predicted)	Rhot2	RHOT2	2.31	Actin Nucleation by ARP-WASP Complex,Cardiac Hypertrophy Signaling,Cholecystokinin/Gastrin-mediated Signaling,Colorectal Cancer Metastasis Signaling,CXCR4 Signaling,Germ Cell-Sertoli Cell Junction Signaling,Glioblastoma Multiforme Signaling,Glioma Invasiveness Signaling,Gαq Signaling,Hepatic Fibrosis Signaling Pathway,HMGB1 Signaling,IL-8 Signaling,ILK Signaling,Integrin Signaling,Mitochondrial D…
mmu-miR-6240	miR-330-3p (and other miRNAs w/seed CAAAGCA)	-3.804	TargetScan Human	Moderate (predicted)	Rrm1	RRM1	-1.419	Pyrimidine Deoxyribonucleotides De Novo Biosynthesis I
mmu-miR-6240	miR-330-3p (and other miRNAs w/seed CAAAGCA)	-3.804	TargetScan Human	Moderate (predicted)	Rspo2	RSPO2	-1.008
mmu-miR-6240	miR-330-3p (and other miRNAs w/seed CAAAGCA)	-3.804	TargetScan Human	Moderate (predicted)	Ruvbl1	RUVBL1	-1.969
mmu-miR-6240	miR-330-3p (and other miRNAs w/seed CAAAGCA)	-3.804	TargetScan Human	High (predicted)	Scp2	SCP2	-1.376	Bile Acid Biosynthesis, Neutral Pathway,Fatty Acid β-oxidation I
mmu-miR-6240	miR-330-3p (and other miRNAs w/seed CAAAGCA)	-3.804	TargetScan Human	Moderate (predicted)	Sdhc	SDHC	-2.446	Mitochondrial Dysfunction,Oxidative Phosphorylation,Sirtuin Signaling Pathway,TCA Cycle II (Eukaryotic)
mmu-miR-6240	miR-330-3p (and other miRNAs w/seed CAAAGCA)	-3.804	TargetScan Human	Moderate (predicted)	Pqlc1	SLC66A2	-1.16
mmu-miR-6240	miR-330-3p (and other miRNAs w/seed CAAAGCA)	-3.804	TargetScan Human	Moderate (predicted)	Tbl2	TBL2	-1.74
mmu-miR-6240	miR-330-3p (and other miRNAs w/seed CAAAGCA)	-3.804	TargetScan Human	Moderate (predicted)	Tm4sf5	TM4SF5	-3.094
mmu-miR-6240	miR-330-3p (and other miRNAs w/seed CAAAGCA)	-3.804	TargetScan Human	Moderate (predicted)	Tpd52l1	TPD52L1	-1.24
mmu-miR-6240	miR-330-3p (and other miRNAs w/seed CAAAGCA)	-3.804	TargetScan Human	Moderate (predicted)	Tuba1a	TUBA1A	-1.928	14-3-3-mediated Signaling,Axonal Guidance Signaling,Breast Cancer Regulation by Stathmin1,Epithelial Adherens Junction Signaling,Gap Junction Signaling,Germ Cell-Sertoli Cell Junction Signaling,Phagosome Maturation,Remodeling of Epithelial Adherens Junctions,Sertoli Cell-Sertoli Cell Junction Signaling,Sirtuin Signaling Pathway
mmu-miR-6240	miR-330-3p (and other miRNAs w/seed CAAAGCA)	-3.804	TargetScan Human	Moderate (predicted)	Vrk2	VRK2	1.479	ERK/MAPK Signaling
mmu-miR-6240	miR-330-3p (and other miRNAs w/seed CAAAGCA)	-3.804	TargetScan Human	Moderate (predicted)	Ywhah	YWHAH	1.774	14-3-3-mediated Signaling,Cell Cycle: G2/M DNA Damage Checkpoint Regulation,ERK/MAPK Signaling,ERK5 Signaling,Glucocorticoid Receptor Signaling,HIPPO signaling,IGF-1 Signaling,Inhibition of ARE-Mediated mRNA Degradation Pathway,Myc Mediated Apoptosis Signaling,p70S6K Signaling,PI3K/AKT Signaling,Protein Kinase A Signaling,PTEN Signaling
mmu-miR-6240	miR-330-3p (and other miRNAs w/seed CAAAGCA)	-3.804	TargetScan Human	Moderate (predicted)	Zfp410	ZNF410	-2.82
mmu-miR-423-5p	miR-423-5p (and other miRNAs w/seed GAGGGGC)	1.133	TargetScan Human	Moderate (predicted)	Aars2	AARS2	1.224	tRNA Charging
mmu-miR-423-5p	miR-423-5p (and other miRNAs w/seed GAGGGGC)	1.133	TargetScan Human	High (predicted)	Abhd12	ABHD12	1.082	Triacylglycerol Degradation
mmu-miR-423-5p	miR-423-5p (and other miRNAs w/seed GAGGGGC)	1.133	TargetScan Human	Moderate (predicted)	Abhd2	ABHD2	1.453	Triacylglycerol Degradation
mmu-miR-423-5p	miR-423-5p (and other miRNAs w/seed GAGGGGC)	1.133	TargetScan Human	Moderate (predicted)	Abr	ABR	-1.728
mmu-miR-423-5p	miR-423-5p (and other miRNAs w/seed GAGGGGC)	1.133	TargetScan Human	High (predicted)	Acvr1b	ACVR1B	1.111	Cardiac Hypertrophy Signaling (Enhanced),Epithelial Adherens Junction Signaling,Factors Promoting Cardiogenesis in Vertebrates,FAT10 Cancer Signaling Pathway,Hepatic Fibrosis Signaling Pathway,Neuroinflammation Signaling Pathway,PPARα/RXRα Activation,Senescence Pathway,T Cell Exhaustion Signaling Pathway,TGF-β Signaling,Th1 and Th2 Activation Pathway,Th2 Pathway,Wnt/β-catenin Signaling
mmu-miR-423-5p	miR-423-5p (and other miRNAs w/seed GAGGGGC)	1.133	TargetScan Human	Moderate (predicted)	Adam11	ADAM11	-1.119	Axonal Guidance Signaling
mmu-miR-423-5p	miR-423-5p (and other miRNAs w/seed GAGGGGC)	1.133	TargetScan Human	High (predicted)	Adam30	ADAM30	4.988	Axonal Guidance Signaling
mmu-miR-423-5p	miR-423-5p (and other miRNAs w/seed GAGGGGC)	1.133	TargetScan Human	Moderate (predicted)	Adamts7	ADAMTS7	-1.313	Axonal Guidance Signaling
mmu-miR-423-5p	miR-423-5p (and other miRNAs w/seed GAGGGGC)	1.133	TargetScan Human	Moderate (predicted)	Adra2a	ADRA2A	3.166	AMPK Signaling,cAMP-mediated signaling,Cardiac Hypertrophy Signaling,Cardiac Hypertrophy Signaling (Enhanced),G-Protein Coupled Receptor Signaling,Gαi Signaling,α-Adrenergic Signaling
mmu-miR-423-5p	miR-423-5p (and other miRNAs w/seed GAGGGGC)	1.133	TargetScan Human	Moderate (predicted)	Ak2	AK2	-2.514	AMPK Signaling
mmu-miR-423-5p	miR-423-5p (and other miRNAs w/seed GAGGGGC)	1.133	TargetScan Human	Moderate (predicted)	Akt2	AKT2	-1.456	14-3-3-mediated Signaling,Acute Myeloid Leukemia Signaling,Acute Phase Response Signaling,Adrenomedullin signaling pathway,AMPK Signaling,Amyloid Processing,Angiopoietin Signaling,Apelin Cardiac Fibroblast Signaling Pathway,Apelin Cardiomyocyte Signaling Pathway,Apelin Endothelial Signaling Pathway,Apelin Muscle Signaling Pathway,Axonal Guidance Signaling,B Cell Receptor Signaling,Cancer Drug Res…
mmu-miR-423-5p	miR-423-5p (and other miRNAs w/seed GAGGGGC)	1.133	TargetScan Human	Moderate (predicted)	Aldh1a2	ALDH1A2	-2.338	Aryl Hydrocarbon Receptor Signaling,Dopamine Degradation,Ethanol Degradation II,Ethanol Degradation IV,Fatty Acid α-oxidation,Histamine Degradation,LPS/IL-1 Mediated Inhibition of RXR Function,Noradrenaline and Adrenaline Degradation,Oxidative Ethanol Degradation III,Putrescine Degradation III,RAR Activation,Retinoate Biosynthesis I,Serotonin Degradation,Tryptophan Degradation X (Mammalian, via T…
mmu-miR-423-5p	miR-423-5p (and other miRNAs w/seed GAGGGGC)	1.133	TargetScan Human	Moderate (predicted)	Ankrd24	ANKRD24	-1.33
mmu-miR-423-5p	miR-423-5p (and other miRNAs w/seed GAGGGGC)	1.133	TargetScan Human	Moderate (predicted)	Arap3	ARAP3	1.384
mmu-miR-423-5p	miR-423-5p (and other miRNAs w/seed GAGGGGC)	1.133	TargetScan Human	High (predicted)	Arhgef4	ARHGEF4	-4.012	Actin Cytoskeleton Signaling,Breast Cancer Regulation by Stathmin1,Molecular Mechanisms of Cancer,Phospholipase C Signaling,Reelin Signaling in Neurons,RhoGDI Signaling,Signaling by Rho Family GTPases,Thrombin Signaling
mmu-miR-423-5p	miR-423-5p (and other miRNAs w/seed GAGGGGC)	1.133	TargetScan Human	Moderate (predicted)	Asf1b	ASF1B	-1.719
mmu-miR-423-5p	miR-423-5p (and other miRNAs w/seed GAGGGGC)	1.133	TargetScan Human	Moderate (predicted)	Atg13	ATG13	1.031	Autophagy,mTOR Signaling,Sirtuin Signaling Pathway
mmu-miR-423-5p	miR-423-5p (and other miRNAs w/seed GAGGGGC)	1.133	TargetScan Human	Moderate (predicted)	Atp10b	ATP10B	-1.966
mmu-miR-423-5p	miR-423-5p (and other miRNAs w/seed GAGGGGC)	1.133	TargetScan Human	Moderate (predicted)	Atp5b	ATP5F1B	-2.259	Huntington's Disease Signaling,Mitochondrial Dysfunction,Oxidative Phosphorylation,Sirtuin Signaling Pathway
mmu-miR-423-5p	miR-423-5p (and other miRNAs w/seed GAGGGGC)	1.133	TargetScan Human	High (predicted)	Atp5j2	ATP5MF	2.125	Mitochondrial Dysfunction,Oxidative Phosphorylation
mmu-miR-423-5p	miR-423-5p (and other miRNAs w/seed GAGGGGC)	1.133	TargetScan Human	Moderate (predicted)	Atp6v0e2	ATP6V0E2	1.285	Iron homeostasis signaling pathway,Phagosome Maturation
mmu-miR-423-5p	miR-423-5p (and other miRNAs w/seed GAGGGGC)	1.133	TargetScan Human	Moderate (predicted)	Atp6v1e1	ATP6V1E1	1.604	Iron homeostasis signaling pathway,Phagosome Maturation
mmu-miR-423-5p	miR-423-5p (and other miRNAs w/seed GAGGGGC)	1.133	TargetScan Human	Moderate (predicted)	Atxn7l3b	ATXN7L3B	-2.065
mmu-miR-423-5p	miR-423-5p (and other miRNAs w/seed GAGGGGC)	1.133	TargetScan Human	Moderate (predicted)	B3gnt8	B3GNT8	-5.503
mmu-miR-423-5p	miR-423-5p (and other miRNAs w/seed GAGGGGC)	1.133	TargetScan Human	Moderate (predicted)	Bcl2l1	BCL2L1	-2.029	Amyotrophic Lateral Sclerosis Signaling,Apoptosis Signaling,B Cell Receptor Signaling,CD27 Signaling in Lymphocytes,Chronic Myeloid Leukemia Signaling,Colorectal Cancer Metastasis Signaling,Docosahexaenoic Acid (DHA) Signaling,Glucocorticoid Receptor Signaling,GM-CSF Signaling,Huntington's Disease Signaling,IL-15 Signaling,IL-8 Signaling,Induction of Apoptosis by HIV1,JAK/Stat Signaling,Lymphotox…
mmu-miR-423-5p	miR-423-5p (and other miRNAs w/seed GAGGGGC)	1.133	TargetScan Human	Moderate (predicted)	Bsdc1	BSDC1	-2.404
mmu-miR-423-5p	miR-423-5p (and other miRNAs w/seed GAGGGGC)	1.133	TargetScan Human	High (predicted)	Gm17455	C10orf105	6.554
mmu-miR-423-5p	miR-423-5p (and other miRNAs w/seed GAGGGGC)	1.133	TargetScan Human	Moderate (predicted)	D230025D16Rik	C16orf70	-1.801
mmu-miR-423-5p	miR-423-5p (and other miRNAs w/seed GAGGGGC)	1.133	TargetScan Human	Moderate (predicted)	C1ql1	C1QL1	1.337
mmu-miR-423-5p	miR-423-5p (and other miRNAs w/seed GAGGGGC)	1.133	TargetScan Human	Moderate (predicted)	C2	C2	-1.735	Acute Phase Response Signaling,Complement System
mmu-miR-423-5p	miR-423-5p (and other miRNAs w/seed GAGGGGC)	1.133	TargetScan Human	Moderate (predicted)	C2cd4c	C2CD4C	2.516
mmu-miR-423-5p	miR-423-5p (and other miRNAs w/seed GAGGGGC)	1.133	TargetScan Human	Moderate (predicted)	E130309D02Rik	C7orf26	-1.717
mmu-miR-423-5p	miR-423-5p (and other miRNAs w/seed GAGGGGC)	1.133	TargetScan Human	High (predicted)	Cactin	CACTIN	1.501
mmu-miR-423-5p	miR-423-5p (and other miRNAs w/seed GAGGGGC)	1.133	TargetScan Human	High (predicted)	Cadm3	CADM3	-1.572
mmu-miR-423-5p	miR-423-5p (and other miRNAs w/seed GAGGGGC)	1.133	TargetScan Human	High (predicted)	Capn5	CAPN5	-1.677	Amyloid Processing,Amyotrophic Lateral Sclerosis Signaling,Apoptosis Signaling,FAK Signaling,Huntington's Disease Signaling,Integrin Signaling,nNOS Signaling in Neurons,Regulation of Cellular Mechanics by Calpain Protease,Senescence Pathway
mmu-miR-423-5p	miR-423-5p (and other miRNAs w/seed GAGGGGC)	1.133	TargetScan Human	High (predicted)	Carm1	CARM1	-1.549	Estrogen Receptor Signaling,RAR Activation
mmu-miR-423-5p	miR-423-5p (and other miRNAs w/seed GAGGGGC)	1.133	TargetScan Human	Moderate (predicted)	Casc3	CASC3	-1.184
mmu-miR-423-5p	miR-423-5p (and other miRNAs w/seed GAGGGGC)	1.133	TargetScan Human	Moderate (predicted)	Cbx8	CBX8	-1.179	Senescence Pathway
mmu-miR-423-5p	miR-423-5p (and other miRNAs w/seed GAGGGGC)	1.133	TargetScan Human	Moderate (predicted)	Ccdc120	CCDC120	1.419
mmu-miR-423-5p	miR-423-5p (and other miRNAs w/seed GAGGGGC)	1.133	TargetScan Human	Moderate (predicted)	Ccdc85b	CCDC85B	1.241
mmu-miR-423-5p	miR-423-5p (and other miRNAs w/seed GAGGGGC)	1.133	TargetScan Human	High (predicted)	Cd209e	CD209	1.589	Crosstalk between Dendritic Cells and Natural Killer Cells
mmu-miR-423-5p	miR-423-5p (and other miRNAs w/seed GAGGGGC)	1.133	TargetScan Human	Moderate (predicted)	Cd99l2	CD99L2	-1.55
mmu-miR-423-5p	miR-423-5p (and other miRNAs w/seed GAGGGGC)	1.133	TargetScan Human	Moderate (predicted)	Cdc42ep4	CDC42EP4	-2.291	RhoA Signaling,Signaling by Rho Family GTPases
mmu-miR-423-5p	miR-423-5p (and other miRNAs w/seed GAGGGGC)	1.133	TargetScan Human	High (predicted)	Cdc42se1	CDC42SE1	-1.337	Cdc42 Signaling
mmu-miR-423-5p	miR-423-5p (and other miRNAs w/seed GAGGGGC)	1.133	TargetScan Human	Moderate (predicted)	Cdcp2	CDCP2	-3.209
mmu-miR-423-5p	miR-423-5p (and other miRNAs w/seed GAGGGGC)	1.133	TargetScan Human	Moderate (predicted)	Celsr3	CELSR3	1.1
mmu-miR-423-5p	miR-423-5p (and other miRNAs w/seed GAGGGGC)	1.133	TargetScan Human	High (predicted)	Chrnd	CHRND	2.217	AMPK Signaling,Calcium Signaling,eNOS Signaling
mmu-miR-423-5p	miR-423-5p (and other miRNAs w/seed GAGGGGC)	1.133	TargetScan Human	Moderate (predicted)	Chst2	CHST2	2.619	Chondroitin Sulfate Biosynthesis,Chondroitin Sulfate Biosynthesis (Late Stages),Dermatan Sulfate Biosynthesis,Dermatan Sulfate Biosynthesis (Late Stages),Heparan Sulfate Biosynthesis,Heparan Sulfate Biosynthesis (Late Stages),LPS/IL-1 Mediated Inhibition of RXR Function,Xenobiotic Metabolism Signaling
mmu-miR-423-5p	miR-423-5p (and other miRNAs w/seed GAGGGGC)	1.133	TargetScan Human	Moderate (predicted)	Chst5	CHST6	-1.867
mmu-miR-423-5p	miR-423-5p (and other miRNAs w/seed GAGGGGC)	1.133	TargetScan Human	Moderate (predicted)	Chtf8	CHTF8	2.045
mmu-miR-423-5p	miR-423-5p (and other miRNAs w/seed GAGGGGC)	1.133	TargetScan Human	Moderate (predicted)	Clec5a	CLEC5A	1.483
mmu-miR-423-5p	miR-423-5p (and other miRNAs w/seed GAGGGGC)	1.133	TargetScan Human	High (predicted)	Clec7a	CLEC7A	-1.56	Phagosome Formation,Role of Pattern Recognition Receptors in Recognition of Bacteria and Viruses
mmu-miR-423-5p	miR-423-5p (and other miRNAs w/seed GAGGGGC)	1.133	TargetScan Human	Moderate (predicted)	Clip3	CLIP3	1.71
mmu-miR-423-5p	miR-423-5p (and other miRNAs w/seed GAGGGGC)	1.133	TargetScan Human	Moderate (predicted)	Cmklr1	CMKLR1	1.521
mmu-miR-423-5p	miR-423-5p (and other miRNAs w/seed GAGGGGC)	1.133	TargetScan Human	High (predicted)	Cnbp	CNBP	-1.919
mmu-miR-423-5p	miR-423-5p (and other miRNAs w/seed GAGGGGC)	1.133	TargetScan Human	High (predicted)	Cnn2	CNN2	2.156
mmu-miR-423-5p	miR-423-5p (and other miRNAs w/seed GAGGGGC)	1.133	TargetScan Human	Moderate (predicted)	Cnppd1	CNPPD1	1.059
mmu-miR-423-5p	miR-423-5p (and other miRNAs w/seed GAGGGGC)	1.133	TargetScan Human	High (predicted)	Cnpy3	CNPY3	-2.157
mmu-miR-423-5p	miR-423-5p (and other miRNAs w/seed GAGGGGC)	1.133	TargetScan Human	Moderate (predicted)	Col20a1	COL20A1	-2.802	GP6 Signaling Pathway,Hepatic Fibrosis / Hepatic Stellate Cell Activation
mmu-miR-423-5p	miR-423-5p (and other miRNAs w/seed GAGGGGC)	1.133	TargetScan Human	Moderate (predicted)	Copz1	COPZ1	1.255	Caveolar-mediated Endocytosis Signaling
mmu-miR-423-5p	miR-423-5p (and other miRNAs w/seed GAGGGGC)	1.133	TargetScan Human	Moderate (predicted)	Cpsf7	CPSF7	-2.442
mmu-miR-423-5p	miR-423-5p (and other miRNAs w/seed GAGGGGC)	1.133	TargetScan Human	High (predicted)	Csf1	CSF1	1.948	Altered T Cell and B Cell Signaling in Rheumatoid Arthritis,Atherosclerosis Signaling,Hematopoiesis from Multipotent Stem Cells,Hematopoiesis from Pluripotent Stem Cells,Hepatic Fibrosis / Hepatic Stellate Cell Activation,Macropinocytosis Signaling,MSP-RON Signaling Pathway,Role of Macrophages, Fibroblasts and Endothelial Cells in Rheumatoid Arthritis,Role of Osteoblasts, Osteoclasts and Chondroc…
mmu-miR-423-5p	miR-423-5p (and other miRNAs w/seed GAGGGGC)	1.133	TargetScan Human	High (predicted)	Ctxn1	CTXN1	-1.856
mmu-miR-423-5p	miR-423-5p (and other miRNAs w/seed GAGGGGC)	1.133	TargetScan Human	Moderate (predicted)	Cul4a	CUL4A	-2.765	NER Pathway
mmu-miR-423-5p	miR-423-5p (and other miRNAs w/seed GAGGGGC)	1.133	TargetScan Human	Moderate (predicted)	Cxcl12	CXCL12	1.661	Agranulocyte Adhesion and Diapedesis,Atherosclerosis Signaling,Axonal Guidance Signaling,Chemokine Signaling,CXCR4 Signaling,Ephrin B Signaling,Ephrin Receptor Signaling,Granulocyte Adhesion and Diapedesis,Leukocyte Extravasation Signaling,Neuroinflammation Signaling Pathway,Role of Macrophages, Fibroblasts and Endothelial Cells in Rheumatoid Arthritis,Thyroid Cancer Signaling
mmu-miR-423-5p	miR-423-5p (and other miRNAs w/seed GAGGGGC)	1.133	TargetScan Human	Moderate (predicted)	Dagla	DAGLA	-1.596	Endocannabinoid Neuronal Synapse Pathway
mmu-miR-423-5p	miR-423-5p (and other miRNAs w/seed GAGGGGC)	1.133	TargetScan Human	Moderate (predicted)	Ddx11	DDX11	-2.635
mmu-miR-423-5p	miR-423-5p (and other miRNAs w/seed GAGGGGC)	1.133	TargetScan Human	Moderate (predicted)	Dennd1a	DENND1A	-1.174
mmu-miR-423-5p	miR-423-5p (and other miRNAs w/seed GAGGGGC)	1.133	TargetScan Human	Moderate (predicted)	Dgkd	DGKD	-1.091	Adipogenesis pathway
mmu-miR-423-5p	miR-423-5p (and other miRNAs w/seed GAGGGGC)	1.133	TargetScan Human	Moderate (predicted)	Dhx58	DHX58	-1.497	Activation of IRF by Cytosolic Pattern Recognition Receptors,Role of RIG1-like Receptors in Antiviral Innate Immunity
mmu-miR-423-5p	miR-423-5p (and other miRNAs w/seed GAGGGGC)	1.133	TargetScan Human	High (predicted)	Dmtn	DMTN	-2.06
mmu-miR-423-5p	miR-423-5p (and other miRNAs w/seed GAGGGGC)	1.133	TargetScan Human	Moderate (predicted)	Dnajc17	DNAJC17	-2.464	Aldosterone Signaling in Epithelial Cells,NRF2-mediated Oxidative Stress Response,Protein Ubiquitination Pathway
mmu-miR-423-5p	miR-423-5p (and other miRNAs w/seed GAGGGGC)	1.133	TargetScan Human	Moderate (predicted)	Duox2	DUOX2	-2.972
mmu-miR-423-5p	miR-423-5p (and other miRNAs w/seed GAGGGGC)	1.133	TargetScan Human	High (predicted)	Efnb1	EFNB1	1.104	Axonal Guidance Signaling,Ephrin B Signaling,Ephrin Receptor Signaling,PCP pathway,Synaptogenesis Signaling Pathway
mmu-miR-423-5p	miR-423-5p (and other miRNAs w/seed GAGGGGC)	1.133	TargetScan Human	Moderate (predicted)	Efnb2	EFNB2	1.02	Axonal Guidance Signaling,Ephrin B Signaling,Ephrin Receptor Signaling,Synaptogenesis Signaling Pathway
mmu-miR-423-5p	miR-423-5p (and other miRNAs w/seed GAGGGGC)	1.133	TargetScan Human	Moderate (predicted)	Egr1	EGR1	3.527	B Cell Receptor Signaling,CDK5 Signaling,CXCR4 Signaling,GNRH Signaling,Regulation of the Epithelial-Mesenchymal Transition Pathway,Role of Tissue Factor in Cancer
mmu-miR-423-5p	miR-423-5p (and other miRNAs w/seed GAGGGGC)	1.133	TargetScan Human	Moderate (predicted)	Ehd3	EHD3	2.068
mmu-miR-423-5p	miR-423-5p (and other miRNAs w/seed GAGGGGC)	1.133	TargetScan Human	High (predicted)	Eif4ebp1	EIF4EBP1	-2.064	Acute Myeloid Leukemia Signaling,AMPK Signaling,Cardiac Hypertrophy Signaling (Enhanced),ERK/MAPK Signaling,FLT3 Signaling in Hematopoietic Progenitor Cells,IL-8 Signaling,Insulin Receptor Signaling,mTOR Signaling,PI3K/AKT Signaling,Regulation of eIF4 and p70S6K Signaling,Senescence Pathway,Synaptogenesis Signaling Pathway,UVB-Induced MAPK Signaling
mmu-miR-423-5p	miR-423-5p (and other miRNAs w/seed GAGGGGC)	1.133	TargetScan Human	Moderate (predicted)	Eln	ELN	-1.39
mmu-miR-423-5p	miR-423-5p (and other miRNAs w/seed GAGGGGC)	1.133	TargetScan Human	Moderate (predicted)	Elovl2	ELOVL2	1.081	Stearate Biosynthesis I (Animals),Triacylglycerol Biosynthesis
mmu-miR-423-5p	miR-423-5p (and other miRNAs w/seed GAGGGGC)	1.133	TargetScan Human	Moderate (predicted)	Eml6	EML6	-1.272
mmu-miR-423-5p	miR-423-5p (and other miRNAs w/seed GAGGGGC)	1.133	TargetScan Human	Moderate (predicted)	Epha10	EPHA10	-1.538	Axonal Guidance Signaling,Ephrin A Signaling,Ephrin Receptor Signaling,Synaptogenesis Signaling Pathway
mmu-miR-423-5p	miR-423-5p (and other miRNAs w/seed GAGGGGC)	1.133	TargetScan Human	Moderate (predicted)	Epha8	EPHA8	1.406	Axonal Guidance Signaling,Ephrin A Signaling,Ephrin Receptor Signaling,IL-15 Production,Sperm Motility,Synaptogenesis Signaling Pathway
mmu-miR-423-5p	miR-423-5p (and other miRNAs w/seed GAGGGGC)	1.133	TargetScan Human	Moderate (predicted)	Epn2	EPN2	-1.624	Epithelial Adherens Junction Signaling,Germ Cell-Sertoli Cell Junction Signaling,Sertoli Cell-Sertoli Cell Junction Signaling
mmu-miR-423-5p	miR-423-5p (and other miRNAs w/seed GAGGGGC)	1.133	TargetScan Human	Moderate (predicted)	Ern1	ERN1	-1.224	Apelin Pancreas Signaling Pathway,Endoplasmic Reticulum Stress Pathway,Unfolded protein response
mmu-miR-423-5p	miR-423-5p (and other miRNAs w/seed GAGGGGC)	1.133	TargetScan Human	Moderate (predicted)	Esrp2	ESRP2	-1.308	Regulation of the Epithelial-Mesenchymal Transition Pathway
mmu-miR-423-5p	miR-423-5p (and other miRNAs w/seed GAGGGGC)	1.133	TargetScan Human	High (predicted)	Eva1c	EVA1C	-1.91
mmu-miR-423-5p	miR-423-5p (and other miRNAs w/seed GAGGGGC)	1.133	TargetScan Human	High (predicted)	Evx1	EVX1	1.794
mmu-miR-423-5p	miR-423-5p (and other miRNAs w/seed GAGGGGC)	1.133	TargetScan Human	High (predicted)	Fam102a	FAM102A	-2.953
mmu-miR-423-5p	miR-423-5p (and other miRNAs w/seed GAGGGGC)	1.133	TargetScan Human	Moderate (predicted)	Fam117a	FAM117A	1.022
mmu-miR-423-5p	miR-423-5p (and other miRNAs w/seed GAGGGGC)	1.133	TargetScan Human	High (predicted)	Fam207a	FAM207A	-1.631
mmu-miR-423-5p	miR-423-5p (and other miRNAs w/seed GAGGGGC)	1.133	TargetScan Human	High (predicted)	Fbxo41	FBXO41	1.105
mmu-miR-423-5p	miR-423-5p (and other miRNAs w/seed GAGGGGC)	1.133	TargetScan Human	Moderate (predicted)	Foxj3	FOXJ3	-1.667
mmu-miR-423-5p	miR-423-5p (and other miRNAs w/seed GAGGGGC)	1.133	TargetScan Human	Moderate (predicted)	Foxk1	FOXK1	-2.242
mmu-miR-423-5p	miR-423-5p (and other miRNAs w/seed GAGGGGC)	1.133	TargetScan Human	High (predicted)	Foxm1	FOXM1	-1.944	HOTAIR Regulatory Pathway
mmu-miR-423-5p	miR-423-5p (and other miRNAs w/seed GAGGGGC)	1.133	TargetScan Human	Moderate (predicted)	Frat1	FRAT1	-7.968	Wnt/β-catenin Signaling
mmu-miR-423-5p	miR-423-5p (and other miRNAs w/seed GAGGGGC)	1.133	TargetScan Human	High (predicted)	Gabrr2	GABRR2	-2.141	GABA Receptor Signaling,Neuroinflammation Signaling Pathway
mmu-miR-423-5p	miR-423-5p (and other miRNAs w/seed GAGGGGC)	1.133	TargetScan Human	Moderate (predicted)	Gdpd5	GDPD5	-1.801
mmu-miR-423-5p	miR-423-5p (and other miRNAs w/seed GAGGGGC)	1.133	TargetScan Human	Moderate (predicted)	Ggps1	GGPS1	-1.001	Geranylgeranyldiphosphate Biosynthesis,Superpathway of Cholesterol Biosynthesis,Superpathway of Geranylgeranyldiphosphate Biosynthesis I (via Mevalonate),Trans, trans-farnesyl Diphosphate Biosynthesis
mmu-miR-423-5p	miR-423-5p (and other miRNAs w/seed GAGGGGC)	1.133	TargetScan Human	Moderate (predicted)	Git1	GIT1	-1.079	Actin Cytoskeleton Signaling,Axonal Guidance Signaling,Integrin Signaling,PAK Signaling
mmu-miR-423-5p	miR-423-5p (and other miRNAs w/seed GAGGGGC)	1.133	TargetScan Human	Moderate (predicted)	Gk5	GK5	-1.321	Glycerol Degradation I
mmu-miR-423-5p	miR-423-5p (and other miRNAs w/seed GAGGGGC)	1.133	TargetScan Human	Moderate (predicted)	Gpc6	GPC6	1.23
mmu-miR-423-5p	miR-423-5p (and other miRNAs w/seed GAGGGGC)	1.133	TargetScan Human	High (predicted)	Gpr20	GPR20	-1.62
mmu-miR-423-5p	miR-423-5p (and other miRNAs w/seed GAGGGGC)	1.133	TargetScan Human	High (predicted)	Gss	GSS	-1.034	Glutathione Biosynthesis,γ-glutamyl Cycle
mmu-miR-423-5p	miR-423-5p (and other miRNAs w/seed GAGGGGC)	1.133	TargetScan Human	Moderate (predicted)	Gstm2	GSTM1	-8.85	Apelin Adipocyte Signaling Pathway,Aryl Hydrocarbon Receptor Signaling,Glutathione Redox Reactions I,Glutathione-mediated Detoxification,LPS/IL-1 Mediated Inhibition of RXR Function,NRF2-mediated Oxidative Stress Response,PXR/RXR Activation,Xenobiotic Metabolism Signaling
mmu-miR-423-5p	miR-423-5p (and other miRNAs w/seed GAGGGGC)	1.133	TargetScan Human	High (predicted)	Hcfc1r1	HCFC1R1	2.376
mmu-miR-423-5p	miR-423-5p (and other miRNAs w/seed GAGGGGC)	1.133	TargetScan Human	Moderate (predicted)	Hcn4	HCN4	-2.873
mmu-miR-423-5p	miR-423-5p (and other miRNAs w/seed GAGGGGC)	1.133	TargetScan Human	Moderate (predicted)	Hdac1	HDAC1	-1.556	Adipogenesis pathway,Calcium Signaling,Calcium-induced T Lymphocyte Apoptosis,Cardiac Hypertrophy Signaling (Enhanced),Cell Cycle: G1/S Checkpoint Regulation,Chronic Myeloid Leukemia Signaling,Cyclins and Cell Cycle Regulation,DNA Methylation and Transcriptional Repression Signaling,Hereditary Breast Cancer Signaling,HOTAIR Regulatory Pathway,Huntington's Disease Signaling,NF-κB Signaling,Nur77 S…
mmu-miR-423-5p	miR-423-5p (and other miRNAs w/seed GAGGGGC)	1.133	TargetScan Human	Moderate (predicted)	Hdgf	HDGF	1.208
mmu-miR-423-5p	miR-423-5p (and other miRNAs w/seed GAGGGGC)	1.133	TargetScan Human	Moderate (predicted)	Hemk1	HEMK1	1.623
mmu-miR-423-5p	miR-423-5p (and other miRNAs w/seed GAGGGGC)	1.133	TargetScan Human	High (predicted)	Hnrnpul1	HNRNPUL1	-1.18
mmu-miR-423-5p	miR-423-5p (and other miRNAs w/seed GAGGGGC)	1.133	TargetScan Human	High (predicted)	Hpca	HPCA	2.709
mmu-miR-423-5p	miR-423-5p (and other miRNAs w/seed GAGGGGC)	1.133	TargetScan Human	Moderate (predicted)	Hpd	HPD	1.007	Phenylalanine Degradation IV (Mammalian, via Side Chain),Tyrosine Degradation I
mmu-miR-423-5p	miR-423-5p (and other miRNAs w/seed GAGGGGC)	1.133	TargetScan Human	Moderate (predicted)	Icam5	ICAM5	-1.237
mmu-miR-423-5p	miR-423-5p (and other miRNAs w/seed GAGGGGC)	1.133	TargetScan Human	Moderate (predicted)	Il27	IL27	3.806	Role of Cytokines in Mediating Communication between Immune Cells,Th1 and Th2 Activation Pathway,Th1 Pathway
mmu-miR-423-5p	miR-423-5p (and other miRNAs w/seed GAGGGGC)	1.133	TargetScan Human	High (predicted)	Inppl1	INPPL1	-2.315	1D-myo-inositol Hexakisphosphate Biosynthesis II (Mammalian),3-phosphoinositide Degradation,B Cell Receptor Signaling,D-myo-inositol (1,3,4)-trisphosphate Biosynthesis,D-myo-inositol (1,4,5)-trisphosphate Degradation,Fc Epsilon RI Signaling,IL-4 Signaling,Insulin Receptor Signaling,Natural Killer Cell Signaling,PDGF Signaling,PI3K/AKT Signaling,PTEN Signaling,Superpathway of D-myo-inositol (1,4,5…
mmu-miR-423-5p	miR-423-5p (and other miRNAs w/seed GAGGGGC)	1.133	TargetScan Human	Moderate (predicted)	Irf2bp1	IRF2BP1	1.816
mmu-miR-423-5p	miR-423-5p (and other miRNAs w/seed GAGGGGC)	1.133	TargetScan Human	Moderate (predicted)	Isy1	ISY1-RAB43	-1.021
mmu-miR-423-5p	miR-423-5p (and other miRNAs w/seed GAGGGGC)	1.133	TargetScan Human	High (predicted)	Itpa	ITPA	-2.607
mmu-miR-423-5p	miR-423-5p (and other miRNAs w/seed GAGGGGC)	1.133	TargetScan Human	Moderate (predicted)	Jph4	JPH4	2.139
mmu-miR-423-5p	miR-423-5p (and other miRNAs w/seed GAGGGGC)	1.133	TargetScan Human	Moderate (predicted)	Kcns1	KCNS1	3.714
mmu-miR-423-5p	miR-423-5p (and other miRNAs w/seed GAGGGGC)	1.133	TargetScan Human	Moderate (predicted)	Kctd21	KCTD21	1.368
mmu-miR-423-5p	miR-423-5p (and other miRNAs w/seed GAGGGGC)	1.133	TargetScan Human	Moderate (predicted)	Kctd5	KCTD5	-1.926
mmu-miR-423-5p	miR-423-5p (and other miRNAs w/seed GAGGGGC)	1.133	TargetScan Human	Moderate (predicted)	Laptm4b	LAPTM4B	-1.439
mmu-miR-423-5p	miR-423-5p (and other miRNAs w/seed GAGGGGC)	1.133	TargetScan Human	High (predicted)	Lgi3	LGI3	-1.544
mmu-miR-423-5p	miR-423-5p (and other miRNAs w/seed GAGGGGC)	1.133	TargetScan Human	Moderate (predicted)	Lhx6	LHX6	1.704
mmu-miR-423-5p	miR-423-5p (and other miRNAs w/seed GAGGGGC)	1.133	TargetScan Human	High (predicted)	Limk1	LIMK1	1.19	Actin Cytoskeleton Signaling,Axonal Guidance Signaling,Breast Cancer Regulation by Stathmin1,CCR3 Signaling in Eosinophils,Cdc42 Signaling,Chemokine Signaling,Death Receptor Signaling,Ephrin A Signaling,Ephrin B Signaling,Ephrin Receptor Signaling,Germ Cell-Sertoli Cell Junction Signaling,IL-8 Signaling,PAK Signaling,Pyridoxal 5'-phosphate Salvage Pathway,Rac Signaling,Reelin Signaling in Neurons…
mmu-miR-423-5p	miR-423-5p (and other miRNAs w/seed GAGGGGC)	1.133	TargetScan Human	Moderate (predicted)	Lrfn4	LRFN4	3.614
mmu-miR-423-5p	miR-423-5p (and other miRNAs w/seed GAGGGGC)	1.133	TargetScan Human	Moderate (predicted)	Lrrc25	LRRC25	-1.188
mmu-miR-423-5p	miR-423-5p (and other miRNAs w/seed GAGGGGC)	1.133	TargetScan Human	High (predicted)	Lrrc47	LRRC47	2.351
mmu-miR-423-5p	miR-423-5p (and other miRNAs w/seed GAGGGGC)	1.133	TargetScan Human	Moderate (predicted)	Mapk13	MAPK13	1.636	4-1BB Signaling in T Lymphocytes,Acute Phase Response Signaling,Adrenomedullin signaling pathway,AMPK Signaling,Amyloid Processing,Antioxidant Action of Vitamin C,Apelin Adipocyte Signaling Pathway,Apelin Cardiomyocyte Signaling Pathway,April Mediated Signaling,ATM Signaling,B Cell Activating Factor Signaling,B Cell Receptor Signaling,BMP signaling pathway,Cardiac Hypertrophy Signaling,Cardiac Hy…
mmu-miR-423-5p	miR-423-5p (and other miRNAs w/seed GAGGGGC)	1.133	TargetScan Human	High (predicted)	Mapkbp1	MAPKBP1	-1.266
mmu-miR-423-5p	miR-423-5p (and other miRNAs w/seed GAGGGGC)	1.133	TargetScan Human	Moderate (predicted)	Mdm4	MDM4	-1.175	ATM Signaling,Cell Cycle: G2/M DNA Damage Checkpoint Regulation,p53 Signaling
mmu-miR-423-5p	miR-423-5p (and other miRNAs w/seed GAGGGGC)	1.133	TargetScan Human	High (predicted)	Mef2d	MEF2D	-1.499	Apelin Endothelial Signaling Pathway,Calcium Signaling,Calcium-induced T Lymphocyte Apoptosis,Cardiac Hypertrophy Signaling,Cardiac Hypertrophy Signaling (Enhanced),Cholecystokinin/Gastrin-mediated Signaling,Corticotropin Releasing Hormone Signaling,ERK5 Signaling,Gα12/13 Signaling,Nur77 Signaling in T Lymphocytes,p38 MAPK Signaling,Phospholipase C Signaling,Role of NFAT in Cardiac Hypertrophy,Ro…
mmu-miR-423-5p	miR-423-5p (and other miRNAs w/seed GAGGGGC)	1.133	TargetScan Human	Moderate (predicted)	Midn	MIDN	-1.348
mmu-miR-423-5p	miR-423-5p (and other miRNAs w/seed GAGGGGC)	1.133	TargetScan Human	High (predicted)	Mknk2	MKNK2	1.636	Cardiac Hypertrophy Signaling (Enhanced),ERK/MAPK Signaling,p38 MAPK Signaling
mmu-miR-423-5p	miR-423-5p (and other miRNAs w/seed GAGGGGC)	1.133	TargetScan Human	High (predicted)	Morn3	MORN3	-3.153
mmu-miR-423-5p	miR-423-5p (and other miRNAs w/seed GAGGGGC)	1.133	TargetScan Human	High (predicted)	Mrc2	MRC2	-1.69	Phagosome Formation
mmu-miR-423-5p	miR-423-5p (and other miRNAs w/seed GAGGGGC)	1.133	TargetScan Human	High (predicted)	Msi1	MSI1	1.209
mmu-miR-423-5p	miR-423-5p (and other miRNAs w/seed GAGGGGC)	1.133	TargetScan Human	Moderate (predicted)	Mtrf1l	MTRF1L	-3.317
mmu-miR-423-5p	miR-423-5p (and other miRNAs w/seed GAGGGGC)	1.133	TargetScan Human	Moderate (predicted)	Mvk	MVK	-1.402	Mevalonate Pathway I,Superpathway of Cholesterol Biosynthesis,Superpathway of Geranylgeranyldiphosphate Biosynthesis I (via Mevalonate)
mmu-miR-423-5p	miR-423-5p (and other miRNAs w/seed GAGGGGC)	1.133	TargetScan Human	Moderate (predicted)	Neurog1	NEUROG1	-5.409	Transcriptional Regulatory Network in Embryonic Stem Cells
mmu-miR-423-5p	miR-423-5p (and other miRNAs w/seed GAGGGGC)	1.133	TargetScan Human	Moderate (predicted)	Nfatc4	NFATC4	-1.887	Adipogenesis pathway,April Mediated Signaling,Axonal Guidance Signaling,B Cell Activating Factor Signaling,B Cell Receptor Signaling,Calcium Signaling,Cardiac Hypertrophy Signaling,Cardiac Hypertrophy Signaling (Enhanced),CD28 Signaling in T Helper Cells,fMLP Signaling in Neutrophils,Glucocorticoid Receptor Signaling,Gαq Signaling,iCOS-iCOSL Signaling in T Helper Cells,IL-4 Signaling,Netrin Signa…
mmu-miR-423-5p	miR-423-5p (and other miRNAs w/seed GAGGGGC)	1.133	TargetScan Human	High (predicted)	Ngfr	NGFR	1.042	Acute Phase Response Signaling,Axonal Guidance Signaling,Cardiac Hypertrophy Signaling (Enhanced),CDK5 Signaling,Ceramide Signaling,Dendritic Cell Maturation,Ephrin A Signaling,FAT10 Cancer Signaling Pathway,Granulocyte Adhesion and Diapedesis,Hepatic Cholestasis,Hepatic Fibrosis / Hepatic Stellate Cell Activation,Hepatic Fibrosis Signaling Pathway,HMGB1 Signaling,IL-6 Signaling,Induction of Apop…
mmu-miR-423-5p	miR-423-5p (and other miRNAs w/seed GAGGGGC)	1.133	TargetScan Human	Moderate (predicted)	Nlrp4c	NLRP4	-1.032	TREM1 Signaling
mmu-miR-423-5p	miR-423-5p (and other miRNAs w/seed GAGGGGC)	1.133	TargetScan Human	Moderate (predicted)	Nop2	NOP2	-1.858
mmu-miR-423-5p	miR-423-5p (and other miRNAs w/seed GAGGGGC)	1.133	TargetScan Human	Moderate (predicted)	Ntf5	NTF4	2.411	Axonal Guidance Signaling,Human Embryonic Stem Cell Pluripotency,Neurotrophin/TRK Signaling,Thyroid Cancer Signaling
mmu-miR-423-5p	miR-423-5p (and other miRNAs w/seed GAGGGGC)	1.133	TargetScan Human	Moderate (predicted)	Numbl	NUMBL	-1.289	Notch Signaling
mmu-miR-423-5p	miR-423-5p (and other miRNAs w/seed GAGGGGC)	1.133	TargetScan Human	Moderate (predicted)	Nup210	NUP210	1.13
mmu-miR-423-5p	miR-423-5p (and other miRNAs w/seed GAGGGGC)	1.133	TargetScan Human	High (predicted)	Odc1	ODC1	3.529	Polyamine Regulation in Colon Cancer,Putrescine Biosynthesis III
mmu-miR-423-5p	miR-423-5p (and other miRNAs w/seed GAGGGGC)	1.133	TargetScan Human	High (predicted)	Ogdh	OGDH	-1.79	2-ketoglutarate Dehydrogenase Complex,Mitochondrial Dysfunction,TCA Cycle II (Eukaryotic)
mmu-miR-423-5p	miR-423-5p (and other miRNAs w/seed GAGGGGC)	1.133	TargetScan Human	Moderate (predicted)	Olfml2b	OLFML2B	1.049
mmu-miR-423-5p	miR-423-5p (and other miRNAs w/seed GAGGGGC)	1.133	TargetScan Human	Moderate (predicted)	Osbp2	OSBP2	-1.542
mmu-miR-423-5p	miR-423-5p (and other miRNAs w/seed GAGGGGC)	1.133	TargetScan Human	Moderate (predicted)	Pak6	PAK6	-1.652	Actin Cytoskeleton Signaling,Agrin Interactions at Neuromuscular Junction,Angiopoietin Signaling,Axonal Guidance Signaling,CCR3 Signaling in Eosinophils,CXCR4 Signaling,Ephrin Receptor Signaling,ErbB Signaling,ERK/MAPK Signaling,FAK Signaling,Germ Cell-Sertoli Cell Junction Signaling,GNRH Signaling,Integrin Signaling,Molecular Mechanisms of Cancer,Natural Killer Cell Signaling,PAK Signaling,Paxil…
mmu-miR-423-5p	miR-423-5p (and other miRNAs w/seed GAGGGGC)	1.133	TargetScan Human	Moderate (predicted)	Panx2	PANX2	-1.931
mmu-miR-423-5p	miR-423-5p (and other miRNAs w/seed GAGGGGC)	1.133	TargetScan Human	High (predicted)	Paqr8	PAQR8	-2.598
mmu-miR-423-5p	miR-423-5p (and other miRNAs w/seed GAGGGGC)	1.133	TargetScan Human	High (predicted)	Pcbp3	PCBP3	1.585
mmu-miR-423-5p	miR-423-5p (and other miRNAs w/seed GAGGGGC)	1.133	TargetScan Human	High (predicted)	Pcdh1	PCDH1	1.364
mmu-miR-423-5p	miR-423-5p (and other miRNAs w/seed GAGGGGC)	1.133	TargetScan Human	High (predicted)	Pcif1	PCIF1	-1.082
mmu-miR-423-5p	miR-423-5p (and other miRNAs w/seed GAGGGGC)	1.133	TargetScan Human	Moderate (predicted)	Pcyox1	PCYOX1	2.277	Atherosclerosis Signaling,Clathrin-mediated Endocytosis Signaling,FXR/RXR Activation,IL-12 Signaling and Production in Macrophages,LXR/RXR Activation,Production of Nitric Oxide and Reactive Oxygen Species in Macrophages
mmu-miR-423-5p	miR-423-5p (and other miRNAs w/seed GAGGGGC)	1.133	TargetScan Human	Moderate (predicted)	Pde6g	PDE6G	-3.386	cAMP-mediated signaling,Cardiac Hypertrophy Signaling (Enhanced),Cardiac β-adrenergic Signaling,G-Protein Coupled Receptor Signaling,Gustation Pathway,Phototransduction Pathway,Protein Kinase A Signaling,Relaxin Signaling,tRNA Splicing,Wnt/Ca+ pathway
mmu-miR-423-5p	miR-423-5p (and other miRNAs w/seed GAGGGGC)	1.133	TargetScan Human	Moderate (predicted)	Pdgfrb	PDGFRB	-1.541	Apelin Liver Signaling Pathway,Glioblastoma Multiforme Signaling,Glioma Signaling,Hepatic Fibrosis / Hepatic Stellate Cell Activation,Hepatic Fibrosis Signaling Pathway,Human Embryonic Stem Cell Pluripotency,IL-15 Production,Iron homeostasis signaling pathway,NF-κB Signaling,PAK Signaling,PDGF Signaling,PPAR Signaling,PTEN Signaling,Regulation of the Epithelial-Mesenchymal Transition Pathway,Sper…
mmu-miR-423-5p	miR-423-5p (and other miRNAs w/seed GAGGGGC)	1.133	TargetScan Human	Moderate (predicted)	Pdzd11	PDZD11	-6.225
mmu-miR-423-5p	miR-423-5p (and other miRNAs w/seed GAGGGGC)	1.133	TargetScan Human	High (predicted)	Pgap3	PGAP3	-1.12
mmu-miR-423-5p	miR-423-5p (and other miRNAs w/seed GAGGGGC)	1.133	TargetScan Human	Moderate (predicted)	Pgp	PGP	4.31	Protein Kinase A Signaling
mmu-miR-423-5p	miR-423-5p (and other miRNAs w/seed GAGGGGC)	1.133	TargetScan Human	High (predicted)	Phf12	PHF12	-2.272
mmu-miR-423-5p	miR-423-5p (and other miRNAs w/seed GAGGGGC)	1.133	TargetScan Human	Moderate (predicted)	Phyhd1	PHYHD1	-1.613
mmu-miR-423-5p	miR-423-5p (and other miRNAs w/seed GAGGGGC)	1.133	TargetScan Human	Moderate (predicted)	Phykpl	PHYKPL	-2.44
mmu-miR-423-5p	miR-423-5p (and other miRNAs w/seed GAGGGGC)	1.133	TargetScan Human	Moderate (predicted)	Pik3r3	PIK3R3	-1.604	14-3-3-mediated Signaling,3-phosphoinositide Biosynthesis,Actin Cytoskeleton Signaling,Acute Myeloid Leukemia Signaling,Acute Phase Response Signaling,Adrenomedullin signaling pathway,Aldosterone Signaling in Epithelial Cells,AMPK Signaling,Amyotrophic Lateral Sclerosis Signaling,Angiopoietin Signaling,Antiproliferative Role of Somatostatin Receptor 2,Apelin Cardiomyocyte Signaling Pathway,Apelin…
mmu-miR-423-5p	miR-423-5p (and other miRNAs w/seed GAGGGGC)	1.133	TargetScan Human	Moderate (predicted)	Pilra	PILRA	-1.536
mmu-miR-423-5p	miR-423-5p (and other miRNAs w/seed GAGGGGC)	1.133	TargetScan Human	Moderate (predicted)	Pip5k1c	PIP5K1C	1.153	3-phosphoinositide Biosynthesis,Actin Cytoskeleton Signaling,Aldosterone Signaling in Epithelial Cells,Clathrin-mediated Endocytosis Signaling,D-myo-inositol (1,4,5)-Trisphosphate Biosynthesis,Rac Signaling,Regulation of Actin-based Motility by Rho,RhoA Signaling,RhoGDI Signaling,Signaling by Rho Family GTPases,Superpathway of Inositol Phosphate Compounds
mmu-miR-423-5p	miR-423-5p (and other miRNAs w/seed GAGGGGC)	1.133	TargetScan Human	High (predicted)	Plcb1	PLCB1	-1.041	14-3-3-mediated Signaling,Adrenomedullin signaling pathway,Aldosterone Signaling in Epithelial Cells,Antioxidant Action of Vitamin C,Apelin Cardiomyocyte Signaling Pathway,Apelin Endothelial Signaling Pathway,Axonal Guidance Signaling,Breast Cancer Regulation by Stathmin1,Cardiac Hypertrophy Signaling,Cardiac Hypertrophy Signaling (Enhanced),CCR3 Signaling in Eosinophils,Cellular Effects of Silde…
mmu-miR-423-5p	miR-423-5p (and other miRNAs w/seed GAGGGGC)	1.133	TargetScan Human	Moderate (predicted)	Plcd3	PLCD3	-2.135	14-3-3-mediated Signaling,Adrenomedullin signaling pathway,Aldosterone Signaling in Epithelial Cells,Antioxidant Action of Vitamin C,Apelin Cardiomyocyte Signaling Pathway,Axonal Guidance Signaling,Cardiac Hypertrophy Signaling,Cardiac Hypertrophy Signaling (Enhanced),Cellular Effects of Sildenafil (Viagra),CREB Signaling in Neurons,D-myo-inositol (1,4,5)-Trisphosphate Biosynthesis,D-myo-inositol…
mmu-miR-423-5p	miR-423-5p (and other miRNAs w/seed GAGGGGC)	1.133	TargetScan Human	Moderate (predicted)	Plekhg3	PLEKHG3	-2.274
mmu-miR-423-5p	miR-423-5p (and other miRNAs w/seed GAGGGGC)	1.133	TargetScan Human	High (predicted)	Plekho1	PLEKHO1	-1.689
mmu-miR-423-5p	miR-423-5p (and other miRNAs w/seed GAGGGGC)	1.133	TargetScan Human	Moderate (predicted)	Plekho2	PLEKHO2	-2.901
mmu-miR-423-5p	miR-423-5p (and other miRNAs w/seed GAGGGGC)	1.133	TargetScan Human	Moderate (predicted)	Pnmal2	PNMA8B	2.323
mmu-miR-423-5p	miR-423-5p (and other miRNAs w/seed GAGGGGC)	1.133	TargetScan Human	Moderate (predicted)	Polr1a	POLR1A	1.483	Assembly of RNA Polymerase I Complex,Sirtuin Signaling Pathway
mmu-miR-423-5p	miR-423-5p (and other miRNAs w/seed GAGGGGC)	1.133	TargetScan Human	High (predicted)	Ppard	PPARD	-1.338	Osteoarthritis Pathway,PPAR Signaling,VDR/RXR Activation,Wnt/β-catenin Signaling
mmu-miR-423-5p	miR-423-5p (and other miRNAs w/seed GAGGGGC)	1.133	TargetScan Human	Moderate (predicted)	Ppib	PPIB	-2.924	Activation of IRF by Cytosolic Pattern Recognition Receptors,NRF2-mediated Oxidative Stress Response
mmu-miR-423-5p	miR-423-5p (and other miRNAs w/seed GAGGGGC)	1.133	TargetScan Human	Moderate (predicted)	Ppil2	PPIL2	-1.489
mmu-miR-423-5p	miR-423-5p (and other miRNAs w/seed GAGGGGC)	1.133	TargetScan Human	Moderate (predicted)	Ppm1h	PPM1H	1.609	3-phosphoinositide Biosynthesis,3-phosphoinositide Degradation,AMPK Signaling,D-myo-inositol (1,4,5,6)-Tetrakisphosphate Biosynthesis,D-myo-inositol (3,4,5,6)-tetrakisphosphate Biosynthesis,D-myo-inositol-5-phosphate Metabolism,Superpathway of Inositol Phosphate Compounds
mmu-miR-423-5p	miR-423-5p (and other miRNAs w/seed GAGGGGC)	1.133	TargetScan Human	Moderate (predicted)	Ppme1	PPME1	-1.832	Heparan Sulfate Biosynthesis,Heparan Sulfate Biosynthesis (Late Stages),Triacylglycerol Degradation
mmu-miR-423-5p	miR-423-5p (and other miRNAs w/seed GAGGGGC)	1.133	TargetScan Human	High (predicted)	Praf2	PRAF2	-4.817
mmu-miR-423-5p	miR-423-5p (and other miRNAs w/seed GAGGGGC)	1.133	TargetScan Human	Moderate (predicted)	Prelp	PRELP	1.75
mmu-miR-423-5p	miR-423-5p (and other miRNAs w/seed GAGGGGC)	1.133	TargetScan Human	High (predicted)	Prkaca	PRKACA	-1.234	Adrenomedullin signaling pathway,AMPK Signaling,Amyloid Processing,Androgen Signaling,Apelin Adipocyte Signaling Pathway,Apelin Pancreas Signaling Pathway,Axonal Guidance Signaling,BMP signaling pathway,Breast Cancer Regulation by Stathmin1,Calcium Signaling,cAMP-mediated signaling,Cardiac Hypertrophy Signaling,Cardiac Hypertrophy Signaling (Enhanced),Cardiac β-adrenergic Signaling,CDK5 Signaling…
mmu-miR-423-5p	miR-423-5p (and other miRNAs w/seed GAGGGGC)	1.133	TargetScan Human	High (predicted)	Prx	PRX	-1.203
mmu-miR-423-5p	miR-423-5p (and other miRNAs w/seed GAGGGGC)	1.133	TargetScan Human	Moderate (predicted)	Ptdss2	PTDSS2	-2.11	Phosphatidylethanolamine Biosynthesis III
mmu-miR-423-5p	miR-423-5p (and other miRNAs w/seed GAGGGGC)	1.133	TargetScan Human	High (predicted)	R3hdm4	R3HDM4	-1.797
mmu-miR-423-5p	miR-423-5p (and other miRNAs w/seed GAGGGGC)	1.133	TargetScan Human	High (predicted)	Rab11b	RAB11B	1.192	Clathrin-mediated Endocytosis Signaling,Fcγ Receptor-mediated Phagocytosis in Macrophages and Monocytes
mmu-miR-423-5p	miR-423-5p (and other miRNAs w/seed GAGGGGC)	1.133	TargetScan Human	Moderate (predicted)	Rab40c	RAB40C	-1.378
mmu-miR-423-5p	miR-423-5p (and other miRNAs w/seed GAGGGGC)	1.133	TargetScan Human	Moderate (predicted)	Rab6a	RAB6A	-2.355	AMPK Signaling
mmu-miR-423-5p	miR-423-5p (and other miRNAs w/seed GAGGGGC)	1.133	TargetScan Human	Moderate (predicted)	Rab8a	RAB8A	-2.641	AMPK Signaling
mmu-miR-423-5p	miR-423-5p (and other miRNAs w/seed GAGGGGC)	1.133	TargetScan Human	Moderate (predicted)	Rabep2	RABEP2	-1.942
mmu-miR-423-5p	miR-423-5p (and other miRNAs w/seed GAGGGGC)	1.133	TargetScan Human	Moderate (predicted)	Rad23a	RAD23A	1.165
mmu-miR-423-5p	miR-423-5p (and other miRNAs w/seed GAGGGGC)	1.133	TargetScan Human	High (predicted)	Rad9b	RAD9B	-1.525
mmu-miR-423-5p	miR-423-5p (and other miRNAs w/seed GAGGGGC)	1.133	TargetScan Human	Moderate (predicted)	Rap1gap2	RAP1GAP2	1.444
mmu-miR-423-5p	miR-423-5p (and other miRNAs w/seed GAGGGGC)	1.133	TargetScan Human	Moderate (predicted)	Rnf38	RNF38	-1.089
mmu-miR-423-5p	miR-423-5p (and other miRNAs w/seed GAGGGGC)	1.133	TargetScan Human	Moderate (predicted)	Rpl7l1	RPL7L1	-1.097	EIF2 Signaling
mmu-miR-423-5p	miR-423-5p (and other miRNAs w/seed GAGGGGC)	1.133	TargetScan Human	Moderate (predicted)	Rrp1b	RRP1B	1.109
mmu-miR-423-5p	miR-423-5p (and other miRNAs w/seed GAGGGGC)	1.133	TargetScan Human	Moderate (predicted)	S1pr3	S1PR3	-1.849	cAMP-mediated signaling,Ceramide Signaling,G-Protein Coupled Receptor Signaling,Gαi Signaling,Human Embryonic Stem Cell Pluripotency,Osteoarthritis Pathway,Sphingosine-1-phosphate Signaling,Systemic Lupus Erythematosus In T Cell Signaling Pathway
mmu-miR-423-5p	miR-423-5p (and other miRNAs w/seed GAGGGGC)	1.133	TargetScan Human	Moderate (predicted)	Scn1a	SCN1A	-1.305
mmu-miR-423-5p	miR-423-5p (and other miRNAs w/seed GAGGGGC)	1.133	TargetScan Human	Moderate (predicted)	Sctr	SCTR	-1.415
mmu-miR-423-5p	miR-423-5p (and other miRNAs w/seed GAGGGGC)	1.133	TargetScan Human	Moderate (predicted)	Sec16b	SEC16B	1.26
mmu-miR-423-5p	miR-423-5p (and other miRNAs w/seed GAGGGGC)	1.133	TargetScan Human	Moderate (predicted)	Sema4f	SEMA4F	1.387	Axonal Guidance Signaling
mmu-miR-423-5p	miR-423-5p (and other miRNAs w/seed GAGGGGC)	1.133	TargetScan Human	Moderate (predicted)	Sept11	SEPTIN11	-1.91	RhoA Signaling,Signaling by Rho Family GTPases
mmu-miR-423-5p	miR-423-5p (and other miRNAs w/seed GAGGGGC)	1.133	TargetScan Human	Moderate (predicted)	Serinc5	SERINC5	-1.656
mmu-miR-423-5p	miR-423-5p (and other miRNAs w/seed GAGGGGC)	1.133	TargetScan Human	High (predicted)	Serpind1	SERPIND1	-1.293	Acute Phase Response Signaling,Coagulation System
mmu-miR-423-5p	miR-423-5p (and other miRNAs w/seed GAGGGGC)	1.133	TargetScan Human	Moderate (predicted)	Sgip1	SGIP1	1.427
mmu-miR-423-5p	miR-423-5p (and other miRNAs w/seed GAGGGGC)	1.133	TargetScan Human	Moderate (predicted)	Sh3glb2	SH3GLB2	-2.583	Clathrin-mediated Endocytosis Signaling,Mechanisms of Viral Exit from Host Cells
mmu-miR-423-5p	miR-423-5p (and other miRNAs w/seed GAGGGGC)	1.133	TargetScan Human	High (predicted)	Shank2	SHANK2	1.378	Axonal Guidance Signaling
mmu-miR-423-5p	miR-423-5p (and other miRNAs w/seed GAGGGGC)	1.133	TargetScan Human	Moderate (predicted)	Slc24a4	SLC24A4	1.048
mmu-miR-423-5p	miR-423-5p (and other miRNAs w/seed GAGGGGC)	1.133	TargetScan Human	Moderate (predicted)	Slc25a13	SLC25A13	-1.194	Induction of Apoptosis by HIV1
mmu-miR-423-5p	miR-423-5p (and other miRNAs w/seed GAGGGGC)	1.133	TargetScan Human	Moderate (predicted)	Slc25a18	SLC25A18	-2.438
mmu-miR-423-5p	miR-423-5p (and other miRNAs w/seed GAGGGGC)	1.133	TargetScan Human	Moderate (predicted)	Slc27a4	SLC27A4	3.901	Fatty Acid Activation,Fatty Acid β-oxidation I,LPS/IL-1 Mediated Inhibition of RXR Function,Mitochondrial L-carnitine Shuttle Pathway,Stearate Biosynthesis I (Animals),Type II Diabetes Mellitus Signaling,γ-linolenate Biosynthesis II (Animals)
mmu-miR-423-5p	miR-423-5p (and other miRNAs w/seed GAGGGGC)	1.133	TargetScan Human	Moderate (predicted)	Slc2a4	SLC2A4	1.912	Adipogenesis pathway,AMPK Signaling,Antioxidant Action of Vitamin C,Apelin Muscle Signaling Pathway,Growth Hormone Signaling,HIF1α Signaling,Hypoxia Signaling in the Cardiovascular System,Insulin Receptor Signaling,Melatonin Signaling,Type II Diabetes Mellitus Signaling,Vitamin-C Transport
mmu-miR-423-5p	miR-423-5p (and other miRNAs w/seed GAGGGGC)	1.133	TargetScan Human	High (predicted)	Slc30a2	SLC30A2	2.91
mmu-miR-423-5p	miR-423-5p (and other miRNAs w/seed GAGGGGC)	1.133	TargetScan Human	Moderate (predicted)	Slc45a4	SLC45A4	-2.254
mmu-miR-423-5p	miR-423-5p (and other miRNAs w/seed GAGGGGC)	1.133	TargetScan Human	High (predicted)	Slc52a3	SLC52A3	1.039
mmu-miR-423-5p	miR-423-5p (and other miRNAs w/seed GAGGGGC)	1.133	TargetScan Human	High (predicted)	Slc9a8	SLC9A8	-1.358	Apelin Cardiomyocyte Signaling Pathway
mmu-miR-423-5p	miR-423-5p (and other miRNAs w/seed GAGGGGC)	1.133	TargetScan Human	Moderate (predicted)	Smarca4	SMARCA4	-1.321	AMPK Signaling,Aryl Hydrocarbon Receptor Signaling,Estrogen Receptor Signaling,Glucocorticoid Receptor Signaling,Hereditary Breast Cancer Signaling,RAR Activation,Role of BRCA1 in DNA Damage Response
mmu-miR-423-5p	miR-423-5p (and other miRNAs w/seed GAGGGGC)	1.133	TargetScan Human	Moderate (predicted)	Smarcd1	SMARCD1	-2.233	AMPK Signaling,Glucocorticoid Receptor Signaling,Hereditary Breast Cancer Signaling,RAR Activation,Role of BRCA1 in DNA Damage Response
mmu-miR-423-5p	miR-423-5p (and other miRNAs w/seed GAGGGGC)	1.133	TargetScan Human	Moderate (predicted)	Smg9	SMG9	1.415
mmu-miR-423-5p	miR-423-5p (and other miRNAs w/seed GAGGGGC)	1.133	TargetScan Human	High (predicted)	Smim3	SMIM3	-2.327
mmu-miR-423-5p	miR-423-5p (and other miRNAs w/seed GAGGGGC)	1.133	TargetScan Human	Moderate (predicted)	Snapc2	SNAPC2	-3.768
mmu-miR-423-5p	miR-423-5p (and other miRNAs w/seed GAGGGGC)	1.133	TargetScan Human	Moderate (predicted)	Snx8	SNX8	-2.486
mmu-miR-423-5p	miR-423-5p (and other miRNAs w/seed GAGGGGC)	1.133	TargetScan Human	High (predicted)	Sox12	SOX12	-1.871	Wnt/β-catenin Signaling
mmu-miR-423-5p	miR-423-5p (and other miRNAs w/seed GAGGGGC)	1.133	TargetScan Human	Moderate (predicted)	Sox13	SOX13	3.365	Wnt/β-catenin Signaling
mmu-miR-423-5p	miR-423-5p (and other miRNAs w/seed GAGGGGC)	1.133	TargetScan Human	Moderate (predicted)	Speg	SPEG	-1.139
mmu-miR-423-5p	miR-423-5p (and other miRNAs w/seed GAGGGGC)	1.133	TargetScan Human	Moderate (predicted)	Srf	SRF	-1.176	Cardiac Hypertrophy Signaling,Cardiac Hypertrophy Signaling (Enhanced),Cholecystokinin/Gastrin-mediated Signaling,EGF Signaling,ERK/MAPK Signaling,Growth Hormone Signaling,HOTAIR Regulatory Pathway,IGF-1 Signaling,IL-6 Signaling,LPS-stimulated MAPK Signaling,Opioid Signaling Pathway,p38 MAPK Signaling,PDGF Signaling,PEDF Signaling
mmu-miR-423-5p	miR-423-5p (and other miRNAs w/seed GAGGGGC)	1.133	TargetScan Human	Moderate (predicted)	Sufu	SUFU	-1.564	Axonal Guidance Signaling,Basal Cell Carcinoma Signaling,Molecular Mechanisms of Cancer,Sonic Hedgehog Signaling
mmu-miR-423-5p	miR-423-5p (and other miRNAs w/seed GAGGGGC)	1.133	TargetScan Human	High (predicted)	Sypl	SYPL1	1.548
mmu-miR-423-5p	miR-423-5p (and other miRNAs w/seed GAGGGGC)	1.133	TargetScan Human	Moderate (predicted)	Syt2	SYT2	-1.386	Synaptogenesis Signaling Pathway,TR/RXR Activation
mmu-miR-423-5p	miR-423-5p (and other miRNAs w/seed GAGGGGC)	1.133	TargetScan Human	Moderate (predicted)	Tbc1d9b	TBC1D9B	-1.718
mmu-miR-423-5p	miR-423-5p (and other miRNAs w/seed GAGGGGC)	1.133	TargetScan Human	High (predicted)	Tbcb	TBCB	-1.213
mmu-miR-423-5p	miR-423-5p (and other miRNAs w/seed GAGGGGC)	1.133	TargetScan Human	High (predicted)	Tfap2e	TFAP2E	-2.596	Adrenomedullin signaling pathway
mmu-miR-423-5p	miR-423-5p (and other miRNAs w/seed GAGGGGC)	1.133	TargetScan Human	Moderate (predicted)	Tmem120b	TMEM120B	-1.104
mmu-miR-423-5p	miR-423-5p (and other miRNAs w/seed GAGGGGC)	1.133	TargetScan Human	High (predicted)	Tmem164	TMEM164	-1.223
mmu-miR-423-5p	miR-423-5p (and other miRNAs w/seed GAGGGGC)	1.133	TargetScan Human	High (predicted)	Tmem183a	TMEM183A	-1.288
mmu-miR-423-5p	miR-423-5p (and other miRNAs w/seed GAGGGGC)	1.133	TargetScan Human	Moderate (predicted)	Tmem214	TMEM214	1.524
mmu-miR-423-5p	miR-423-5p (and other miRNAs w/seed GAGGGGC)	1.133	TargetScan Human	High (predicted)	Tmem41a	TMEM41A	-1.488
mmu-miR-423-5p	miR-423-5p (and other miRNAs w/seed GAGGGGC)	1.133	TargetScan Human	Moderate (predicted)	Tnfrsf13c	TNFRSF13C	2.092	Altered T Cell and B Cell Signaling in Rheumatoid Arthritis,B Cell Activating Factor Signaling,Communication between Innate and Adaptive Immune Cells,Primary Immunodeficiency Signaling,Systemic Lupus Erythematosus In B Cell Signaling Pathway,Systemic Lupus Erythematosus Signaling
mmu-miR-423-5p	miR-423-5p (and other miRNAs w/seed GAGGGGC)	1.133	TargetScan Human	Moderate (predicted)	Tnfrsf14	TNFRSF14	2.726	Atherosclerosis Signaling,NF-κB Activation by Viruses,T Cell Exhaustion Signaling Pathway
mmu-miR-423-5p	miR-423-5p (and other miRNAs w/seed GAGGGGC)	1.133	TargetScan Human	Moderate (predicted)	Tnip2	TNIP2	-1.481
mmu-miR-423-5p	miR-423-5p (and other miRNAs w/seed GAGGGGC)	1.133	TargetScan Human	Moderate (predicted)	Trp53inp2	TP53INP2	1.93
mmu-miR-423-5p	miR-423-5p (and other miRNAs w/seed GAGGGGC)	1.133	TargetScan Human	Moderate (predicted)	Tpd52l1	TPD52L1	-1.24
mmu-miR-423-5p	miR-423-5p (and other miRNAs w/seed GAGGGGC)	1.133	TargetScan Human	High (predicted)	Trim11	TRIM11	1.662
mmu-miR-423-5p	miR-423-5p (and other miRNAs w/seed GAGGGGC)	1.133	TargetScan Human	Moderate (predicted)	Trim14	TRIM14	1.513
mmu-miR-423-5p	miR-423-5p (and other miRNAs w/seed GAGGGGC)	1.133	TargetScan Human	Moderate (predicted)	Trim46	TRIM46	1.479
mmu-miR-423-5p	miR-423-5p (and other miRNAs w/seed GAGGGGC)	1.133	TargetScan Human	Moderate (predicted)	Trim12c	TRIM5	1.479
mmu-miR-423-5p	miR-423-5p (and other miRNAs w/seed GAGGGGC)	1.133	TargetScan Human	Moderate (predicted)	Trim58	TRIM58	1.469
mmu-miR-423-5p	miR-423-5p (and other miRNAs w/seed GAGGGGC)	1.133	TargetScan Human	Moderate (predicted)	Trpc4ap	TRPC4AP	-4.308
mmu-miR-423-5p	miR-423-5p (and other miRNAs w/seed GAGGGGC)	1.133	TargetScan Human	Moderate (predicted)	Trpm2	TRPM2	1.486
mmu-miR-423-5p	miR-423-5p (and other miRNAs w/seed GAGGGGC)	1.133	TargetScan Human	High (predicted)	Trpv2	TRPV2	1.22
mmu-miR-423-5p	miR-423-5p (and other miRNAs w/seed GAGGGGC)	1.133	TargetScan Human	Moderate (predicted)	Tspan15	TSPAN15	1.535
mmu-miR-423-5p	miR-423-5p (and other miRNAs w/seed GAGGGGC)	1.133	TargetScan Human	Moderate (predicted)	Tspan5	TSPAN5	-1.064	Integrin Signaling
mmu-miR-423-5p	miR-423-5p (and other miRNAs w/seed GAGGGGC)	1.133	TargetScan Human	High (predicted)	Tubb6	TUBB6	-1.261	14-3-3-mediated Signaling,Axonal Guidance Signaling,Breast Cancer Regulation by Stathmin1,Epithelial Adherens Junction Signaling,Gap Junction Signaling,Germ Cell-Sertoli Cell Junction Signaling,Phagosome Maturation,Remodeling of Epithelial Adherens Junctions,Sertoli Cell-Sertoli Cell Junction Signaling
mmu-miR-423-5p	miR-423-5p (and other miRNAs w/seed GAGGGGC)	1.133	TargetScan Human	High (predicted)	Ube2r2	UBE2R2	-1.433	Hypoxia Signaling in the Cardiovascular System,Protein Ubiquitination Pathway
mmu-miR-423-5p	miR-423-5p (and other miRNAs w/seed GAGGGGC)	1.133	TargetScan Human	Moderate (predicted)	Unc119	UNC119	3.233
mmu-miR-423-5p	miR-423-5p (and other miRNAs w/seed GAGGGGC)	1.133	TargetScan Human	Moderate (predicted)	Unc93b1	UNC93B1	1.525
mmu-miR-423-5p	miR-423-5p (and other miRNAs w/seed GAGGGGC)	1.133	TargetScan Human	High (predicted)	Urm1	URM1	-1.078
mmu-miR-423-5p	miR-423-5p (and other miRNAs w/seed GAGGGGC)	1.133	TargetScan Human	High (predicted)	Usp18	USP18	1.142	Protein Ubiquitination Pathway
mmu-miR-423-5p	miR-423-5p (and other miRNAs w/seed GAGGGGC)	1.133	TargetScan Human	Moderate (predicted)	Vars	VARS	-1.739	tRNA Charging
mmu-miR-423-5p	miR-423-5p (and other miRNAs w/seed GAGGGGC)	1.133	TargetScan Human	Moderate (predicted)	Vdr	VDR	1.02	TGF-β Signaling,VDR/RXR Activation
mmu-miR-423-5p	miR-423-5p (and other miRNAs w/seed GAGGGGC)	1.133	TargetScan Human	Moderate (predicted)	Wbp1l	WBP1L	-1.409
mmu-miR-423-5p	miR-423-5p (and other miRNAs w/seed GAGGGGC)	1.133	TargetScan Human	Moderate (predicted)	Wipf2	WIPF2	-1.711
mmu-miR-423-5p	miR-423-5p (and other miRNAs w/seed GAGGGGC)	1.133	TargetScan Human	Moderate (predicted)	Wnt2b	WNT2B	-1.118	Axonal Guidance Signaling,Basal Cell Carcinoma Signaling,Cardiac Hypertrophy Signaling (Enhanced),Colorectal Cancer Metastasis Signaling,Glioblastoma Multiforme Signaling,Hepatic Fibrosis Signaling Pathway,HOTAIR Regulatory Pathway,Human Embryonic Stem Cell Pluripotency,Molecular Mechanisms of Cancer,Ovarian Cancer Signaling,PCP pathway,Regulation of the Epithelial-Mesenchymal Transition Pathway,…
mmu-miR-423-5p	miR-423-5p (and other miRNAs w/seed GAGGGGC)	1.133	TargetScan Human	High (predicted)	Wnt3a	WNT3A	-1.701	Axonal Guidance Signaling,Basal Cell Carcinoma Signaling,Cardiac Hypertrophy Signaling (Enhanced),Colorectal Cancer Metastasis Signaling,Glioblastoma Multiforme Signaling,Hepatic Fibrosis Signaling Pathway,HOTAIR Regulatory Pathway,Human Embryonic Stem Cell Pluripotency,Molecular Mechanisms of Cancer,Mouse Embryonic Stem Cell Pluripotency,Osteoarthritis Pathway,Ovarian Cancer Signaling,PCP pathwa…
mmu-miR-423-5p	miR-423-5p (and other miRNAs w/seed GAGGGGC)	1.133	TargetScan Human	High (predicted)	Xirp1	XIRP1	1.066
mmu-miR-423-5p	miR-423-5p (and other miRNAs w/seed GAGGGGC)	1.133	TargetScan Human	Moderate (predicted)	Yes1	YES1	-1.611	Epithelial Adherens Junction Signaling,Fcγ Receptor-mediated Phagocytosis in Macrophages and Monocytes,IL-15 Production,Opioid Signaling Pathway,Reelin Signaling in Neurons,Role of Tissue Factor in Cancer,Sperm Motility,Synaptogenesis Signaling Pathway,Systemic Lupus Erythematosus In B Cell Signaling Pathway,Systemic Lupus Erythematosus In T Cell Signaling Pathway,Tec Kinase Signaling
mmu-miR-423-5p	miR-423-5p (and other miRNAs w/seed GAGGGGC)	1.133	TargetScan Human	High (predicted)	Yif1a	YIF1A	-1.611
mmu-miR-423-5p	miR-423-5p (and other miRNAs w/seed GAGGGGC)	1.133	TargetScan Human	Moderate (predicted)	Ywhae	YWHAE	-1.323	14-3-3-mediated Signaling,Cell Cycle: G2/M DNA Damage Checkpoint Regulation,ERK5 Signaling,HIPPO signaling,IGF-1 Signaling,Inhibition of ARE-Mediated mRNA Degradation Pathway,Myc Mediated Apoptosis Signaling,Neuroprotective Role of THOP1 in Alzheimer's Disease,p70S6K Signaling,PI3K/AKT Signaling,Protein Kinase A Signaling,VEGF Signaling
mmu-miR-423-5p	miR-423-5p (and other miRNAs w/seed GAGGGGC)	1.133	TargetScan Human	Moderate (predicted)	Zbtb16	ZBTB16	1.802	RAR Activation
mmu-miR-423-5p	miR-423-5p (and other miRNAs w/seed GAGGGGC)	1.133	TargetScan Human	Moderate (predicted)	Zbtb34	ZBTB34	-2.127
mmu-miR-423-5p	miR-423-5p (and other miRNAs w/seed GAGGGGC)	1.133	TargetScan Human	Moderate (predicted)	Zbtb48	ZBTB48	-1.914
mmu-miR-423-5p	miR-423-5p (and other miRNAs w/seed GAGGGGC)	1.133	TargetScan Human	Moderate (predicted)	Zc4h2	ZC4H2	-1.702
mmu-miR-423-5p	miR-423-5p (and other miRNAs w/seed GAGGGGC)	1.133	TargetScan Human	Moderate (predicted)	Zcchc3	ZCCHC3	2.821
mmu-miR-423-5p	miR-423-5p (and other miRNAs w/seed GAGGGGC)	1.133	TargetScan Human	Moderate (predicted)	Zfyve28	ZFYVE28	-1.311
mmu-miR-423-5p	miR-423-5p (and other miRNAs w/seed GAGGGGC)	1.133	TargetScan Human	High (predicted)	Zfp865	ZNF865	1.139
mmu-miR-423-5p	miR-423-5p (and other miRNAs w/seed GAGGGGC)	1.133	TargetScan Human	High (predicted)	Zyx	ZYX	1.055	Epithelial Adherens Junction Signaling,Germ Cell-Sertoli Cell Junction Signaling,Integrin Signaling,Remodeling of Epithelial Adherens Junctions
7
