# Supplementary material for: Identification and Comparison of Hyperglycemia-Induced Extracellular Vesicle Transcriptome in Different Mouse Stem Cells
Source: Cells. 2020 Sep 15;9(9):2098. doi: 10.3390/cells9092098 (PMC7564160; doi:10.3390/cells9092098)
Supplement: Supplementary file 1 [file cells-09-02098-s001.zip › Supplementary Table 4.xls]

## Sheet: Sheet0
ID	Symbol	Expr Log Ratio	Source	Confidence	Symbol	Pathway
mmu-let-7d-3p	let-7d-3p (miRNAs w/seed UAUACGA)	2.445	TargetScan Human	Moderate (predicted)	A4GNT
mmu-let-7d-3p	let-7d-3p (miRNAs w/seed UAUACGA)	2.445	TargetScan Human	High (predicted)	ABCA8
mmu-let-7d-3p	let-7d-3p (miRNAs w/seed UAUACGA)	2.445	TargetScan Human	Moderate (predicted)	ACTR1B
mmu-let-7d-3p	let-7d-3p (miRNAs w/seed UAUACGA)	2.445	TargetScan Human	Moderate (predicted)	ADH7	Ethanol Degradation II,Nicotine Degradation II,Nicotine Degradation III,Noradrenaline and Adrenaline Degradation,RAR Activation,Retinoate Biosynthesis I,Serotonin Degradation
mmu-let-7d-3p	let-7d-3p (miRNAs w/seed UAUACGA)	2.445	TargetScan Human	Moderate (predicted)	AHCTF1
mmu-let-7d-3p	let-7d-3p (miRNAs w/seed UAUACGA)	2.445	TargetScan Human	Moderate (predicted)	AMMECR1
mmu-let-7d-3p	let-7d-3p (miRNAs w/seed UAUACGA)	2.445	TargetScan Human	High (predicted)	ANKAR
mmu-let-7d-3p	let-7d-3p (miRNAs w/seed UAUACGA)	2.445	TargetScan Human	Moderate (predicted)	APPL1	Colorectal Cancer Metastasis Signaling,Wnt/β-catenin Signaling
mmu-let-7d-3p	let-7d-3p (miRNAs w/seed UAUACGA)	2.445	TargetScan Human	Moderate (predicted)	ARHGEF10	Breast Cancer Regulation by Stathmin1,Molecular Mechanisms of Cancer,Phospholipase C Signaling,Reelin Signaling in Neurons,RhoGDI Signaling,Signaling by Rho Family GTPases,Thrombin Signaling
mmu-let-7d-3p	let-7d-3p (miRNAs w/seed UAUACGA)	2.445	TargetScan Human	Moderate (predicted)	ARL14
mmu-let-7d-3p	let-7d-3p (miRNAs w/seed UAUACGA)	2.445	TargetScan Human	Moderate (predicted)	ARL15
mmu-let-7d-3p	let-7d-3p (miRNAs w/seed UAUACGA)	2.445	TargetScan Human	Moderate (predicted)	ATG16L1	Autophagy,Sirtuin Signaling Pathway
mmu-let-7d-3p	let-7d-3p (miRNAs w/seed UAUACGA)	2.445	TargetScan Human	Moderate (predicted)	ATMIN	Role of CHK Proteins in Cell Cycle Checkpoint Control
mmu-let-7d-3p	let-7d-3p (miRNAs w/seed UAUACGA)	2.445	TargetScan Human	Moderate (predicted)	AUTS2
mmu-let-7d-3p	let-7d-3p (miRNAs w/seed UAUACGA)	2.445	TargetScan Human	Moderate (predicted)	BCL10	B Cell Receptor Signaling,CD28 Signaling in T Helper Cells,NF-κB Signaling,PI3K Signaling in B Lymphocytes,PKCθ Signaling in T Lymphocytes,Regulation of IL-2 Expression in Activated and Anergic T Lymphocytes,Systemic Lupus Erythematosus In B Cell Signaling Pathway,T Cell Receptor Signaling
mmu-let-7d-3p	let-7d-3p (miRNAs w/seed UAUACGA)	2.445	TargetScan Human	High (predicted)	BEND2
mmu-let-7d-3p	let-7d-3p (miRNAs w/seed UAUACGA)	2.445	TargetScan Human	Moderate (predicted)	BEND6
mmu-let-7d-3p	let-7d-3p (miRNAs w/seed UAUACGA)	2.445	TargetScan Human	Moderate (predicted)	BNC1
mmu-let-7d-3p	let-7d-3p (miRNAs w/seed UAUACGA)	2.445	TargetScan Human	Moderate (predicted)	C11orf44
mmu-let-7d-3p	let-7d-3p (miRNAs w/seed UAUACGA)	2.445	TargetScan Human	Moderate (predicted)	CASD1
mmu-let-7d-3p	let-7d-3p (miRNAs w/seed UAUACGA)	2.445	TargetScan Human	Moderate (predicted)	CAVIN2
mmu-let-7d-3p	let-7d-3p (miRNAs w/seed UAUACGA)	2.445	TargetScan Human	Moderate (predicted)	CCDC6
mmu-let-7d-3p	let-7d-3p (miRNAs w/seed UAUACGA)	2.445	TargetScan Human	Moderate (predicted)	CDH11	Gα12/13 Signaling,RhoGDI Signaling,Signaling by Rho Family GTPases,Synaptogenesis Signaling Pathway
mmu-let-7d-3p	let-7d-3p (miRNAs w/seed UAUACGA)	2.445	TargetScan Human	Moderate (predicted)	CDKL4
mmu-let-7d-3p	let-7d-3p (miRNAs w/seed UAUACGA)	2.445	TargetScan Human	Moderate (predicted)	CDNF
mmu-let-7d-3p	let-7d-3p (miRNAs w/seed UAUACGA)	2.445	TargetScan Human	Moderate (predicted)	CEND1
mmu-let-7d-3p	let-7d-3p (miRNAs w/seed UAUACGA)	2.445	TargetScan Human	Moderate (predicted)	CEP170
mmu-let-7d-3p	let-7d-3p (miRNAs w/seed UAUACGA)	2.445	TargetScan Human	Moderate (predicted)	CFAP43
mmu-let-7d-3p	let-7d-3p (miRNAs w/seed UAUACGA)	2.445	TargetScan Human	Moderate (predicted)	CHRNA9	AMPK Signaling,Calcium Signaling,eNOS Signaling
mmu-let-7d-3p	let-7d-3p (miRNAs w/seed UAUACGA)	2.445	TargetScan Human	Moderate (predicted)	CLDN16	Agranulocyte Adhesion and Diapedesis,Granulocyte Adhesion and Diapedesis,Leukocyte Extravasation Signaling,Sertoli Cell-Sertoli Cell Junction Signaling,Tight Junction Signaling
mmu-let-7d-3p	let-7d-3p (miRNAs w/seed UAUACGA)	2.445	TargetScan Human	Moderate (predicted)	CLEC3A
mmu-let-7d-3p	let-7d-3p (miRNAs w/seed UAUACGA)	2.445	TargetScan Human	Moderate (predicted)	CLEC5A
mmu-let-7d-3p	let-7d-3p (miRNAs w/seed UAUACGA)	2.445	TargetScan Human	Moderate (predicted)	CMTM6
mmu-let-7d-3p	let-7d-3p (miRNAs w/seed UAUACGA)	2.445	TargetScan Human	Moderate (predicted)	CNGB3	cAMP-mediated signaling,eNOS Signaling,Gαs Signaling,Phototransduction Pathway,Protein Kinase A Signaling,Regulation of Cellular Mechanics by Calpain Protease,Sperm Motility
mmu-let-7d-3p	let-7d-3p (miRNAs w/seed UAUACGA)	2.445	TargetScan Human	Moderate (predicted)	CNIH1
mmu-let-7d-3p	let-7d-3p (miRNAs w/seed UAUACGA)	2.445	TargetScan Human	Moderate (predicted)	COMMD2
mmu-let-7d-3p	let-7d-3p (miRNAs w/seed UAUACGA)	2.445	TargetScan Human	Moderate (predicted)	COX19
mmu-let-7d-3p	let-7d-3p (miRNAs w/seed UAUACGA)	2.445	TargetScan Human	Moderate (predicted)	CT62
mmu-let-7d-3p	let-7d-3p (miRNAs w/seed UAUACGA)	2.445	TargetScan Human	High (predicted)	CTSV	Autophagy,Phagosome Maturation
mmu-let-7d-3p	let-7d-3p (miRNAs w/seed UAUACGA)	2.445	TargetScan Human	Moderate (predicted)	CTU1
mmu-let-7d-3p	let-7d-3p (miRNAs w/seed UAUACGA)	2.445	TargetScan Human	Moderate (predicted)	CYB5RL
mmu-let-7d-3p	let-7d-3p (miRNAs w/seed UAUACGA)	2.445	TargetScan Human	Moderate (predicted)	CYP27C1
mmu-let-7d-3p	let-7d-3p (miRNAs w/seed UAUACGA)	2.445	TargetScan Human	Moderate (predicted)	DGKB	Fcγ Receptor-mediated Phagocytosis in Macrophages and Monocytes
mmu-let-7d-3p	let-7d-3p (miRNAs w/seed UAUACGA)	2.445	TargetScan Human	High (predicted)	DGKI
mmu-let-7d-3p	let-7d-3p (miRNAs w/seed UAUACGA)	2.445	TargetScan Human	Moderate (predicted)	DSC1
mmu-let-7d-3p	let-7d-3p (miRNAs w/seed UAUACGA)	2.445	TargetScan Human	Moderate (predicted)	DTNA
mmu-let-7d-3p	let-7d-3p (miRNAs w/seed UAUACGA)	2.445	TargetScan Human	High (predicted)	EIF3E	EIF2 Signaling,mTOR Signaling,Regulation of eIF4 and p70S6K Signaling
mmu-let-7d-3p	let-7d-3p (miRNAs w/seed UAUACGA)	2.445	TargetScan Human	Moderate (predicted)	ERC2
mmu-let-7d-3p	let-7d-3p (miRNAs w/seed UAUACGA)	2.445	TargetScan Human	Moderate (predicted)	EXOC8	Cdc42 Signaling
mmu-let-7d-3p	let-7d-3p (miRNAs w/seed UAUACGA)	2.445	TargetScan Human	High (predicted)	EXOSC7	Inhibition of ARE-Mediated mRNA Degradation Pathway
mmu-let-7d-3p	let-7d-3p (miRNAs w/seed UAUACGA)	2.445	TargetScan Human	Moderate (predicted)	EYA1	Protein Kinase A Signaling
mmu-let-7d-3p	let-7d-3p (miRNAs w/seed UAUACGA)	2.445	TargetScan Human	Moderate (predicted)	F11	Coagulation System,Intrinsic Prothrombin Activation Pathway,MSP-RON Signaling Pathway,Neuroprotective Role of THOP1 in Alzheimer's Disease
mmu-let-7d-3p	let-7d-3p (miRNAs w/seed UAUACGA)	2.445	TargetScan Human	Moderate (predicted)	F2RL2	Gα12/13 Signaling,p70S6K Signaling,Thrombin Signaling,Tight Junction Signaling
mmu-let-7d-3p	let-7d-3p (miRNAs w/seed UAUACGA)	2.445	TargetScan Human	Moderate (predicted)	FAM133B
mmu-let-7d-3p	let-7d-3p (miRNAs w/seed UAUACGA)	2.445	TargetScan Human	Moderate (predicted)	FAM193B
mmu-let-7d-3p	let-7d-3p (miRNAs w/seed UAUACGA)	2.445	TargetScan Human	Moderate (predicted)	FAM219A
mmu-let-7d-3p	let-7d-3p (miRNAs w/seed UAUACGA)	2.445	TargetScan Human	Moderate (predicted)	FMR1
mmu-let-7d-3p	let-7d-3p (miRNAs w/seed UAUACGA)	2.445	TargetScan Human	Moderate (predicted)	FOXL2NB
mmu-let-7d-3p	let-7d-3p (miRNAs w/seed UAUACGA)	2.445	TargetScan Human	High (predicted)	FSD2
mmu-let-7d-3p	let-7d-3p (miRNAs w/seed UAUACGA)	2.445	TargetScan Human	Moderate (predicted)	FUBP3
mmu-let-7d-3p	let-7d-3p (miRNAs w/seed UAUACGA)	2.445	TargetScan Human	Moderate (predicted)	FYTTD1
mmu-let-7d-3p	let-7d-3p (miRNAs w/seed UAUACGA)	2.445	TargetScan Human	Moderate (predicted)	GAS1
mmu-let-7d-3p	let-7d-3p (miRNAs w/seed UAUACGA)	2.445	TargetScan Human	Moderate (predicted)	GAS7
mmu-let-7d-3p	let-7d-3p (miRNAs w/seed UAUACGA)	2.445	TargetScan Human	Moderate (predicted)	GATA4	Cardiac Hypertrophy Signaling,Cardiac Hypertrophy Signaling (Enhanced),Cardiomyocyte Differentiation via BMP Receptors,Embryonic Stem Cell Differentiation into Cardiac Lineages,Factors Promoting Cardiogenesis in Vertebrates,Role of NANOG in Mammalian Embryonic Stem Cell Pluripotency,Role of NFAT in Cardiac Hypertrophy,Role of NFAT in Regulation of the Immune Response,Senescence Pathway,Thrombin S…
mmu-let-7d-3p	let-7d-3p (miRNAs w/seed UAUACGA)	2.445	TargetScan Human	High (predicted)	GCSAML
mmu-let-7d-3p	let-7d-3p (miRNAs w/seed UAUACGA)	2.445	TargetScan Human	Moderate (predicted)	GLIPR1
mmu-let-7d-3p	let-7d-3p (miRNAs w/seed UAUACGA)	2.445	TargetScan Human	Moderate (predicted)	GLS	Citrulline Biosynthesis,Glutamate Receptor Signaling,Glutamine Degradation I,Huntington's Disease Signaling,Neuroinflammation Signaling Pathway,Sirtuin Signaling Pathway,Superpathway of Citrulline Metabolism
mmu-let-7d-3p	let-7d-3p (miRNAs w/seed UAUACGA)	2.445	TargetScan Human	Moderate (predicted)	GLYAT
mmu-let-7d-3p	let-7d-3p (miRNAs w/seed UAUACGA)	2.445	TargetScan Human	High (predicted)	GNAO1	Androgen Signaling,Apelin Endothelial Signaling Pathway,Axonal Guidance Signaling,cAMP-mediated signaling,Cardiac Hypertrophy Signaling,Corticotropin Releasing Hormone Signaling,CREB Signaling in Neurons,CXCR4 Signaling,Endocannabinoid Cancer Inhibition Pathway,Endocannabinoid Developing Neuron Pathway,Endocannabinoid Neuronal Synapse Pathway,Endothelin-1 Signaling,Ephrin B Signaling,Ephrin Recep…
mmu-let-7d-3p	let-7d-3p (miRNAs w/seed UAUACGA)	2.445	TargetScan Human	Moderate (predicted)	GOLGA6L9 (includes others)
mmu-let-7d-3p	let-7d-3p (miRNAs w/seed UAUACGA)	2.445	TargetScan Human	Moderate (predicted)	GOLGA8EP/GOLGA8G
mmu-let-7d-3p	let-7d-3p (miRNAs w/seed UAUACGA)	2.445	TargetScan Human	Moderate (predicted)	GOLGA8F
mmu-let-7d-3p	let-7d-3p (miRNAs w/seed UAUACGA)	2.445	TargetScan Human	Moderate (predicted)	GPR88
mmu-let-7d-3p	let-7d-3p (miRNAs w/seed UAUACGA)	2.445	TargetScan Human	Moderate (predicted)	GPX8	Apelin Adipocyte Signaling Pathway,Glutathione Redox Reactions I
mmu-let-7d-3p	let-7d-3p (miRNAs w/seed UAUACGA)	2.445	TargetScan Human	Moderate (predicted)	GRB2	14-3-3-mediated Signaling,Actin Cytoskeleton Signaling,Actin Nucleation by ARP-WASP Complex,Acute Myeloid Leukemia Signaling,Acute Phase Response Signaling,Adrenomedullin signaling pathway,Angiopoietin Signaling,Axonal Guidance Signaling,B Cell Receptor Signaling,BMP signaling pathway,Breast Cancer Regulation by Stathmin1,Cardiac Hypertrophy Signaling,CD28 Signaling in T Helper Cells,Cholecystoki…
mmu-let-7d-3p	let-7d-3p (miRNAs w/seed UAUACGA)	2.445	TargetScan Human	Moderate (predicted)	GRPEL2
mmu-let-7d-3p	let-7d-3p (miRNAs w/seed UAUACGA)	2.445	TargetScan Human	High (predicted)	GSTK1	Apelin Adipocyte Signaling Pathway,Aryl Hydrocarbon Receptor Signaling,Glutathione Redox Reactions I,Glutathione-mediated Detoxification,LPS/IL-1 Mediated Inhibition of RXR Function,NRF2-mediated Oxidative Stress Response,Xenobiotic Metabolism Signaling
mmu-let-7d-3p	let-7d-3p (miRNAs w/seed UAUACGA)	2.445	TargetScan Human	High (predicted)	GSX2	Transcriptional Regulatory Network in Embryonic Stem Cells
mmu-let-7d-3p	let-7d-3p (miRNAs w/seed UAUACGA)	2.445	TargetScan Human	Moderate (predicted)	GTF3C3	Assembly of RNA Polymerase III Complex
mmu-let-7d-3p	let-7d-3p (miRNAs w/seed UAUACGA)	2.445	TargetScan Human	High (predicted)	HMGA2	Regulation of the Epithelial-Mesenchymal Transition Pathway
mmu-let-7d-3p	let-7d-3p (miRNAs w/seed UAUACGA)	2.445	TargetScan Human	Moderate (predicted)	HPGD
mmu-let-7d-3p	let-7d-3p (miRNAs w/seed UAUACGA)	2.445	TargetScan Human	Moderate (predicted)	IL1RN	Acute Phase Response Signaling,Adrenomedullin signaling pathway,Agranulocyte Adhesion and Diapedesis,Altered T Cell and B Cell Signaling in Rheumatoid Arthritis,Atherosclerosis Signaling,Cholecystokinin/Gastrin-mediated Signaling,Communication between Innate and Adaptive Immune Cells,Dendritic Cell Maturation,FXR/RXR Activation,Glucocorticoid Receptor Signaling,Graft-versus-Host Disease Signaling…
mmu-let-7d-3p	let-7d-3p (miRNAs w/seed UAUACGA)	2.445	TargetScan Human	Moderate (predicted)	IMPG1
mmu-let-7d-3p	let-7d-3p (miRNAs w/seed UAUACGA)	2.445	TargetScan Human	Moderate (predicted)	ISCA2
mmu-let-7d-3p	let-7d-3p (miRNAs w/seed UAUACGA)	2.445	TargetScan Human	High (predicted)	KANSL1
mmu-let-7d-3p	let-7d-3p (miRNAs w/seed UAUACGA)	2.445	TargetScan Human	High (predicted)	KCND3
mmu-let-7d-3p	let-7d-3p (miRNAs w/seed UAUACGA)	2.445	TargetScan Human	Moderate (predicted)	KCNT2
mmu-let-7d-3p	let-7d-3p (miRNAs w/seed UAUACGA)	2.445	TargetScan Human	Moderate (predicted)	KLF6	Hepatic Fibrosis / Hepatic Stellate Cell Activation
mmu-let-7d-3p	let-7d-3p (miRNAs w/seed UAUACGA)	2.445	TargetScan Human	High (predicted)	KLHL31
mmu-let-7d-3p	let-7d-3p (miRNAs w/seed UAUACGA)	2.445	TargetScan Human	Moderate (predicted)	LETMD1
mmu-let-7d-3p	let-7d-3p (miRNAs w/seed UAUACGA)	2.445	TargetScan Human	Moderate (predicted)	LHX1
mmu-let-7d-3p	let-7d-3p (miRNAs w/seed UAUACGA)	2.445	TargetScan Human	Moderate (predicted)	LOC400464
mmu-let-7d-3p	let-7d-3p (miRNAs w/seed UAUACGA)	2.445	TargetScan Human	Moderate (predicted)	LPL	Adipogenesis pathway,Atherosclerosis Signaling,FXR/RXR Activation,LXR/RXR Activation,PPARα/RXRα Activation,Retinol Biosynthesis,Triacylglycerol Degradation
mmu-let-7d-3p	let-7d-3p (miRNAs w/seed UAUACGA)	2.445	TargetScan Human	Moderate (predicted)	LRIT2
mmu-let-7d-3p	let-7d-3p (miRNAs w/seed UAUACGA)	2.445	TargetScan Human	Moderate (predicted)	LSM11	Systemic Lupus Erythematosus Signaling
mmu-let-7d-3p	let-7d-3p (miRNAs w/seed UAUACGA)	2.445	TargetScan Human	High (predicted)	LSR
mmu-let-7d-3p	let-7d-3p (miRNAs w/seed UAUACGA)	2.445	TargetScan Human	Moderate (predicted)	MACF1
mmu-let-7d-3p	let-7d-3p (miRNAs w/seed UAUACGA)	2.445	TargetScan Human	Moderate (predicted)	MBTD1
mmu-let-7d-3p	let-7d-3p (miRNAs w/seed UAUACGA)	2.445	TargetScan Human	Moderate (predicted)	MESD
mmu-let-7d-3p	let-7d-3p (miRNAs w/seed UAUACGA)	2.445	TargetScan Human	Moderate (predicted)	MKRN1
mmu-let-7d-3p	let-7d-3p (miRNAs w/seed UAUACGA)	2.445	TargetScan Human	Moderate (predicted)	MSH3	Colorectal Cancer Metastasis Signaling,Mismatch Repair in Eukaryotes
mmu-let-7d-3p	let-7d-3p (miRNAs w/seed UAUACGA)	2.445	TargetScan Human	Moderate (predicted)	MTMR6	3-phosphoinositide Biosynthesis,3-phosphoinositide Degradation,D-myo-inositol (1,4,5,6)-Tetrakisphosphate Biosynthesis,D-myo-inositol (3,4,5,6)-tetrakisphosphate Biosynthesis,D-myo-inositol-5-phosphate Metabolism,Superpathway of Inositol Phosphate Compounds
mmu-let-7d-3p	let-7d-3p (miRNAs w/seed UAUACGA)	2.445	TargetScan Human	Moderate (predicted)	MTURN
mmu-let-7d-3p	let-7d-3p (miRNAs w/seed UAUACGA)	2.445	TargetScan Human	Moderate (predicted)	MYO9A
mmu-let-7d-3p	let-7d-3p (miRNAs w/seed UAUACGA)	2.445	TargetScan Human	High (predicted)	NARS1	tRNA Charging
mmu-let-7d-3p	let-7d-3p (miRNAs w/seed UAUACGA)	2.445	TargetScan Human	Moderate (predicted)	NCMAP
mmu-let-7d-3p	let-7d-3p (miRNAs w/seed UAUACGA)	2.445	TargetScan Human	Moderate (predicted)	NFASC
mmu-let-7d-3p	let-7d-3p (miRNAs w/seed UAUACGA)	2.445	TargetScan Human	High (predicted)	NKX6-1
mmu-let-7d-3p	let-7d-3p (miRNAs w/seed UAUACGA)	2.445	TargetScan Human	Moderate (predicted)	NOM1
mmu-let-7d-3p	let-7d-3p (miRNAs w/seed UAUACGA)	2.445	TargetScan Human	Moderate (predicted)	NRG3	Agrin Interactions at Neuromuscular Junction,ErbB Signaling,ErbB2-ErbB3 Signaling,ErbB4 Signaling,Neuregulin Signaling
mmu-let-7d-3p	let-7d-3p (miRNAs w/seed UAUACGA)	2.445	TargetScan Human	Moderate (predicted)	NUDT19
mmu-let-7d-3p	let-7d-3p (miRNAs w/seed UAUACGA)	2.445	TargetScan Human	Moderate (predicted)	NUP85
mmu-let-7d-3p	let-7d-3p (miRNAs w/seed UAUACGA)	2.445	TargetScan Human	High (predicted)	NXT2
mmu-let-7d-3p	let-7d-3p (miRNAs w/seed UAUACGA)	2.445	TargetScan Human	Moderate (predicted)	OBSCN-AS1
mmu-let-7d-3p	let-7d-3p (miRNAs w/seed UAUACGA)	2.445	TargetScan Human	Moderate (predicted)	OTUD6A
mmu-let-7d-3p	let-7d-3p (miRNAs w/seed UAUACGA)	2.445	TargetScan Human	High (predicted)	PARP11	Death Receptor Signaling,Retinoic acid Mediated Apoptosis Signaling,UVA-Induced MAPK Signaling
mmu-let-7d-3p	let-7d-3p (miRNAs w/seed UAUACGA)	2.445	TargetScan Human	High (predicted)	PDGFC	Actin Cytoskeleton Signaling,Amyotrophic Lateral Sclerosis Signaling,Atherosclerosis Signaling,Axonal Guidance Signaling,Bladder Cancer Signaling,Clathrin-mediated Endocytosis Signaling,Colorectal Cancer Metastasis Signaling,Endocannabinoid Cancer Inhibition Pathway,eNOS Signaling,Ephrin Receptor Signaling,Glioblastoma Multiforme Signaling,Glioma Signaling,Hepatic Fibrosis / Hepatic Stellate Cell…
mmu-let-7d-3p	let-7d-3p (miRNAs w/seed UAUACGA)	2.445	TargetScan Human	Moderate (predicted)	PEX5L
mmu-let-7d-3p	let-7d-3p (miRNAs w/seed UAUACGA)	2.445	TargetScan Human	Moderate (predicted)	PI15
mmu-let-7d-3p	let-7d-3p (miRNAs w/seed UAUACGA)	2.445	TargetScan Human	Moderate (predicted)	PLD5	Antioxidant Action of Vitamin C,Choline Biosynthesis III,Endothelin-1 Signaling,Fcγ Receptor-mediated Phagocytosis in Macrophages and Monocytes,Gαq Signaling,IL-8 Signaling,mTOR Signaling,Pancreatic Adenocarcinoma Signaling,Phospholipase C Signaling,Phospholipases
mmu-let-7d-3p	let-7d-3p (miRNAs w/seed UAUACGA)	2.445	TargetScan Human	Moderate (predicted)	PM20D2
mmu-let-7d-3p	let-7d-3p (miRNAs w/seed UAUACGA)	2.445	TargetScan Human	Moderate (predicted)	PPP4R1	3-phosphoinositide Biosynthesis,3-phosphoinositide Degradation,D-myo-inositol (1,4,5,6)-Tetrakisphosphate Biosynthesis,D-myo-inositol (3,4,5,6)-tetrakisphosphate Biosynthesis,D-myo-inositol-5-phosphate Metabolism,Superpathway of Inositol Phosphate Compounds
mmu-let-7d-3p	let-7d-3p (miRNAs w/seed UAUACGA)	2.445	TargetScan Human	Moderate (predicted)	PRICKLE3
mmu-let-7d-3p	let-7d-3p (miRNAs w/seed UAUACGA)	2.445	TargetScan Human	High (predicted)	PRKACB	Adrenomedullin signaling pathway,AMPK Signaling,Amyloid Processing,Androgen Signaling,Apelin Adipocyte Signaling Pathway,Apelin Pancreas Signaling Pathway,Axonal Guidance Signaling,BMP signaling pathway,Breast Cancer Regulation by Stathmin1,Calcium Signaling,cAMP-mediated signaling,Cardiac Hypertrophy Signaling,Cardiac Hypertrophy Signaling (Enhanced),Cardiac β-adrenergic Signaling,CDK5 Signaling…
mmu-let-7d-3p	let-7d-3p (miRNAs w/seed UAUACGA)	2.445	TargetScan Human	Moderate (predicted)	PRKAR1A	Adrenomedullin signaling pathway,AMPK Signaling,Amyloid Processing,Androgen Signaling,Apelin Adipocyte Signaling Pathway,Apelin Pancreas Signaling Pathway,Axonal Guidance Signaling,BMP signaling pathway,Breast Cancer Regulation by Stathmin1,Calcium Signaling,cAMP-mediated signaling,Cardiac Hypertrophy Signaling,Cardiac Hypertrophy Signaling (Enhanced),Cardiac β-adrenergic Signaling,CDK5 Signaling…
mmu-let-7d-3p	let-7d-3p (miRNAs w/seed UAUACGA)	2.445	TargetScan Human	Moderate (predicted)	PSMD10	Protein Ubiquitination Pathway
mmu-let-7d-3p	let-7d-3p (miRNAs w/seed UAUACGA)	2.445	TargetScan Human	Moderate (predicted)	PTAR1
mmu-let-7d-3p	let-7d-3p (miRNAs w/seed UAUACGA)	2.445	TargetScan Human	High (predicted)	PTGIS	Eicosanoid Signaling,Prostanoid Biosynthesis
mmu-let-7d-3p	let-7d-3p (miRNAs w/seed UAUACGA)	2.445	TargetScan Human	Moderate (predicted)	PWP1
mmu-let-7d-3p	let-7d-3p (miRNAs w/seed UAUACGA)	2.445	TargetScan Human	Moderate (predicted)	RAB2B
mmu-let-7d-3p	let-7d-3p (miRNAs w/seed UAUACGA)	2.445	TargetScan Human	Moderate (predicted)	RAD52	DNA Double-Strand Break Repair by Homologous Recombination
mmu-let-7d-3p	let-7d-3p (miRNAs w/seed UAUACGA)	2.445	TargetScan Human	Moderate (predicted)	RASSF8
mmu-let-7d-3p	let-7d-3p (miRNAs w/seed UAUACGA)	2.445	TargetScan Human	Moderate (predicted)	RBFOX1
mmu-let-7d-3p	let-7d-3p (miRNAs w/seed UAUACGA)	2.445	TargetScan Human	Moderate (predicted)	RCAN1	Calcium Signaling,Cardiac Hypertrophy Signaling (Enhanced),Role of NFAT in Cardiac Hypertrophy,Role of NFAT in Regulation of the Immune Response
mmu-let-7d-3p	let-7d-3p (miRNAs w/seed UAUACGA)	2.445	TargetScan Human	Moderate (predicted)	RETSAT
mmu-let-7d-3p	let-7d-3p (miRNAs w/seed UAUACGA)	2.445	TargetScan Human	Moderate (predicted)	RGS7BP
mmu-let-7d-3p	let-7d-3p (miRNAs w/seed UAUACGA)	2.445	TargetScan Human	Moderate (predicted)	RIBC2
mmu-let-7d-3p	let-7d-3p (miRNAs w/seed UAUACGA)	2.445	TargetScan Human	Moderate (predicted)	RLN2	Relaxin Signaling
mmu-let-7d-3p	let-7d-3p (miRNAs w/seed UAUACGA)	2.445	TargetScan Human	Moderate (predicted)	RP5_856G12
mmu-let-7d-3p	let-7d-3p (miRNAs w/seed UAUACGA)	2.445	TargetScan Human	Moderate (predicted)	RSPH10B/RSPH10B2
mmu-let-7d-3p	let-7d-3p (miRNAs w/seed UAUACGA)	2.445	TargetScan Human	High (predicted)	SH3RF1	Rac Signaling
mmu-let-7d-3p	let-7d-3p (miRNAs w/seed UAUACGA)	2.445	TargetScan Human	Moderate (predicted)	SIDT1
mmu-let-7d-3p	let-7d-3p (miRNAs w/seed UAUACGA)	2.445	TargetScan Human	High (predicted)	SIGLEC6
mmu-let-7d-3p	let-7d-3p (miRNAs w/seed UAUACGA)	2.445	TargetScan Human	Moderate (predicted)	SLC13A1
mmu-let-7d-3p	let-7d-3p (miRNAs w/seed UAUACGA)	2.445	TargetScan Human	Moderate (predicted)	SLC17A4
mmu-let-7d-3p	let-7d-3p (miRNAs w/seed UAUACGA)	2.445	TargetScan Human	Moderate (predicted)	SLC36A1
mmu-let-7d-3p	let-7d-3p (miRNAs w/seed UAUACGA)	2.445	TargetScan Human	Moderate (predicted)	SNRPF	Systemic Lupus Erythematosus Signaling
mmu-let-7d-3p	let-7d-3p (miRNAs w/seed UAUACGA)	2.445	TargetScan Human	Moderate (predicted)	SPOPL
mmu-let-7d-3p	let-7d-3p (miRNAs w/seed UAUACGA)	2.445	TargetScan Human	Moderate (predicted)	SPRY3
mmu-let-7d-3p	let-7d-3p (miRNAs w/seed UAUACGA)	2.445	TargetScan Human	High (predicted)	SRP19
mmu-let-7d-3p	let-7d-3p (miRNAs w/seed UAUACGA)	2.445	TargetScan Human	Moderate (predicted)	SS18L1
mmu-let-7d-3p	let-7d-3p (miRNAs w/seed UAUACGA)	2.445	TargetScan Human	Moderate (predicted)	SSH3	3-phosphoinositide Biosynthesis,3-phosphoinositide Degradation,Actin Cytoskeleton Signaling,D-myo-inositol (1,4,5,6)-Tetrakisphosphate Biosynthesis,D-myo-inositol (3,4,5,6)-tetrakisphosphate Biosynthesis,D-myo-inositol-5-phosphate Metabolism,Superpathway of Inositol Phosphate Compounds
mmu-let-7d-3p	let-7d-3p (miRNAs w/seed UAUACGA)	2.445	TargetScan Human	Moderate (predicted)	TBC1D5
mmu-let-7d-3p	let-7d-3p (miRNAs w/seed UAUACGA)	2.445	TargetScan Human	Moderate (predicted)	TDRP
mmu-let-7d-3p	let-7d-3p (miRNAs w/seed UAUACGA)	2.445	TargetScan Human	Moderate (predicted)	TFAM	Apelin Muscle Signaling Pathway
mmu-let-7d-3p	let-7d-3p (miRNAs w/seed UAUACGA)	2.445	TargetScan Human	High (predicted)	TFRC	Clathrin-mediated Endocytosis Signaling,Hepatic Fibrosis Signaling Pathway,Iron homeostasis signaling pathway,Virus Entry via Endocytic Pathways
mmu-let-7d-3p	let-7d-3p (miRNAs w/seed UAUACGA)	2.445	TargetScan Human	Moderate (predicted)	TLR4	Altered T Cell and B Cell Signaling in Rheumatoid Arthritis,Colorectal Cancer Metastasis Signaling,Communication between Innate and Adaptive Immune Cells,Crosstalk between Dendritic Cells and Natural Killer Cells,Dendritic Cell Maturation,Hepatic Cholestasis,Hepatic Fibrosis / Hepatic Stellate Cell Activation,Hepatic Fibrosis Signaling Pathway,HMGB1 Signaling,HOTAIR Regulatory Pathway,IL-12 Signa…
mmu-let-7d-3p	let-7d-3p (miRNAs w/seed UAUACGA)	2.445	TargetScan Human	Moderate (predicted)	TMEM117
mmu-let-7d-3p	let-7d-3p (miRNAs w/seed UAUACGA)	2.445	TargetScan Human	High (predicted)	TMEM163
mmu-let-7d-3p	let-7d-3p (miRNAs w/seed UAUACGA)	2.445	TargetScan Human	Moderate (predicted)	TMEM231
mmu-let-7d-3p	let-7d-3p (miRNAs w/seed UAUACGA)	2.445	TargetScan Human	Moderate (predicted)	TMEM26
mmu-let-7d-3p	let-7d-3p (miRNAs w/seed UAUACGA)	2.445	TargetScan Human	Moderate (predicted)	TMPRSS11D	Neuroprotective Role of THOP1 in Alzheimer's Disease
mmu-let-7d-3p	let-7d-3p (miRNAs w/seed UAUACGA)	2.445	TargetScan Human	Moderate (predicted)	TRIM64/TRIM64B
mmu-let-7d-3p	let-7d-3p (miRNAs w/seed UAUACGA)	2.445	TargetScan Human	Moderate (predicted)	TTC26
mmu-let-7d-3p	let-7d-3p (miRNAs w/seed UAUACGA)	2.445	TargetScan Human	Moderate (predicted)	TTC9
mmu-let-7d-3p	let-7d-3p (miRNAs w/seed UAUACGA)	2.445	TargetScan Human	Moderate (predicted)	TUT7
mmu-let-7d-3p	let-7d-3p (miRNAs w/seed UAUACGA)	2.445	TargetScan Human	Moderate (predicted)	UFM1
mmu-let-7d-3p	let-7d-3p (miRNAs w/seed UAUACGA)	2.445	TargetScan Human	Moderate (predicted)	URM1
mmu-let-7d-3p	let-7d-3p (miRNAs w/seed UAUACGA)	2.445	TargetScan Human	Moderate (predicted)	VEZF1
mmu-let-7d-3p	let-7d-3p (miRNAs w/seed UAUACGA)	2.445	TargetScan Human	Moderate (predicted)	WDR82
mmu-let-7d-3p	let-7d-3p (miRNAs w/seed UAUACGA)	2.445	TargetScan Human	Moderate (predicted)	XRN1	Inhibition of ARE-Mediated mRNA Degradation Pathway
mmu-let-7d-3p	let-7d-3p (miRNAs w/seed UAUACGA)	2.445	TargetScan Human	Moderate (predicted)	YY1	HOTAIR Regulatory Pathway,VDR/RXR Activation
mmu-let-7d-3p	let-7d-3p (miRNAs w/seed UAUACGA)	2.445	TargetScan Human	Moderate (predicted)	ZFP69B
mmu-let-7d-3p	let-7d-3p (miRNAs w/seed UAUACGA)	2.445	TargetScan Human	Moderate (predicted)	ZIC1
mmu-let-7d-3p	let-7d-3p (miRNAs w/seed UAUACGA)	2.445	TargetScan Human	Moderate (predicted)	ZIK1
mmu-let-7d-3p	let-7d-3p (miRNAs w/seed UAUACGA)	2.445	TargetScan Human	Moderate (predicted)	ZNF24
mmu-let-7d-3p	let-7d-3p (miRNAs w/seed UAUACGA)	2.445	TargetScan Human	Moderate (predicted)	ZNF302
mmu-let-7d-3p	let-7d-3p (miRNAs w/seed UAUACGA)	2.445	TargetScan Human	Moderate (predicted)	ZNF331	Inhibition of ARE-Mediated mRNA Degradation Pathway
mmu-let-7d-3p	let-7d-3p (miRNAs w/seed UAUACGA)	2.445	TargetScan Human	High (predicted)	ZNF486
mmu-let-7d-3p	let-7d-3p (miRNAs w/seed UAUACGA)	2.445	TargetScan Human	Moderate (predicted)	ZNF605
mmu-let-7d-3p	let-7d-3p (miRNAs w/seed UAUACGA)	2.445	TargetScan Human	Moderate (predicted)	ZNF611
mmu-let-7d-3p	let-7d-3p (miRNAs w/seed UAUACGA)	2.445	TargetScan Human	Moderate (predicted)	ZNF616
mmu-let-7d-3p	let-7d-3p (miRNAs w/seed UAUACGA)	2.445	TargetScan Human	Moderate (predicted)	ZNF623
mmu-let-7d-3p	let-7d-3p (miRNAs w/seed UAUACGA)	2.445	TargetScan Human	Moderate (predicted)	ZNF627
mmu-let-7d-3p	let-7d-3p (miRNAs w/seed UAUACGA)	2.445	TargetScan Human	High (predicted)	ZNF672
mmu-let-7d-3p	let-7d-3p (miRNAs w/seed UAUACGA)	2.445	TargetScan Human	High (predicted)	ZNF782
mmu-let-7d-3p	let-7d-3p (miRNAs w/seed UAUACGA)	2.445	TargetScan Human	Moderate (predicted)	ZNF841
mmu-let-7d-3p	let-7d-3p (miRNAs w/seed UAUACGA)	2.445	TargetScan Human	Moderate (predicted)	ZNF90
mmu-let-7d-3p	let-7d-3p (miRNAs w/seed UAUACGA)	2.445	TargetScan Human	Moderate (predicted)	ZSCAN12
mmu-miR-99b-5p	miR-100-5p (and other miRNAs w/seed ACCCGUA)	1.363	TargetScan Human	Moderate (predicted)	ABHD17A
mmu-miR-99b-5p	miR-100-5p (and other miRNAs w/seed ACCCGUA)	1.363	TargetScan Human	Moderate (predicted)	AC008060.7
mmu-miR-99b-5p	miR-100-5p (and other miRNAs w/seed ACCCGUA)	1.363	TargetScan Human	High (predicted)	ADGRE2
mmu-miR-99b-5p	miR-100-5p (and other miRNAs w/seed ACCCGUA)	1.363	TargetScan Human	Moderate (predicted)	ADGRG1
mmu-miR-99b-5p	miR-100-5p (and other miRNAs w/seed ACCCGUA)	1.363	TargetScan Human	Moderate (predicted)	AIPL1
mmu-miR-99b-5p	miR-100-5p (and other miRNAs w/seed ACCCGUA)	1.363	TargetScan Human	Moderate (predicted)	AMMECR1
mmu-miR-99b-5p	miR-100-5p (and other miRNAs w/seed ACCCGUA)	1.363	TargetScan Human	Moderate (predicted)	ANKRD28
mmu-miR-99b-5p	miR-100-5p (and other miRNAs w/seed ACCCGUA)	1.363	TargetScan Human	High (predicted)	AP1AR
mmu-miR-99b-5p	miR-100-5p (and other miRNAs w/seed ACCCGUA)	1.363	TargetScan Human	Moderate (predicted)	ARID3A
mmu-miR-99b-5p	miR-100-5p (and other miRNAs w/seed ACCCGUA)	1.363	TargetScan Human	Moderate (predicted)	ASB7
mmu-miR-99b-5p	miR-100-5p (and other miRNAs w/seed ACCCGUA)	1.363	TargetScan Human	High (predicted)	ATP11C
mmu-miR-99b-5p	miR-100-5p (and other miRNAs w/seed ACCCGUA)	1.363	TargetScan Human	Moderate (predicted)	ATP2B4	Calcium Signaling,Calcium Transport I
mmu-miR-99b-5p	miR-100-5p (and other miRNAs w/seed ACCCGUA)	1.363	TargetScan Human	High (predicted)	BAZ2A
mmu-miR-99b-5p	miR-100-5p (and other miRNAs w/seed ACCCGUA)	1.363	TargetScan Human	Moderate (predicted)	C1orf109
mmu-miR-99b-5p	miR-100-5p (and other miRNAs w/seed ACCCGUA)	1.363	TargetScan Human	Moderate (predicted)	C1orf115
mmu-miR-99b-5p	miR-100-5p (and other miRNAs w/seed ACCCGUA)	1.363	TargetScan Human	High (predicted)	C20orf194
mmu-miR-99b-5p	miR-100-5p (and other miRNAs w/seed ACCCGUA)	1.363	TargetScan Human	Moderate (predicted)	C3orf67
mmu-miR-99b-5p	miR-100-5p (and other miRNAs w/seed ACCCGUA)	1.363	TargetScan Human	Moderate (predicted)	C5orf22
mmu-miR-99b-5p	miR-100-5p (and other miRNAs w/seed ACCCGUA)	1.363	TargetScan Human	Moderate (predicted)	CACNG7	Androgen Signaling,Calcium Signaling,CCR5 Signaling in Macrophages,Cellular Effects of Sildenafil (Viagra),Corticotropin Releasing Hormone Signaling,CREB Signaling in Neurons,Endocannabinoid Neuronal Synapse Pathway,FcγRIIB Signaling in B Lymphocytes,G Beta Gamma Signaling,GABA Receptor Signaling,GNRH Signaling,GPCR-Mediated Nutrient Sensing in Enteroendocrine Cells,Gustation Pathway,Netrin Signa…
mmu-miR-99b-5p	miR-100-5p (and other miRNAs w/seed ACCCGUA)	1.363	TargetScan Human	Moderate (predicted)	CAND2
mmu-miR-99b-5p	miR-100-5p (and other miRNAs w/seed ACCCGUA)	1.363	TargetScan Human	Moderate (predicted)	CD93
mmu-miR-99b-5p	miR-100-5p (and other miRNAs w/seed ACCCGUA)	1.363	TargetScan Human	Moderate (predicted)	CDC25A	3-phosphoinositide Biosynthesis,3-phosphoinositide Degradation,ATM Signaling,Cell Cycle: G1/S Checkpoint Regulation,Cyclins and Cell Cycle Regulation,D-myo-inositol (1,4,5,6)-Tetrakisphosphate Biosynthesis,D-myo-inositol (3,4,5,6)-tetrakisphosphate Biosynthesis,D-myo-inositol-5-phosphate Metabolism,Estrogen-mediated S-phase Entry,IL-7 Signaling Pathway,Mitotic Roles of Polo-Like Kinase,Molecular …
mmu-miR-99b-5p	miR-100-5p (and other miRNAs w/seed ACCCGUA)	1.363	TargetScan Human	Moderate (predicted)	CDYL2
mmu-miR-99b-5p	miR-100-5p (and other miRNAs w/seed ACCCGUA)	1.363	TargetScan Human	Moderate (predicted)	CEP85
mmu-miR-99b-5p	miR-100-5p (and other miRNAs w/seed ACCCGUA)	1.363	TargetScan Human	Moderate (predicted)	CERT1	GP6 Signaling Pathway,Hepatic Fibrosis / Hepatic Stellate Cell Activation
mmu-miR-99b-5p	miR-100-5p (and other miRNAs w/seed ACCCGUA)	1.363	TargetScan Human	Moderate (predicted)	CFAP44
mmu-miR-99b-5p	miR-100-5p (and other miRNAs w/seed ACCCGUA)	1.363	TargetScan Human	Moderate (predicted)	CHRM2	AMPK Signaling,cAMP-mediated signaling,eNOS Signaling,G-Protein Coupled Receptor Signaling,GPCR-Mediated Integration of Enteroendocrine Signaling Exemplified by an L Cell,Gαi Signaling
mmu-miR-99b-5p	miR-100-5p (and other miRNAs w/seed ACCCGUA)	1.363	TargetScan Human	Moderate (predicted)	CKS1B	Cell Cycle: G2/M DNA Damage Checkpoint Regulation,Small Cell Lung Cancer Signaling
mmu-miR-99b-5p	miR-100-5p (and other miRNAs w/seed ACCCGUA)	1.363	TargetScan Human	High (predicted)	CLDN11	Agranulocyte Adhesion and Diapedesis,Granulocyte Adhesion and Diapedesis,Leukocyte Extravasation Signaling,Sertoli Cell-Sertoli Cell Junction Signaling,Tight Junction Signaling
mmu-miR-99b-5p	miR-100-5p (and other miRNAs w/seed ACCCGUA)	1.363	TargetScan Human	High (predicted)	CMBL
mmu-miR-99b-5p	miR-100-5p (and other miRNAs w/seed ACCCGUA)	1.363	TargetScan Human	Moderate (predicted)	CPEB2
mmu-miR-99b-5p	miR-100-5p (and other miRNAs w/seed ACCCGUA)	1.363	TargetScan Human	Moderate (predicted)	CPNE5
mmu-miR-99b-5p	miR-100-5p (and other miRNAs w/seed ACCCGUA)	1.363	TargetScan Human	Moderate (predicted)	CROCC
mmu-miR-99b-5p	miR-100-5p (and other miRNAs w/seed ACCCGUA)	1.363	TargetScan Human	High (predicted)	CTDSPL
mmu-miR-99b-5p	miR-100-5p (and other miRNAs w/seed ACCCGUA)	1.363	TargetScan Human	Moderate (predicted)	CXCL16	Agranulocyte Adhesion and Diapedesis,Granulocyte Adhesion and Diapedesis
mmu-miR-99b-5p	miR-100-5p (and other miRNAs w/seed ACCCGUA)	1.363	TargetScan Human	Moderate (predicted)	CYP26B1	Histidine Degradation VI,Pregnenolone Biosynthesis,Ubiquinol-10 Biosynthesis (Eukaryotic)
mmu-miR-99b-5p	miR-100-5p (and other miRNAs w/seed ACCCGUA)	1.363	TargetScan Human	Moderate (predicted)	CYYR1
mmu-miR-99b-5p	miR-100-5p (and other miRNAs w/seed ACCCGUA)	1.363	TargetScan Human	Moderate (predicted)	DESI2
mmu-miR-99b-5p	miR-100-5p (and other miRNAs w/seed ACCCGUA)	1.363	TargetScan Human	Moderate (predicted)	DFFB	Apoptosis Signaling,Cytotoxic T Lymphocyte-mediated Apoptosis of Target Cells,Death Receptor Signaling,Granzyme B Signaling,Induction of Apoptosis by HIV1,Tumoricidal Function of Hepatic Natural Killer Cells
mmu-miR-99b-5p	miR-100-5p (and other miRNAs w/seed ACCCGUA)	1.363	TargetScan Human	High (predicted)	DNAJB7	Aldosterone Signaling in Epithelial Cells,NRF2-mediated Oxidative Stress Response,Protein Ubiquitination Pathway
mmu-miR-99b-5p	miR-100-5p (and other miRNAs w/seed ACCCGUA)	1.363	TargetScan Human	Moderate (predicted)	DPY19L3
mmu-miR-99b-5p	miR-100-5p (and other miRNAs w/seed ACCCGUA)	1.363	TargetScan Human	Moderate (predicted)	DUXA
mmu-miR-99b-5p	miR-100-5p (and other miRNAs w/seed ACCCGUA)	1.363	TargetScan Human	Moderate (predicted)	E2F2	Breast Cancer Regulation by Stathmin1,Cell Cycle Regulation by BTG Family Proteins,Cell Cycle: G1/S Checkpoint Regulation,Chronic Myeloid Leukemia Signaling,Cyclins and Cell Cycle Regulation,Estrogen-mediated S-phase Entry,Glioblastoma Multiforme Signaling,Glioma Signaling,Molecular Mechanisms of Cancer,Pancreatic Adenocarcinoma Signaling,Role of BRCA1 in DNA Damage Response,Role of CHK Proteins …
mmu-miR-99b-5p	miR-100-5p (and other miRNAs w/seed ACCCGUA)	1.363	TargetScan Human	Moderate (predicted)	EFCAB6
mmu-miR-99b-5p	miR-100-5p (and other miRNAs w/seed ACCCGUA)	1.363	TargetScan Human	Moderate (predicted)	EFNB2	Axonal Guidance Signaling,Ephrin B Signaling,Ephrin Receptor Signaling,Synaptogenesis Signaling Pathway
mmu-miR-99b-5p	miR-100-5p (and other miRNAs w/seed ACCCGUA)	1.363	TargetScan Human	High (predicted)	EPDR1
mmu-miR-99b-5p	miR-100-5p (and other miRNAs w/seed ACCCGUA)	1.363	TargetScan Human	Moderate (predicted)	EPOP
mmu-miR-99b-5p	miR-100-5p (and other miRNAs w/seed ACCCGUA)	1.363	TargetScan Human	Moderate (predicted)	ETV3
mmu-miR-99b-5p	miR-100-5p (and other miRNAs w/seed ACCCGUA)	1.363	TargetScan Human	Moderate (predicted)	FAM163A
mmu-miR-99b-5p	miR-100-5p (and other miRNAs w/seed ACCCGUA)	1.363	TargetScan Human	Moderate (predicted)	FAM49A
mmu-miR-99b-5p	miR-100-5p (and other miRNAs w/seed ACCCGUA)	1.363	TargetScan Human	Moderate (predicted)	FBXL4
mmu-miR-99b-5p	miR-100-5p (and other miRNAs w/seed ACCCGUA)	1.363	miRecords	Experimentally Observed	FGF16	Actin Cytoskeleton Signaling,Bladder Cancer Signaling,Cardiac Hypertrophy Signaling (Enhanced),Clathrin-mediated Endocytosis Signaling,FGF Signaling,Regulation of the Epithelial-Mesenchymal Transition Pathway
mmu-miR-99b-5p	miR-100-5p (and other miRNAs w/seed ACCCGUA)	1.363	Ingenuity Expert Findings,TargetScan Human,miRecords	Experimentally Observed,High (predicted)	FGFR3	Adipogenesis pathway,Bladder Cancer Signaling,Cardiac Hypertrophy Signaling (Enhanced),FGF Signaling,Human Embryonic Stem Cell Pluripotency,IL-15 Production,NF-κB Signaling,Osteoarthritis Pathway,PTEN Signaling,Regulation of the Epithelial-Mesenchymal Transition Pathway,Sperm Motility,STAT3 Pathway,White Adipose Tissue Browning Pathway
mmu-miR-99b-5p	miR-100-5p (and other miRNAs w/seed ACCCGUA)	1.363	TargetScan Human	High (predicted)	FKBP5	Glucocorticoid Receptor Signaling,NRF2-mediated Oxidative Stress Response
mmu-miR-99b-5p	miR-100-5p (and other miRNAs w/seed ACCCGUA)	1.363	TargetScan Human	Moderate (predicted)	FOXJ3
mmu-miR-99b-5p	miR-100-5p (and other miRNAs w/seed ACCCGUA)	1.363	TargetScan Human	Moderate (predicted)	FRMD1
mmu-miR-99b-5p	miR-100-5p (and other miRNAs w/seed ACCCGUA)	1.363	TargetScan Human	High (predicted)	FZD8	Adipogenesis pathway,Axonal Guidance Signaling,Basal Cell Carcinoma Signaling,Cardiac Hypertrophy Signaling (Enhanced),Colorectal Cancer Metastasis Signaling,Factors Promoting Cardiogenesis in Vertebrates,Glioblastoma Multiforme Signaling,Hepatic Fibrosis Signaling Pathway,Human Embryonic Stem Cell Pluripotency,Molecular Mechanisms of Cancer,Mouse Embryonic Stem Cell Pluripotency,Osteoarthritis P…
mmu-miR-99b-5p	miR-100-5p (and other miRNAs w/seed ACCCGUA)	1.363	TargetScan Human	Moderate (predicted)	GAD2	GABA Receptor Signaling,Glutamate Degradation III (via 4-aminobutyrate),Glutamate Dependent Acid Resistance,Neuroinflammation Signaling Pathway,Type I Diabetes Mellitus Signaling
mmu-miR-99b-5p	miR-100-5p (and other miRNAs w/seed ACCCGUA)	1.363	TargetScan Human	Moderate (predicted)	GDF11
mmu-miR-99b-5p	miR-100-5p (and other miRNAs w/seed ACCCGUA)	1.363	TargetScan Human	Moderate (predicted)	GET4
mmu-miR-99b-5p	miR-100-5p (and other miRNAs w/seed ACCCGUA)	1.363	TargetScan Human	High (predicted)	GMPS	Purine Nucleotides De Novo Biosynthesis II
mmu-miR-99b-5p	miR-100-5p (and other miRNAs w/seed ACCCGUA)	1.363	TargetScan Human	Moderate (predicted)	GNL3L
mmu-miR-99b-5p	miR-100-5p (and other miRNAs w/seed ACCCGUA)	1.363	TargetScan Human	Moderate (predicted)	GPR55	Endocannabinoid Cancer Inhibition Pathway
mmu-miR-99b-5p	miR-100-5p (and other miRNAs w/seed ACCCGUA)	1.363	TargetScan Human	Moderate (predicted)	GPRC5B
mmu-miR-99b-5p	miR-100-5p (and other miRNAs w/seed ACCCGUA)	1.363	TargetScan Human	Moderate (predicted)	GRHL1
mmu-miR-99b-5p	miR-100-5p (and other miRNAs w/seed ACCCGUA)	1.363	TargetScan Human	Moderate (predicted)	GRM6	cAMP-mediated signaling,CREB Signaling in Neurons,G-Protein Coupled Receptor Signaling,Glutamate Receptor Signaling,Gαi Signaling,Neuropathic Pain Signaling In Dorsal Horn Neurons,Synaptic Long Term Depression,Synaptic Long Term Potentiation,Synaptogenesis Signaling Pathway
mmu-miR-99b-5p	miR-100-5p (and other miRNAs w/seed ACCCGUA)	1.363	TargetScan Human	Moderate (predicted)	H3C7
mmu-miR-99b-5p	miR-100-5p (and other miRNAs w/seed ACCCGUA)	1.363	TargetScan Human	High (predicted)	H4-16	DNA Methylation and Transcriptional Repression Signaling,NER Pathway,Transcriptional Regulatory Network in Embryonic Stem Cells
mmu-miR-99b-5p	miR-100-5p (and other miRNAs w/seed ACCCGUA)	1.363	TargetScan Human	Moderate (predicted)	HCAR3	cAMP-mediated signaling,G-Protein Coupled Receptor Signaling,Gαs Signaling
mmu-miR-99b-5p	miR-100-5p (and other miRNAs w/seed ACCCGUA)	1.363	TargetScan Human	Moderate (predicted)	HDAC3	Adipogenesis pathway,Calcium Signaling,Cardiac Hypertrophy Signaling (Enhanced),Cell Cycle: G1/S Checkpoint Regulation,Chronic Myeloid Leukemia Signaling,Cyclins and Cell Cycle Regulation,Estrogen Receptor Signaling,Hereditary Breast Cancer Signaling,Huntington's Disease Signaling,Osteoarthritis Pathway,Phospholipase C Signaling,Role of NFAT in Cardiac Hypertrophy,Telomerase Signaling,TR/RXR Acti…
mmu-miR-99b-5p	miR-100-5p (and other miRNAs w/seed ACCCGUA)	1.363	TargetScan Human	High (predicted)	HES7	Notch Signaling
mmu-miR-99b-5p	miR-100-5p (and other miRNAs w/seed ACCCGUA)	1.363	TargetScan Human	Moderate (predicted)	HIP1	Clathrin-mediated Endocytosis Signaling,Huntington's Disease Signaling
mmu-miR-99b-5p	miR-100-5p (and other miRNAs w/seed ACCCGUA)	1.363	TargetScan Human	Moderate (predicted)	HLA-DOA	Allograft Rejection Signaling,Altered T Cell and B Cell Signaling in Rheumatoid Arthritis,Antigen Presentation Pathway,Autoimmune Thyroid Disease Signaling,B Cell Development,Calcium-induced T Lymphocyte Apoptosis,CD28 Signaling in T Helper Cells,Cdc42 Signaling,Dendritic Cell Maturation,Graft-versus-Host Disease Signaling,iCOS-iCOSL Signaling in T Helper Cells,IL-4 Signaling,Neuroinflammation Si…
mmu-miR-99b-5p	miR-100-5p (and other miRNAs w/seed ACCCGUA)	1.363	TargetScan Human	High (predicted)	HOXA1
mmu-miR-99b-5p	miR-100-5p (and other miRNAs w/seed ACCCGUA)	1.363	TargetScan Human	High (predicted)	HS3ST2	Chondroitin Sulfate Biosynthesis,Chondroitin Sulfate Biosynthesis (Late Stages),Dermatan Sulfate Biosynthesis,Dermatan Sulfate Biosynthesis (Late Stages),Heparan Sulfate Biosynthesis,Heparan Sulfate Biosynthesis (Late Stages),LPS/IL-1 Mediated Inhibition of RXR Function,Xenobiotic Metabolism Signaling
mmu-miR-99b-5p	miR-100-5p (and other miRNAs w/seed ACCCGUA)	1.363	TargetScan Human	High (predicted)	HS3ST3B1	Chondroitin Sulfate Biosynthesis,Chondroitin Sulfate Biosynthesis (Late Stages),Dermatan Sulfate Biosynthesis,Dermatan Sulfate Biosynthesis (Late Stages),Heparan Sulfate Biosynthesis,Heparan Sulfate Biosynthesis (Late Stages),LPS/IL-1 Mediated Inhibition of RXR Function,Xenobiotic Metabolism Signaling
mmu-miR-99b-5p	miR-100-5p (and other miRNAs w/seed ACCCGUA)	1.363	TargetScan Human	Moderate (predicted)	HSD3B7	Androgen Biosynthesis,Bile Acid Biosynthesis, Neutral Pathway,Glucocorticoid Biosynthesis,Hepatic Cholestasis,Mineralocorticoid Biosynthesis
mmu-miR-99b-5p	miR-100-5p (and other miRNAs w/seed ACCCGUA)	1.363	TargetScan Human	Moderate (predicted)	HSPA12B	Aldosterone Signaling in Epithelial Cells,Protein Ubiquitination Pathway
mmu-miR-99b-5p	miR-100-5p (and other miRNAs w/seed ACCCGUA)	1.363	TargetScan Human	Moderate (predicted)	IFIT2	Activation of IRF by Cytosolic Pattern Recognition Receptors,Systemic Lupus Erythematosus In B Cell Signaling Pathway
mmu-miR-99b-5p	miR-100-5p (and other miRNAs w/seed ACCCGUA)	1.363	TargetScan Human	Moderate (predicted)	IFIT3	Interferon Signaling,Systemic Lupus Erythematosus In B Cell Signaling Pathway
mmu-miR-99b-5p	miR-100-5p (and other miRNAs w/seed ACCCGUA)	1.363	Ingenuity Expert Findings,TargetScan Human,miRecords	Experimentally Observed,Moderate (predicted)	IGF1R	Cardiac Hypertrophy Signaling,Cardiac Hypertrophy Signaling (Enhanced),EIF2 Signaling,Estrogen-Dependent Breast Cancer Signaling,Glioblastoma Multiforme Signaling,Glioma Signaling,Growth Hormone Signaling,Hepatic Fibrosis / Hepatic Stellate Cell Activation,Huntington's Disease Signaling,IGF-1 Signaling,IL-15 Production,Myc Mediated Apoptosis Signaling,NF-κB Signaling,PTEN Signaling,RhoA Signaling…
mmu-miR-99b-5p	miR-100-5p (and other miRNAs w/seed ACCCGUA)	1.363	TargetScan Human	Moderate (predicted)	IKZF4
mmu-miR-99b-5p	miR-100-5p (and other miRNAs w/seed ACCCGUA)	1.363	TargetScan Human	Moderate (predicted)	IL22RA1	Cardiac Hypertrophy Signaling (Enhanced),IL-22 Signaling,PI3K/AKT Signaling,STAT3 Pathway
mmu-miR-99b-5p	miR-100-5p (and other miRNAs w/seed ACCCGUA)	1.363	TargetScan Human	Moderate (predicted)	IMPDH1	Purine Nucleotides De Novo Biosynthesis II,Purine Nucleotides Degradation II (Aerobic),Urate Biosynthesis/Inosine 5'-phosphate Degradation
mmu-miR-99b-5p	miR-100-5p (and other miRNAs w/seed ACCCGUA)	1.363	TargetScan Human	Moderate (predicted)	INPP5E	1D-myo-inositol Hexakisphosphate Biosynthesis II (Mammalian),3-phosphoinositide Degradation,D-myo-inositol (1,3,4)-trisphosphate Biosynthesis,D-myo-inositol (1,4,5)-trisphosphate Degradation,Superpathway of D-myo-inositol (1,4,5)-trisphosphate Metabolism,Superpathway of Inositol Phosphate Compounds
mmu-miR-99b-5p	miR-100-5p (and other miRNAs w/seed ACCCGUA)	1.363	TargetScan Human	Moderate (predicted)	INSM1
mmu-miR-99b-5p	miR-100-5p (and other miRNAs w/seed ACCCGUA)	1.363	TargetScan Human	Moderate (predicted)	INTS6L
mmu-miR-99b-5p	miR-100-5p (and other miRNAs w/seed ACCCGUA)	1.363	TargetScan Human	High (predicted)	KBTBD8
mmu-miR-99b-5p	miR-100-5p (and other miRNAs w/seed ACCCGUA)	1.363	TargetScan Human	Moderate (predicted)	KDM6B
mmu-miR-99b-5p	miR-100-5p (and other miRNAs w/seed ACCCGUA)	1.363	TargetScan Human	Moderate (predicted)	KMO	NAD biosynthesis II (from tryptophan),Tryptophan Degradation III (Eukaryotic),Tryptophan Degradation to 2-amino-3-carboxymuconate Semialdehyde
mmu-miR-99b-5p	miR-100-5p (and other miRNAs w/seed ACCCGUA)	1.363	TargetScan Human	High (predicted)	KRTAP4-9
mmu-miR-99b-5p	miR-100-5p (and other miRNAs w/seed ACCCGUA)	1.363	TargetScan Human	Moderate (predicted)	LAMA5	CDK5 Signaling,GP6 Signaling Pathway
mmu-miR-99b-5p	miR-100-5p (and other miRNAs w/seed ACCCGUA)	1.363	TargetScan Human	Moderate (predicted)	LHFPL2
mmu-miR-99b-5p	miR-100-5p (and other miRNAs w/seed ACCCGUA)	1.363	TargetScan Human	Moderate (predicted)	LIF	Cardiac Hypertrophy Signaling (Enhanced),ERK5 Signaling,Hematopoiesis from Pluripotent Stem Cells,Hepatic Cholestasis,HMGB1 Signaling,Mouse Embryonic Stem Cell Pluripotency,Role of NANOG in Mammalian Embryonic Stem Cell Pluripotency,Role of NFAT in Cardiac Hypertrophy,Role of Pattern Recognition Receptors in Recognition of Bacteria and Viruses,Systemic Lupus Erythematosus In B Cell Signaling Path…
mmu-miR-99b-5p	miR-100-5p (and other miRNAs w/seed ACCCGUA)	1.363	TargetScan Human	Moderate (predicted)	LMLN
mmu-miR-99b-5p	miR-100-5p (and other miRNAs w/seed ACCCGUA)	1.363	TargetScan Human	Moderate (predicted)	LOC105375614
mmu-miR-99b-5p	miR-100-5p (and other miRNAs w/seed ACCCGUA)	1.363	TargetScan Human	High (predicted)	LRRC8B
mmu-miR-99b-5p	miR-100-5p (and other miRNAs w/seed ACCCGUA)	1.363	TargetScan Human	Moderate (predicted)	LURAP1
mmu-miR-99b-5p	miR-100-5p (and other miRNAs w/seed ACCCGUA)	1.363	TargetScan Human	Moderate (predicted)	MAN2A2
mmu-miR-99b-5p	miR-100-5p (and other miRNAs w/seed ACCCGUA)	1.363	TargetScan Human	Moderate (predicted)	MAPRE2	Remodeling of Epithelial Adherens Junctions
mmu-miR-99b-5p	miR-100-5p (and other miRNAs w/seed ACCCGUA)	1.363	TargetScan Human	Moderate (predicted)	MBD3	DNA Methylation and Transcriptional Repression Signaling
mmu-miR-99b-5p	miR-100-5p (and other miRNAs w/seed ACCCGUA)	1.363	TargetScan Human	Moderate (predicted)	MBNL1
mmu-miR-99b-5p	miR-100-5p (and other miRNAs w/seed ACCCGUA)	1.363	TargetScan Human	Moderate (predicted)	MCC
mmu-miR-99b-5p	miR-100-5p (and other miRNAs w/seed ACCCGUA)	1.363	TargetScan Human	High (predicted)	MIR1-1HG
mmu-miR-99b-5p	miR-100-5p (and other miRNAs w/seed ACCCGUA)	1.363	TargetScan Human	Moderate (predicted)	MTMR3	3-phosphoinositide Degradation,Protein Kinase A Signaling
mmu-miR-99b-5p	miR-100-5p (and other miRNAs w/seed ACCCGUA)	1.363	Ingenuity Expert Findings,TargetScan Human,miRecords	Experimentally Observed,High (predicted)	MTOR	Acute Myeloid Leukemia Signaling,Acute Phase Response Signaling,AMPK Signaling,Apelin Endothelial Signaling Pathway,Autophagy,B Cell Receptor Signaling,Cardiac Hypertrophy Signaling,Cardiac Hypertrophy Signaling (Enhanced),CNTF Signaling,EGF Signaling,Endocannabinoid Cancer Inhibition Pathway,Endocannabinoid Developing Neuron Pathway,ErbB Signaling,FLT3 Signaling in Hematopoietic Progenitor Cells…
mmu-miR-99b-5p	miR-100-5p (and other miRNAs w/seed ACCCGUA)	1.363	TargetScan Human	Moderate (predicted)	MUC3A
mmu-miR-99b-5p	miR-100-5p (and other miRNAs w/seed ACCCGUA)	1.363	TargetScan Human	Moderate (predicted)	MYCBP
mmu-miR-99b-5p	miR-100-5p (and other miRNAs w/seed ACCCGUA)	1.363	TargetScan Human	Moderate (predicted)	NAA30
mmu-miR-99b-5p	miR-100-5p (and other miRNAs w/seed ACCCGUA)	1.363	TargetScan Human	Moderate (predicted)	NDST1	Chondroitin Sulfate Biosynthesis,Chondroitin Sulfate Biosynthesis (Late Stages),Dermatan Sulfate Biosynthesis,Dermatan Sulfate Biosynthesis (Late Stages),Heparan Sulfate Biosynthesis,Heparan Sulfate Biosynthesis (Late Stages),LPS/IL-1 Mediated Inhibition of RXR Function,Triacylglycerol Degradation,Xenobiotic Metabolism Signaling
mmu-miR-99b-5p	miR-100-5p (and other miRNAs w/seed ACCCGUA)	1.363	TargetScan Human	Moderate (predicted)	NEBL
mmu-miR-99b-5p	miR-100-5p (and other miRNAs w/seed ACCCGUA)	1.363	TargetScan Human	Moderate (predicted)	NEU3
mmu-miR-99b-5p	miR-100-5p (and other miRNAs w/seed ACCCGUA)	1.363	TargetScan Human	High (predicted)	NFE2L3
mmu-miR-99b-5p	miR-100-5p (and other miRNAs w/seed ACCCGUA)	1.363	TargetScan Human	Moderate (predicted)	NIPAL2
mmu-miR-99b-5p	miR-100-5p (and other miRNAs w/seed ACCCGUA)	1.363	TargetScan Human	Moderate (predicted)	NIPBL
mmu-miR-99b-5p	miR-100-5p (and other miRNAs w/seed ACCCGUA)	1.363	TargetScan Human	Moderate (predicted)	NLRC3	TREM1 Signaling
mmu-miR-99b-5p	miR-100-5p (and other miRNAs w/seed ACCCGUA)	1.363	TargetScan Human	High (predicted)	NLRP2	TREM1 Signaling
mmu-miR-99b-5p	miR-100-5p (and other miRNAs w/seed ACCCGUA)	1.363	TargetScan Human	High (predicted)	NR1I3	LPS/IL-1 Mediated Inhibition of RXR Function,PXR/RXR Activation,Xenobiotic Metabolism Signaling
mmu-miR-99b-5p	miR-100-5p (and other miRNAs w/seed ACCCGUA)	1.363	TargetScan Human	High (predicted)	NR6A1	Role of Oct4 in Mammalian Embryonic Stem Cell Pluripotency
mmu-miR-99b-5p	miR-100-5p (and other miRNAs w/seed ACCCGUA)	1.363	TargetScan Human	Moderate (predicted)	NT5DC3
mmu-miR-99b-5p	miR-100-5p (and other miRNAs w/seed ACCCGUA)	1.363	TargetScan Human	High (predicted)	NTRK3	Axonal Guidance Signaling,Human Embryonic Stem Cell Pluripotency,IL-15 Production,Neurotrophin/TRK Signaling,NF-κB Signaling,PTEN Signaling,Sperm Motility,STAT3 Pathway,Thyroid Cancer Signaling
mmu-miR-99b-5p	miR-100-5p (and other miRNAs w/seed ACCCGUA)	1.363	TargetScan Human	Moderate (predicted)	NXF1
mmu-miR-99b-5p	miR-100-5p (and other miRNAs w/seed ACCCGUA)	1.363	TargetScan Human	Moderate (predicted)	PCDH7
mmu-miR-99b-5p	miR-100-5p (and other miRNAs w/seed ACCCGUA)	1.363	TargetScan Human	High (predicted)	PCSK9
mmu-miR-99b-5p	miR-100-5p (and other miRNAs w/seed ACCCGUA)	1.363	TargetScan Human	Moderate (predicted)	PI15
mmu-miR-99b-5p	miR-100-5p (and other miRNAs w/seed ACCCGUA)	1.363	TargetScan Human	Moderate (predicted)	PIAS4	JAK/Stat Signaling,Sumoylation Pathway,TGF-β Signaling
mmu-miR-99b-5p	miR-100-5p (and other miRNAs w/seed ACCCGUA)	1.363	TargetScan Human	Moderate (predicted)	PIMREG
mmu-miR-99b-5p	miR-100-5p (and other miRNAs w/seed ACCCGUA)	1.363	miRecords	Experimentally Observed	PLK1	Cell Cycle: G2/M DNA Damage Checkpoint Regulation,Mitotic Roles of Polo-Like Kinase,Pyridoxal 5'-phosphate Salvage Pathway,Role of BRCA1 in DNA Damage Response,Role of CHK Proteins in Cell Cycle Checkpoint Control,Salvage Pathways of Pyrimidine Ribonucleotides
mmu-miR-99b-5p	miR-100-5p (and other miRNAs w/seed ACCCGUA)	1.363	TargetScan Human	Moderate (predicted)	PLPPR4	Triacylglycerol Biosynthesis
mmu-miR-99b-5p	miR-100-5p (and other miRNAs w/seed ACCCGUA)	1.363	TargetScan Human	High (predicted)	PNLIPRP3	Retinol Biosynthesis,Triacylglycerol Degradation
mmu-miR-99b-5p	miR-100-5p (and other miRNAs w/seed ACCCGUA)	1.363	TargetScan Human	Moderate (predicted)	PODXL	Agranulocyte Adhesion and Diapedesis
mmu-miR-99b-5p	miR-100-5p (and other miRNAs w/seed ACCCGUA)	1.363	TargetScan Human	Moderate (predicted)	POTEI
mmu-miR-99b-5p	miR-100-5p (and other miRNAs w/seed ACCCGUA)	1.363	TargetScan Human	High (predicted)	PPFIA3	3-phosphoinositide Biosynthesis,3-phosphoinositide Degradation,D-myo-inositol (1,4,5,6)-Tetrakisphosphate Biosynthesis,D-myo-inositol (3,4,5,6)-tetrakisphosphate Biosynthesis,D-myo-inositol-5-phosphate Metabolism,Superpathway of Inositol Phosphate Compounds
mmu-miR-99b-5p	miR-100-5p (and other miRNAs w/seed ACCCGUA)	1.363	TargetScan Human	Moderate (predicted)	PPM1H	3-phosphoinositide Biosynthesis,3-phosphoinositide Degradation,AMPK Signaling,D-myo-inositol (1,4,5,6)-Tetrakisphosphate Biosynthesis,D-myo-inositol (3,4,5,6)-tetrakisphosphate Biosynthesis,D-myo-inositol-5-phosphate Metabolism,Superpathway of Inositol Phosphate Compounds
mmu-miR-99b-5p	miR-100-5p (and other miRNAs w/seed ACCCGUA)	1.363	TargetScan Human	Moderate (predicted)	PPP1CB	Actin Cytoskeleton Signaling,Breast Cancer Regulation by Stathmin1,Cardiac β-adrenergic Signaling,CCR3 Signaling in Eosinophils,Cdc42 Signaling,CDK5 Signaling,Cellular Effects of Sildenafil (Viagra),Chemokine Signaling,Dopamine Receptor Signaling,Dopamine-DARPP32 Feedback in cAMP Signaling,EIF2 Signaling,ERK/MAPK Signaling,HIPPO signaling,Insulin Receptor Signaling,Integrin Signaling,Phospholipas…
mmu-miR-99b-5p	miR-100-5p (and other miRNAs w/seed ACCCGUA)	1.363	TargetScan Human	High (predicted)	PPP1R3F
mmu-miR-99b-5p	miR-100-5p (and other miRNAs w/seed ACCCGUA)	1.363	TargetScan Human	High (predicted)	PPP3CA	3-phosphoinositide Biosynthesis,3-phosphoinositide Degradation,Amyotrophic Lateral Sclerosis Signaling,Axonal Guidance Signaling,B Cell Receptor Signaling,Calcium Signaling,Calcium-induced T Lymphocyte Apoptosis,cAMP-mediated signaling,Cardiac Hypertrophy Signaling,Cardiac Hypertrophy Signaling (Enhanced),CD28 Signaling in T Helper Cells,Clathrin-mediated Endocytosis Signaling,D-myo-inositol (1,4…
mmu-miR-99b-5p	miR-100-5p (and other miRNAs w/seed ACCCGUA)	1.363	TargetScan Human	Moderate (predicted)	PRDM1	T Cell Exhaustion Signaling Pathway
mmu-miR-99b-5p	miR-100-5p (and other miRNAs w/seed ACCCGUA)	1.363	TargetScan Human	High (predicted)	PSMG2
mmu-miR-99b-5p	miR-100-5p (and other miRNAs w/seed ACCCGUA)	1.363	TargetScan Human	Moderate (predicted)	PTK6	IL-15 Production,Sperm Motility
mmu-miR-99b-5p	miR-100-5p (and other miRNAs w/seed ACCCGUA)	1.363	TargetScan Human	Moderate (predicted)	PTPN11	3-phosphoinositide Biosynthesis,3-phosphoinositide Degradation,Acute Phase Response Signaling,Angiopoietin Signaling,Antiproliferative Role of Somatostatin Receptor 2,Axonal Guidance Signaling,B Cell Receptor Signaling,CD28 Signaling in T Helper Cells,Chronic Myeloid Leukemia Signaling,CNTF Signaling,CTLA4 Signaling in Cytotoxic T Lymphocytes,D-myo-inositol (1,4,5,6)-Tetrakisphosphate Biosynthesi…
mmu-miR-99b-5p	miR-100-5p (and other miRNAs w/seed ACCCGUA)	1.363	TargetScan Human	Moderate (predicted)	PTPRN2
mmu-miR-99b-5p	miR-100-5p (and other miRNAs w/seed ACCCGUA)	1.363	TargetScan Human	Moderate (predicted)	RAC1	Actin Cytoskeleton Signaling,Actin Nucleation by ARP-WASP Complex,Agrin Interactions at Neuromuscular Junction,Amyotrophic Lateral Sclerosis Signaling,Axonal Guidance Signaling,B Cell Receptor Signaling,Breast Cancer Regulation by Stathmin1,Cardiac Hypertrophy Signaling,CCR3 Signaling in Eosinophils,CD28 Signaling in T Helper Cells,Cholecystokinin/Gastrin-mediated Signaling,Clathrin-mediated Endo…
mmu-miR-99b-5p	miR-100-5p (and other miRNAs w/seed ACCCGUA)	1.363	TargetScan Human	Moderate (predicted)	RAPH1
mmu-miR-99b-5p	miR-100-5p (and other miRNAs w/seed ACCCGUA)	1.363	TargetScan Human	Moderate (predicted)	RASA2
mmu-miR-99b-5p	miR-100-5p (and other miRNAs w/seed ACCCGUA)	1.363	TargetScan Human	Moderate (predicted)	RASA3
mmu-miR-99b-5p	miR-100-5p (and other miRNAs w/seed ACCCGUA)	1.363	TargetScan Human	High (predicted)	RASGRP3	Systemic Lupus Erythematosus In B Cell Signaling Pathway
mmu-miR-99b-5p	miR-100-5p (and other miRNAs w/seed ACCCGUA)	1.363	TargetScan Human	Moderate (predicted)	RASSF4
mmu-miR-99b-5p	miR-100-5p (and other miRNAs w/seed ACCCGUA)	1.363	TargetScan Human	High (predicted)	RAVER2
mmu-miR-99b-5p	miR-100-5p (and other miRNAs w/seed ACCCGUA)	1.363	TargetScan Human	Moderate (predicted)	RCBTB1
mmu-miR-99b-5p	miR-100-5p (and other miRNAs w/seed ACCCGUA)	1.363	TargetScan Human	High (predicted)	RHEBL1
mmu-miR-99b-5p	miR-100-5p (and other miRNAs w/seed ACCCGUA)	1.363	TargetScan Human	High (predicted)	RNF144B
mmu-miR-99b-5p	miR-100-5p (and other miRNAs w/seed ACCCGUA)	1.363	TargetScan Human	High (predicted)	RP11_116D171
mmu-miR-99b-5p	miR-100-5p (and other miRNAs w/seed ACCCGUA)	1.363	miRecords	Experimentally Observed	RPTOR	AMPK Signaling,Endocannabinoid Cancer Inhibition Pathway,Endocannabinoid Developing Neuron Pathway,Insulin Receptor Signaling,mTOR Signaling,Sirtuin Signaling Pathway,Systemic Lupus Erythematosus In T Cell Signaling Pathway
mmu-miR-99b-5p	miR-100-5p (and other miRNAs w/seed ACCCGUA)	1.363	TargetScan Human	Moderate (predicted)	RRAGD
mmu-miR-99b-5p	miR-100-5p (and other miRNAs w/seed ACCCGUA)	1.363	TargetScan Human	Moderate (predicted)	RRN3
mmu-miR-99b-5p	miR-100-5p (and other miRNAs w/seed ACCCGUA)	1.363	TargetScan Human	Moderate (predicted)	RTL6
mmu-miR-99b-5p	miR-100-5p (and other miRNAs w/seed ACCCGUA)	1.363	TargetScan Human	Moderate (predicted)	SAE1	Sumoylation Pathway
mmu-miR-99b-5p	miR-100-5p (and other miRNAs w/seed ACCCGUA)	1.363	TargetScan Human	Moderate (predicted)	SALL4	Human Embryonic Stem Cell Pluripotency,Role of NANOG in Mammalian Embryonic Stem Cell Pluripotency,Role of Oct4 in Mammalian Embryonic Stem Cell Pluripotency
mmu-miR-99b-5p	miR-100-5p (and other miRNAs w/seed ACCCGUA)	1.363	TargetScan Human	Moderate (predicted)	SCNN1G	Aldosterone Signaling in Epithelial Cells,Gustation Pathway,Insulin Receptor Signaling
mmu-miR-99b-5p	miR-100-5p (and other miRNAs w/seed ACCCGUA)	1.363	TargetScan Human	Moderate (predicted)	SH3BP4	Clathrin-mediated Endocytosis Signaling
mmu-miR-99b-5p	miR-100-5p (and other miRNAs w/seed ACCCGUA)	1.363	TargetScan Human	Moderate (predicted)	SKI	TGF-β Signaling
mmu-miR-99b-5p	miR-100-5p (and other miRNAs w/seed ACCCGUA)	1.363	TargetScan Human	Moderate (predicted)	SLC35F1
mmu-miR-99b-5p	miR-100-5p (and other miRNAs w/seed ACCCGUA)	1.363	TargetScan Human	Moderate (predicted)	SLC39A1
mmu-miR-99b-5p	miR-100-5p (and other miRNAs w/seed ACCCGUA)	1.363	TargetScan Human	Moderate (predicted)	SLC44A1
mmu-miR-99b-5p	miR-100-5p (and other miRNAs w/seed ACCCGUA)	1.363	TargetScan Human	Moderate (predicted)	SLC8A2	Apelin Cardiomyocyte Signaling Pathway,Calcium Signaling,Cardiac β-adrenergic Signaling,Role of NFAT in Cardiac Hypertrophy,α-Adrenergic Signaling
mmu-miR-99b-5p	miR-100-5p (and other miRNAs w/seed ACCCGUA)	1.363	TargetScan Human	High (predicted)	SMARCA4	AMPK Signaling,Aryl Hydrocarbon Receptor Signaling,Estrogen Receptor Signaling,Glucocorticoid Receptor Signaling,Hereditary Breast Cancer Signaling,RAR Activation,Role of BRCA1 in DNA Damage Response
mmu-miR-99b-5p	miR-100-5p (and other miRNAs w/seed ACCCGUA)	1.363	Ingenuity Expert Findings,TargetScan Human	Experimentally Observed,High (predicted)	SMARCA5	Sirtuin Signaling Pathway
mmu-miR-99b-5p	miR-100-5p (and other miRNAs w/seed ACCCGUA)	1.363	TargetScan Human	Moderate (predicted)	SMARCD1	AMPK Signaling,Glucocorticoid Receptor Signaling,Hereditary Breast Cancer Signaling,RAR Activation,Role of BRCA1 in DNA Damage Response
mmu-miR-99b-5p	miR-100-5p (and other miRNAs w/seed ACCCGUA)	1.363	TargetScan Human	High (predicted)	SMPDL3B	cAMP-mediated signaling,Cardiac Hypertrophy Signaling (Enhanced),Cardiac β-adrenergic Signaling,G-Protein Coupled Receptor Signaling,Gustation Pathway,Protein Kinase A Signaling,Relaxin Signaling,tRNA Splicing
mmu-miR-99b-5p	miR-100-5p (and other miRNAs w/seed ACCCGUA)	1.363	TargetScan Human	Moderate (predicted)	SNX8
mmu-miR-99b-5p	miR-100-5p (and other miRNAs w/seed ACCCGUA)	1.363	TargetScan Human	Moderate (predicted)	SP8
mmu-miR-99b-5p	miR-100-5p (and other miRNAs w/seed ACCCGUA)	1.363	TargetScan Human	High (predicted)	SPN	B Cell Development,Leukocyte Extravasation Signaling
mmu-miR-99b-5p	miR-100-5p (and other miRNAs w/seed ACCCGUA)	1.363	TargetScan Human	Moderate (predicted)	SRCIN1
mmu-miR-99b-5p	miR-100-5p (and other miRNAs w/seed ACCCGUA)	1.363	TargetScan Human	Moderate (predicted)	SRRM3
mmu-miR-99b-5p	miR-100-5p (and other miRNAs w/seed ACCCGUA)	1.363	TargetScan Human	Moderate (predicted)	ST5
mmu-miR-99b-5p	miR-100-5p (and other miRNAs w/seed ACCCGUA)	1.363	TargetScan Human	Moderate (predicted)	ST6GAL2
mmu-miR-99b-5p	miR-100-5p (and other miRNAs w/seed ACCCGUA)	1.363	TargetScan Human	High (predicted)	ST6GALNAC4
mmu-miR-99b-5p	miR-100-5p (and other miRNAs w/seed ACCCGUA)	1.363	TargetScan Human	Moderate (predicted)	STMN4
mmu-miR-99b-5p	miR-100-5p (and other miRNAs w/seed ACCCGUA)	1.363	TargetScan Human	High (predicted)	SUDS3	DNA Methylation and Transcriptional Repression Signaling
mmu-miR-99b-5p	miR-100-5p (and other miRNAs w/seed ACCCGUA)	1.363	TargetScan Human	Moderate (predicted)	TAOK1
mmu-miR-99b-5p	miR-100-5p (and other miRNAs w/seed ACCCGUA)	1.363	TargetScan Human	High (predicted)	TBCB
mmu-miR-99b-5p	miR-100-5p (and other miRNAs w/seed ACCCGUA)	1.363	TargetScan Human	Moderate (predicted)	TBKBP1
mmu-miR-99b-5p	miR-100-5p (and other miRNAs w/seed ACCCGUA)	1.363	TargetScan Human	Moderate (predicted)	TENT4A
mmu-miR-99b-5p	miR-100-5p (and other miRNAs w/seed ACCCGUA)	1.363	TargetScan Human	Moderate (predicted)	TFCP2L1
mmu-miR-99b-5p	miR-100-5p (and other miRNAs w/seed ACCCGUA)	1.363	TargetScan Human	Moderate (predicted)	THAP6
mmu-miR-99b-5p	miR-100-5p (and other miRNAs w/seed ACCCGUA)	1.363	TargetScan Human	Moderate (predicted)	TIMM10B
mmu-miR-99b-5p	miR-100-5p (and other miRNAs w/seed ACCCGUA)	1.363	TargetScan Human	Moderate (predicted)	TMEM135
mmu-miR-99b-5p	miR-100-5p (and other miRNAs w/seed ACCCGUA)	1.363	TargetScan Human	Moderate (predicted)	TMEM236
mmu-miR-99b-5p	miR-100-5p (and other miRNAs w/seed ACCCGUA)	1.363	TargetScan Human	High (predicted)	TMEM30A
mmu-miR-99b-5p	miR-100-5p (and other miRNAs w/seed ACCCGUA)	1.363	TargetScan Human	High (predicted)	TNFAIP8
mmu-miR-99b-5p	miR-100-5p (and other miRNAs w/seed ACCCGUA)	1.363	TargetScan Human	Moderate (predicted)	TNFAIP8L1
mmu-miR-99b-5p	miR-100-5p (and other miRNAs w/seed ACCCGUA)	1.363	TargetScan Human	High (predicted)	TPO	Autoimmune Thyroid Disease Signaling,Phagosome Maturation,Thyroid Hormone Biosynthesis
mmu-miR-99b-5p	miR-100-5p (and other miRNAs w/seed ACCCGUA)	1.363	TargetScan Human	High (predicted)	TRIB1
mmu-miR-99b-5p	miR-100-5p (and other miRNAs w/seed ACCCGUA)	1.363	TargetScan Human	High (predicted)	TRIB2
mmu-miR-99b-5p	miR-100-5p (and other miRNAs w/seed ACCCGUA)	1.363	TargetScan Human	Moderate (predicted)	TRIM71
mmu-miR-99b-5p	miR-100-5p (and other miRNAs w/seed ACCCGUA)	1.363	TargetScan Human	High (predicted)	TTC30A
mmu-miR-99b-5p	miR-100-5p (and other miRNAs w/seed ACCCGUA)	1.363	TargetScan Human	High (predicted)	TTC39A
mmu-miR-99b-5p	miR-100-5p (and other miRNAs w/seed ACCCGUA)	1.363	TargetScan Human	Moderate (predicted)	UBXN10
mmu-miR-99b-5p	miR-100-5p (and other miRNAs w/seed ACCCGUA)	1.363	TargetScan Human	Moderate (predicted)	UGCG
mmu-miR-99b-5p	miR-100-5p (and other miRNAs w/seed ACCCGUA)	1.363	TargetScan Human	Moderate (predicted)	USP51	Protein Ubiquitination Pathway
mmu-miR-99b-5p	miR-100-5p (and other miRNAs w/seed ACCCGUA)	1.363	TargetScan Human	High (predicted)	VNN1
mmu-miR-99b-5p	miR-100-5p (and other miRNAs w/seed ACCCGUA)	1.363	TargetScan Human	Moderate (predicted)	VSTM5
mmu-miR-99b-5p	miR-100-5p (and other miRNAs w/seed ACCCGUA)	1.363	TargetScan Human	High (predicted)	WWC3
mmu-miR-99b-5p	miR-100-5p (and other miRNAs w/seed ACCCGUA)	1.363	TargetScan Human	Moderate (predicted)	XXYLT1
mmu-miR-99b-5p	miR-100-5p (and other miRNAs w/seed ACCCGUA)	1.363	TargetScan Human	Moderate (predicted)	ZBTB7A
mmu-miR-99b-5p	miR-100-5p (and other miRNAs w/seed ACCCGUA)	1.363	TargetScan Human	Moderate (predicted)	ZCCHC12
mmu-miR-99b-5p	miR-100-5p (and other miRNAs w/seed ACCCGUA)	1.363	TargetScan Human	Moderate (predicted)	ZFAT
mmu-miR-99b-5p	miR-100-5p (and other miRNAs w/seed ACCCGUA)	1.363	TargetScan Human	Moderate (predicted)	ZFYVE19
mmu-miR-99b-5p	miR-100-5p (and other miRNAs w/seed ACCCGUA)	1.363	TargetScan Human	Moderate (predicted)	ZNF106
mmu-miR-99b-5p	miR-100-5p (and other miRNAs w/seed ACCCGUA)	1.363	TargetScan Human	High (predicted)	ZNF19
mmu-miR-99b-5p	miR-100-5p (and other miRNAs w/seed ACCCGUA)	1.363	TargetScan Human	Moderate (predicted)	ZNF197
mmu-miR-99b-5p	miR-100-5p (and other miRNAs w/seed ACCCGUA)	1.363	TargetScan Human	Moderate (predicted)	ZNF496
mmu-miR-99b-5p	miR-100-5p (and other miRNAs w/seed ACCCGUA)	1.363	TargetScan Human	Moderate (predicted)	ZNF75A
mmu-miR-99b-5p	miR-100-5p (and other miRNAs w/seed ACCCGUA)	1.363	TargetScan Human	Moderate (predicted)	ZNF845
mmu-miR-99b-5p	miR-100-5p (and other miRNAs w/seed ACCCGUA)	1.363	TargetScan Human	Moderate (predicted)	ZSWIM9
mmu-miR-99b-5p	miR-100-5p (and other miRNAs w/seed ACCCGUA)	1.363	TargetScan Human	Moderate (predicted)	ZZEF1
mmu-mir-122	miR-122-5p (miRNAs w/seed GGAGUGU)	-3.189	miRecords	Experimentally Observed	AACS
mmu-mir-122	miR-122-5p (miRNAs w/seed GGAGUGU)	-3.189	TargetScan Human	Moderate (predicted)	ABR
mmu-mir-122	miR-122-5p (miRNAs w/seed GGAGUGU)	-3.189	TargetScan Human	Moderate (predicted)	AC110781.3
mmu-mir-122	miR-122-5p (miRNAs w/seed GGAGUGU)	-3.189	TargetScan Human	Moderate (predicted)	AC137932.4
mmu-mir-122	miR-122-5p (miRNAs w/seed GGAGUGU)	-3.189	TargetScan Human	Moderate (predicted)	ACBD7
mmu-mir-122	miR-122-5p (miRNAs w/seed GGAGUGU)	-3.189	TargetScan Human	Moderate (predicted)	ACER2	Ceramide Degradation,Sphingosine and Sphingosine-1-phosphate Metabolism,Sphingosine-1-phosphate Signaling
mmu-mir-122	miR-122-5p (miRNAs w/seed GGAGUGU)	-3.189	miRecords	Experimentally Observed	ADAM17	Axonal Guidance Signaling,ErbB4 Signaling,Inhibition of Matrix Metalloproteases,Neuregulin Signaling,Notch Signaling,Regulation of the Epithelial-Mesenchymal Transition Pathway,Role of Osteoblasts, Osteoclasts and Chondrocytes in Rheumatoid Arthritis
mmu-mir-122	miR-122-5p (miRNAs w/seed GGAGUGU)	-3.189	TargetScan Human	Moderate (predicted)	ADAM33	Axonal Guidance Signaling
mmu-mir-122	miR-122-5p (miRNAs w/seed GGAGUGU)	-3.189	TargetScan Human	High (predicted)	ADAMDEC1	Axonal Guidance Signaling
mmu-mir-122	miR-122-5p (miRNAs w/seed GGAGUGU)	-3.189	TargetScan Human	Moderate (predicted)	ADAMTS10	Axonal Guidance Signaling
mmu-mir-122	miR-122-5p (miRNAs w/seed GGAGUGU)	-3.189	TargetScan Human	Moderate (predicted)	ADCK5
mmu-mir-122	miR-122-5p (miRNAs w/seed GGAGUGU)	-3.189	TargetScan Human	High (predicted)	ADGRB2
mmu-mir-122	miR-122-5p (miRNAs w/seed GGAGUGU)	-3.189	TargetScan Human	Moderate (predicted)	ADO
mmu-mir-122	miR-122-5p (miRNAs w/seed GGAGUGU)	-3.189	TargetScan Human	Moderate (predicted)	ADSS2	Cardiac Hypertrophy Signaling,Purine Nucleotides De Novo Biosynthesis II
mmu-mir-122	miR-122-5p (miRNAs w/seed GGAGUGU)	-3.189	TargetScan Human	Moderate (predicted)	AE00066292
mmu-mir-122	miR-122-5p (miRNAs w/seed GGAGUGU)	-3.189	TargetScan Human	Moderate (predicted)	AGPAT1	CDP-diacylglycerol Biosynthesis I,Phosphatidylglycerol Biosynthesis II (Non-plastidic),Triacylglycerol Biosynthesis
mmu-mir-122	miR-122-5p (miRNAs w/seed GGAGUGU)	-3.189	TargetScan Human	Moderate (predicted)	AGTRAP	Sirtuin Signaling Pathway
mmu-mir-122	miR-122-5p (miRNAs w/seed GGAGUGU)	-3.189	TargetScan Human,miRecords	Experimentally Observed,Moderate (predicted)	AKT3	14-3-3-mediated Signaling,Acute Myeloid Leukemia Signaling,Acute Phase Response Signaling,Adrenomedullin signaling pathway,AMPK Signaling,Amyloid Processing,Amyotrophic Lateral Sclerosis Signaling,Angiopoietin Signaling,Apelin Cardiac Fibroblast Signaling Pathway,Apelin Cardiomyocyte Signaling Pathway,Apelin Endothelial Signaling Pathway,Apelin Muscle Signaling Pathway,Axonal Guidance Signaling,B…
mmu-mir-122	miR-122-5p (miRNAs w/seed GGAGUGU)	-3.189	Ingenuity Expert Findings,TarBase,TargetScan Human,miRecords	Experimentally Observed,High (predicted)	ALDOA	Gluconeogenesis I,Glycolysis I,Sucrose Degradation V (Mammalian)
mmu-mir-122	miR-122-5p (miRNAs w/seed GGAGUGU)	-3.189	miRecords	Experimentally Observed	ANK2
mmu-mir-122	miR-122-5p (miRNAs w/seed GGAGUGU)	-3.189	TargetScan Human	Moderate (predicted)	ANKLE1
mmu-mir-122	miR-122-5p (miRNAs w/seed GGAGUGU)	-3.189	TargetScan Human	Moderate (predicted)	ANKRD13C
mmu-mir-122	miR-122-5p (miRNAs w/seed GGAGUGU)	-3.189	TargetScan Human	Moderate (predicted)	ANTXR1
mmu-mir-122	miR-122-5p (miRNAs w/seed GGAGUGU)	-3.189	miRecords	Experimentally Observed	ANXA11
mmu-mir-122	miR-122-5p (miRNAs w/seed GGAGUGU)	-3.189	TargetScan Human	Moderate (predicted)	AP1AR
mmu-mir-122	miR-122-5p (miRNAs w/seed GGAGUGU)	-3.189	miRecords	Experimentally Observed	AP3M2
mmu-mir-122	miR-122-5p (miRNAs w/seed GGAGUGU)	-3.189	TargetScan Human	Moderate (predicted)	APOL4
mmu-mir-122	miR-122-5p (miRNAs w/seed GGAGUGU)	-3.189	TargetScan Human	Moderate (predicted)	ARFGEF1
mmu-mir-122	miR-122-5p (miRNAs w/seed GGAGUGU)	-3.189	TargetScan Human	Moderate (predicted)	ARHGAP1	Leukocyte Extravasation Signaling,RhoA Signaling,RhoGDI Signaling,Semaphorin Signaling in Neurons
mmu-mir-122	miR-122-5p (miRNAs w/seed GGAGUGU)	-3.189	TargetScan Human	Moderate (predicted)	ARHGAP31
mmu-mir-122	miR-122-5p (miRNAs w/seed GGAGUGU)	-3.189	TargetScan Human	Moderate (predicted)	ARHGEF35
mmu-mir-122	miR-122-5p (miRNAs w/seed GGAGUGU)	-3.189	TargetScan Human	Moderate (predicted)	ARL2
mmu-mir-122	miR-122-5p (miRNAs w/seed GGAGUGU)	-3.189	TargetScan Human	Moderate (predicted)	ARMC10
mmu-mir-122	miR-122-5p (miRNAs w/seed GGAGUGU)	-3.189	TargetScan Human	Moderate (predicted)	ASAH1	Ceramide Degradation,Sphingosine and Sphingosine-1-phosphate Metabolism,Sphingosine-1-phosphate Signaling
mmu-mir-122	miR-122-5p (miRNAs w/seed GGAGUGU)	-3.189	TargetScan Human	Moderate (predicted)	ASB10
mmu-mir-122	miR-122-5p (miRNAs w/seed GGAGUGU)	-3.189	TargetScan Human	Moderate (predicted)	ASB14
mmu-mir-122	miR-122-5p (miRNAs w/seed GGAGUGU)	-3.189	TargetScan Human	Moderate (predicted)	ASIC2	Aldosterone Signaling in Epithelial Cells,Gustation Pathway,Insulin Receptor Signaling
mmu-mir-122	miR-122-5p (miRNAs w/seed GGAGUGU)	-3.189	miRecords	Experimentally Observed	ATP11A
mmu-mir-122	miR-122-5p (miRNAs w/seed GGAGUGU)	-3.189	TargetScan Human	Moderate (predicted)	ATP13A2
mmu-mir-122	miR-122-5p (miRNAs w/seed GGAGUGU)	-3.189	TargetScan Human,miRecords	Experimentally Observed,Moderate (predicted)	ATP1A2
mmu-mir-122	miR-122-5p (miRNAs w/seed GGAGUGU)	-3.189	TargetScan Human	Moderate (predicted)	ATP6V0E2	Iron homeostasis signaling pathway,Phagosome Maturation
mmu-mir-122	miR-122-5p (miRNAs w/seed GGAGUGU)	-3.189	TargetScan Human	Moderate (predicted)	BAALC-AS2
mmu-mir-122	miR-122-5p (miRNAs w/seed GGAGUGU)	-3.189	miRecords	Experimentally Observed	BACH2
mmu-mir-122	miR-122-5p (miRNAs w/seed GGAGUGU)	-3.189	TargetScan Human	Moderate (predicted)	BATF2
mmu-mir-122	miR-122-5p (miRNAs w/seed GGAGUGU)	-3.189	TargetScan Human	Moderate (predicted)	BCAT2	Isoleucine Degradation I,Leucine Degradation I,Valine Degradation I
mmu-mir-122	miR-122-5p (miRNAs w/seed GGAGUGU)	-3.189	TarBase,miRecords	Experimentally Observed	BCKDK
mmu-mir-122	miR-122-5p (miRNAs w/seed GGAGUGU)	-3.189	TargetScan Human	High (predicted)	BCL2A1	Apoptosis Signaling,B Cell Receptor Signaling,Docosahexaenoic Acid (DHA) Signaling,GM-CSF Signaling
mmu-mir-122	miR-122-5p (miRNAs w/seed GGAGUGU)	-3.189	miRecords	Experimentally Observed	BCL2L2
mmu-mir-122	miR-122-5p (miRNAs w/seed GGAGUGU)	-3.189	TargetScan Human	Moderate (predicted)	BICD1
mmu-mir-122	miR-122-5p (miRNAs w/seed GGAGUGU)	-3.189	TargetScan Human	Moderate (predicted)	BICDL2
mmu-mir-122	miR-122-5p (miRNAs w/seed GGAGUGU)	-3.189	TargetScan Human	High (predicted)	BPHL
mmu-mir-122	miR-122-5p (miRNAs w/seed GGAGUGU)	-3.189	TargetScan Human	Moderate (predicted)	BPY2 (includes others)
mmu-mir-122	miR-122-5p (miRNAs w/seed GGAGUGU)	-3.189	TargetScan Human	Moderate (predicted)	BROX
mmu-mir-122	miR-122-5p (miRNAs w/seed GGAGUGU)	-3.189	TargetScan Human	Moderate (predicted)	BRPF1
mmu-mir-122	miR-122-5p (miRNAs w/seed GGAGUGU)	-3.189	TargetScan Human	High (predicted)	C19orf54
mmu-mir-122	miR-122-5p (miRNAs w/seed GGAGUGU)	-3.189	TargetScan Human	Moderate (predicted)	C20orf144
mmu-mir-122	miR-122-5p (miRNAs w/seed GGAGUGU)	-3.189	TargetScan Human	Moderate (predicted)	C21orf62
mmu-mir-122	miR-122-5p (miRNAs w/seed GGAGUGU)	-3.189	TargetScan Human	Moderate (predicted)	C21orf62-AS1
mmu-mir-122	miR-122-5p (miRNAs w/seed GGAGUGU)	-3.189	TargetScan Human	Moderate (predicted)	C2orf50
mmu-mir-122	miR-122-5p (miRNAs w/seed GGAGUGU)	-3.189	TargetScan Human	Moderate (predicted)	C2orf91
mmu-mir-122	miR-122-5p (miRNAs w/seed GGAGUGU)	-3.189	TargetScan Human	Moderate (predicted)	C3orf52
mmu-mir-122	miR-122-5p (miRNAs w/seed GGAGUGU)	-3.189	TargetScan Human	Moderate (predicted)	C3orf70
mmu-mir-122	miR-122-5p (miRNAs w/seed GGAGUGU)	-3.189	TargetScan Human	Moderate (predicted)	C8orf31
mmu-mir-122	miR-122-5p (miRNAs w/seed GGAGUGU)	-3.189	TargetScan Human	High (predicted)	C8orf86
mmu-mir-122	miR-122-5p (miRNAs w/seed GGAGUGU)	-3.189	TargetScan Human	Moderate (predicted)	CACNA2D2	Androgen Signaling,Calcium Signaling,CCR5 Signaling in Macrophages,Corticotropin Releasing Hormone Signaling,CREB Signaling in Neurons,Endocannabinoid Neuronal Synapse Pathway,FcγRIIB Signaling in B Lymphocytes,G Beta Gamma Signaling,GABA Receptor Signaling,GNRH Signaling,GPCR-Mediated Nutrient Sensing in Enteroendocrine Cells,Gustation Pathway,Netrin Signaling,nNOS Signaling in Skeletal Muscle C…
mmu-mir-122	miR-122-5p (miRNAs w/seed GGAGUGU)	-3.189	TargetScan Human	Moderate (predicted)	CACYBP
mmu-mir-122	miR-122-5p (miRNAs w/seed GGAGUGU)	-3.189	TargetScan Human	Moderate (predicted)	CALM1 (includes others)	Adrenomedullin signaling pathway,Androgen Signaling,Apelin Endothelial Signaling Pathway,B Cell Receptor Signaling,Breast Cancer Regulation by Stathmin1,Calcium Signaling,Calcium-induced T Lymphocyte Apoptosis,cAMP-mediated signaling,Cardiac Hypertrophy Signaling,Cardiac Hypertrophy Signaling (Enhanced),CCR3 Signaling in Eosinophils,CCR5 Signaling in Macrophages,CD28 Signaling in T Helper Cells,C…
mmu-mir-122	miR-122-5p (miRNAs w/seed GGAGUGU)	-3.189	TargetScan Human	Moderate (predicted)	CALN1
mmu-mir-122	miR-122-5p (miRNAs w/seed GGAGUGU)	-3.189	TargetScan Human	Moderate (predicted)	CANX	Antigen Presentation Pathway,Lipid Antigen Presentation by CD1,Phagosome Maturation,Unfolded protein response
mmu-mir-122	miR-122-5p (miRNAs w/seed GGAGUGU)	-3.189	TargetScan Human	High (predicted)	CCAR1
mmu-mir-122	miR-122-5p (miRNAs w/seed GGAGUGU)	-3.189	TargetScan Human	High (predicted)	CCDC150
mmu-mir-122	miR-122-5p (miRNAs w/seed GGAGUGU)	-3.189	TargetScan Human	High (predicted)	CCDC186
mmu-mir-122	miR-122-5p (miRNAs w/seed GGAGUGU)	-3.189	TargetScan Human	Moderate (predicted)	CCDC43
mmu-mir-122	miR-122-5p (miRNAs w/seed GGAGUGU)	-3.189	TargetScan Human	Moderate (predicted)	CCDC97
mmu-mir-122	miR-122-5p (miRNAs w/seed GGAGUGU)	-3.189	TargetScan Human	Moderate (predicted)	CCER2
mmu-mir-122	miR-122-5p (miRNAs w/seed GGAGUGU)	-3.189	TargetScan Human	Moderate (predicted)	CCL5	Agranulocyte Adhesion and Diapedesis,CCR5 Signaling in Macrophages,Chemokine Signaling,Communication between Innate and Adaptive Immune Cells,Differential Regulation of Cytokine Production in Intestinal Epithelial Cells by IL-17A and IL-17F,Differential Regulation of Cytokine Production in Macrophages and T Helper Cells by IL-17A and IL-17F,Glucocorticoid Receptor Signaling,Granulocyte Adhesion a…
mmu-mir-122	miR-122-5p (miRNAs w/seed GGAGUGU)	-3.189	TargetScan Human,miRecords	Experimentally Observed,High (predicted)	CCNG1	p53 Signaling
mmu-mir-122	miR-122-5p (miRNAs w/seed GGAGUGU)	-3.189	TargetScan Human	Moderate (predicted)	CCNYL1
mmu-mir-122	miR-122-5p (miRNAs w/seed GGAGUGU)	-3.189	TarBase,TargetScan Human,miRecords	Experimentally Observed,High (predicted)	CD320
mmu-mir-122	miR-122-5p (miRNAs w/seed GGAGUGU)	-3.189	TargetScan Human	Moderate (predicted)	CD3E	Calcium-induced T Lymphocyte Apoptosis,CCR5 Signaling in Macrophages,CD28 Signaling in T Helper Cells,Cdc42 Signaling,CTLA4 Signaling in Cytotoxic T Lymphocytes,Cytotoxic T Lymphocyte-mediated Apoptosis of Target Cells,Glucocorticoid Receptor Signaling,Hematopoiesis from Pluripotent Stem Cells,iCOS-iCOSL Signaling in T Helper Cells,Lipid Antigen Presentation by CD1,Nur77 Signaling in T Lymphocyte…
mmu-mir-122	miR-122-5p (miRNAs w/seed GGAGUGU)	-3.189	TargetScan Human	High (predicted)	CD40LG	Allograft Rejection Signaling,Altered T Cell and B Cell Signaling in Rheumatoid Arthritis,Atherosclerosis Signaling,Autoimmune Thyroid Disease Signaling,Cardiac Hypertrophy Signaling (Enhanced),CD40 Signaling,Communication between Innate and Adaptive Immune Cells,Crosstalk between Dendritic Cells and Natural Killer Cells,Dendritic Cell Maturation,Hepatic Cholestasis,Hepatic Fibrosis / Hepatic Ste…
mmu-mir-122	miR-122-5p (miRNAs w/seed GGAGUGU)	-3.189	TargetScan Human	Moderate (predicted)	CD83	Communication between Innate and Adaptive Immune Cells,Crosstalk between Dendritic Cells and Natural Killer Cells,Dendritic Cell Maturation,TREM1 Signaling
mmu-mir-122	miR-122-5p (miRNAs w/seed GGAGUGU)	-3.189	TargetScan Human	Moderate (predicted)	CD84
mmu-mir-122	miR-122-5p (miRNAs w/seed GGAGUGU)	-3.189	TargetScan Human	Moderate (predicted)	CD96
mmu-mir-122	miR-122-5p (miRNAs w/seed GGAGUGU)	-3.189	TargetScan Human	High (predicted)	CDA	Salvage Pathways of Pyrimidine Deoxyribonucleotides,Salvage Pathways of Pyrimidine Ribonucleotides
mmu-mir-122	miR-122-5p (miRNAs w/seed GGAGUGU)	-3.189	TargetScan Human	Moderate (predicted)	CDCA7L
mmu-mir-122	miR-122-5p (miRNAs w/seed GGAGUGU)	-3.189	TargetScan Human	Moderate (predicted)	CDH6	Gα12/13 Signaling,RhoGDI Signaling,Signaling by Rho Family GTPases,Synaptogenesis Signaling Pathway
mmu-mir-122	miR-122-5p (miRNAs w/seed GGAGUGU)	-3.189	TargetScan Human	Moderate (predicted)	CDHR3
mmu-mir-122	miR-122-5p (miRNAs w/seed GGAGUGU)	-3.189	TargetScan Human	Moderate (predicted)	CDKN2AIPNL
mmu-mir-122	miR-122-5p (miRNAs w/seed GGAGUGU)	-3.189	TargetScan Human	Moderate (predicted)	CEMP1
mmu-mir-122	miR-122-5p (miRNAs w/seed GGAGUGU)	-3.189	TargetScan Human	Moderate (predicted)	CENPS/CENPS-CORT
mmu-mir-122	miR-122-5p (miRNAs w/seed GGAGUGU)	-3.189	TargetScan Human	Moderate (predicted)	CEP55
mmu-mir-122	miR-122-5p (miRNAs w/seed GGAGUGU)	-3.189	miRecords	Experimentally Observed	CERS6
mmu-mir-122	miR-122-5p (miRNAs w/seed GGAGUGU)	-3.189	TargetScan Human	Moderate (predicted)	CHMP3	Mechanisms of Viral Exit from Host Cells
mmu-mir-122	miR-122-5p (miRNAs w/seed GGAGUGU)	-3.189	TargetScan Human	Moderate (predicted)	CHMP4C	Mechanisms of Viral Exit from Host Cells
mmu-mir-122	miR-122-5p (miRNAs w/seed GGAGUGU)	-3.189	TargetScan Human	Moderate (predicted)	CHRD	BMP signaling pathway
mmu-mir-122	miR-122-5p (miRNAs w/seed GGAGUGU)	-3.189	TargetScan Human	High (predicted)	CHST12	Chondroitin Sulfate Biosynthesis,Chondroitin Sulfate Biosynthesis (Late Stages),Dermatan Sulfate Biosynthesis,Dermatan Sulfate Biosynthesis (Late Stages),Heparan Sulfate Biosynthesis,Heparan Sulfate Biosynthesis (Late Stages),LPS/IL-1 Mediated Inhibition of RXR Function,Xenobiotic Metabolism Signaling
mmu-mir-122	miR-122-5p (miRNAs w/seed GGAGUGU)	-3.189	miRecords	Experimentally Observed	CLDN18	Agranulocyte Adhesion and Diapedesis,Granulocyte Adhesion and Diapedesis,Leukocyte Extravasation Signaling,Sertoli Cell-Sertoli Cell Junction Signaling,Tight Junction Signaling
mmu-mir-122	miR-122-5p (miRNAs w/seed GGAGUGU)	-3.189	TargetScan Human	Moderate (predicted)	CLEC14A
mmu-mir-122	miR-122-5p (miRNAs w/seed GGAGUGU)	-3.189	TargetScan Human	High (predicted)	CLIC1
mmu-mir-122	miR-122-5p (miRNAs w/seed GGAGUGU)	-3.189	TargetScan Human	High (predicted)	CLIC4
mmu-mir-122	miR-122-5p (miRNAs w/seed GGAGUGU)	-3.189	TargetScan Human	Moderate (predicted)	CLIC5
mmu-mir-122	miR-122-5p (miRNAs w/seed GGAGUGU)	-3.189	TargetScan Human	Moderate (predicted)	CLN6
mmu-mir-122	miR-122-5p (miRNAs w/seed GGAGUGU)	-3.189	TargetScan Human	Moderate (predicted)	CLSPN	Role of CHK Proteins in Cell Cycle Checkpoint Control
mmu-mir-122	miR-122-5p (miRNAs w/seed GGAGUGU)	-3.189	TargetScan Human	Moderate (predicted)	CLSTN3
mmu-mir-122	miR-122-5p (miRNAs w/seed GGAGUGU)	-3.189	TargetScan Human	Moderate (predicted)	CNBD2
mmu-mir-122	miR-122-5p (miRNAs w/seed GGAGUGU)	-3.189	TargetScan Human	Moderate (predicted)	CNNM2
mmu-mir-122	miR-122-5p (miRNAs w/seed GGAGUGU)	-3.189	TargetScan Human	Moderate (predicted)	COA1
mmu-mir-122	miR-122-5p (miRNAs w/seed GGAGUGU)	-3.189	TargetScan Human	Moderate (predicted)	COG2
mmu-mir-122	miR-122-5p (miRNAs w/seed GGAGUGU)	-3.189	TargetScan Human	High (predicted)	COLEC12
mmu-mir-122	miR-122-5p (miRNAs w/seed GGAGUGU)	-3.189	TargetScan Human	Moderate (predicted)	COPS9
mmu-mir-122	miR-122-5p (miRNAs w/seed GGAGUGU)	-3.189	TargetScan Human	Moderate (predicted)	CPEB1
mmu-mir-122	miR-122-5p (miRNAs w/seed GGAGUGU)	-3.189	TargetScan Human	Moderate (predicted)	CRCP	Adrenomedullin signaling pathway
mmu-mir-122	miR-122-5p (miRNAs w/seed GGAGUGU)	-3.189	TargetScan Human	Moderate (predicted)	CRHR1	cAMP-mediated signaling,Corticotropin Releasing Hormone Signaling,G-Protein Coupled Receptor Signaling,Gαs Signaling,Synaptic Long Term Depression
mmu-mir-122	miR-122-5p (miRNAs w/seed GGAGUGU)	-3.189	TargetScan Human	Moderate (predicted)	CRYAA/CRYAA2	Aldosterone Signaling in Epithelial Cells,Protein Ubiquitination Pathway
mmu-mir-122	miR-122-5p (miRNAs w/seed GGAGUGU)	-3.189	TargetScan Human,miRecords	Experimentally Observed,Moderate (predicted)	CS	TCA Cycle II (Eukaryotic)
mmu-mir-122	miR-122-5p (miRNAs w/seed GGAGUGU)	-3.189	TargetScan Human	Moderate (predicted)	CSRNP1
mmu-mir-122	miR-122-5p (miRNAs w/seed GGAGUGU)	-3.189	TargetScan Human	Moderate (predicted)	CSRP1
mmu-mir-122	miR-122-5p (miRNAs w/seed GGAGUGU)	-3.189	TargetScan Human	Moderate (predicted)	CTC-338M12.4
mmu-mir-122	miR-122-5p (miRNAs w/seed GGAGUGU)	-3.189	TargetScan Human	High (predicted)	CTDNEP1
mmu-mir-122	miR-122-5p (miRNAs w/seed GGAGUGU)	-3.189	TargetScan Human	Moderate (predicted)	CTNND2
mmu-mir-122	miR-122-5p (miRNAs w/seed GGAGUGU)	-3.189	TargetScan Human	Moderate (predicted)	CXCR2	Agranulocyte Adhesion and Diapedesis,cAMP-mediated signaling,Cardiac Hypertrophy Signaling (Enhanced),G-Protein Coupled Receptor Signaling,Granulocyte Adhesion and Diapedesis,Gαi Signaling,IL-8 Signaling,Osteoarthritis Pathway,PI3K/AKT Signaling,STAT3 Pathway
mmu-mir-122	miR-122-5p (miRNAs w/seed GGAGUGU)	-3.189	TargetScan Human	Moderate (predicted)	CYB561D1
mmu-mir-122	miR-122-5p (miRNAs w/seed GGAGUGU)	-3.189	TargetScan Human	High (predicted)	CYBRD1	Iron homeostasis signaling pathway
mmu-mir-122	miR-122-5p (miRNAs w/seed GGAGUGU)	-3.189	TargetScan Human	Moderate (predicted)	CYP27C1
mmu-mir-122	miR-122-5p (miRNAs w/seed GGAGUGU)	-3.189	TargetScan Human	Moderate (predicted)	CYP7B1	Hepatic Cholestasis,Histidine Degradation VI,Pregnenolone Biosynthesis,Ubiquinol-10 Biosynthesis (Eukaryotic)
mmu-mir-122	miR-122-5p (miRNAs w/seed GGAGUGU)	-3.189	TargetScan Human	Moderate (predicted)	DACT3
mmu-mir-122	miR-122-5p (miRNAs w/seed GGAGUGU)	-3.189	TargetScan Human	Moderate (predicted)	DCAF4L1
mmu-mir-122	miR-122-5p (miRNAs w/seed GGAGUGU)	-3.189	TargetScan Human	Moderate (predicted)	DCANP1
mmu-mir-122	miR-122-5p (miRNAs w/seed GGAGUGU)	-3.189	TargetScan Human	Moderate (predicted)	DDX24
mmu-mir-122	miR-122-5p (miRNAs w/seed GGAGUGU)	-3.189	TargetScan Human	Moderate (predicted)	DENND2C
mmu-mir-122	miR-122-5p (miRNAs w/seed GGAGUGU)	-3.189	TargetScan Human	Moderate (predicted)	DFFA	Apoptosis Signaling,Cytotoxic T Lymphocyte-mediated Apoptosis of Target Cells,Death Receptor Signaling,Granzyme B Signaling,Induction of Apoptosis by HIV1,Tumoricidal Function of Hepatic Natural Killer Cells
mmu-mir-122	miR-122-5p (miRNAs w/seed GGAGUGU)	-3.189	TargetScan Human	Moderate (predicted)	DMBX1
mmu-mir-122	miR-122-5p (miRNAs w/seed GGAGUGU)	-3.189	TargetScan Human	Moderate (predicted)	DNAJB1	Aldosterone Signaling in Epithelial Cells,Androgen Signaling,Huntington's Disease Signaling,NRF2-mediated Oxidative Stress Response,Protein Ubiquitination Pathway
mmu-mir-122	miR-122-5p (miRNAs w/seed GGAGUGU)	-3.189	TargetScan Human	Moderate (predicted)	DNAJB7	Aldosterone Signaling in Epithelial Cells,NRF2-mediated Oxidative Stress Response,Protein Ubiquitination Pathway
mmu-mir-122	miR-122-5p (miRNAs w/seed GGAGUGU)	-3.189	TargetScan Human	Moderate (predicted)	DPP8
mmu-mir-122	miR-122-5p (miRNAs w/seed GGAGUGU)	-3.189	TargetScan Human	Moderate (predicted)	DSCAM	PAK Signaling
mmu-mir-122	miR-122-5p (miRNAs w/seed GGAGUGU)	-3.189	TargetScan Human	Moderate (predicted)	DSG2
mmu-mir-122	miR-122-5p (miRNAs w/seed GGAGUGU)	-3.189	miRecords	Experimentally Observed	DSTYK	IL-15 Production,Sperm Motility
mmu-mir-122	miR-122-5p (miRNAs w/seed GGAGUGU)	-3.189	TargetScan Human	Moderate (predicted)	DTNA
mmu-mir-122	miR-122-5p (miRNAs w/seed GGAGUGU)	-3.189	TargetScan Human,miRecords	Experimentally Observed,Moderate (predicted)	DUSP2	3-phosphoinositide Biosynthesis,3-phosphoinositide Degradation,D-myo-inositol (1,4,5,6)-Tetrakisphosphate Biosynthesis,D-myo-inositol (3,4,5,6)-tetrakisphosphate Biosynthesis,D-myo-inositol-5-phosphate Metabolism,ERK/MAPK Signaling,Protein Kinase A Signaling,Superpathway of Inositol Phosphate Compounds
mmu-mir-122	miR-122-5p (miRNAs w/seed GGAGUGU)	-3.189	TargetScan Human	Moderate (predicted)	DUSP28	3-phosphoinositide Biosynthesis,3-phosphoinositide Degradation,D-myo-inositol (1,4,5,6)-Tetrakisphosphate Biosynthesis,D-myo-inositol (3,4,5,6)-tetrakisphosphate Biosynthesis,D-myo-inositol-5-phosphate Metabolism,Superpathway of Inositol Phosphate Compounds
mmu-mir-122	miR-122-5p (miRNAs w/seed GGAGUGU)	-3.189	TargetScan Human	High (predicted)	DUSP4	cAMP-mediated signaling,ERK/MAPK Signaling,G-Protein Coupled Receptor Signaling,Protein Kinase A Signaling,SAPK/JNK Signaling
mmu-mir-122	miR-122-5p (miRNAs w/seed GGAGUGU)	-3.189	TargetScan Human	Moderate (predicted)	DYM
mmu-mir-122	miR-122-5p (miRNAs w/seed GGAGUGU)	-3.189	TargetScan Human	Moderate (predicted)	EBLN2
mmu-mir-122	miR-122-5p (miRNAs w/seed GGAGUGU)	-3.189	TargetScan Human	Moderate (predicted)	EGFLAM
mmu-mir-122	miR-122-5p (miRNAs w/seed GGAGUGU)	-3.189	miRecords	Experimentally Observed	EGLN3	HIF1α Signaling,Renal Cell Carcinoma Signaling
mmu-mir-122	miR-122-5p (miRNAs w/seed GGAGUGU)	-3.189	TargetScan Human	Moderate (predicted)	EIF4E3
mmu-mir-122	miR-122-5p (miRNAs w/seed GGAGUGU)	-3.189	TargetScan Human	Moderate (predicted)	ENAM
mmu-mir-122	miR-122-5p (miRNAs w/seed GGAGUGU)	-3.189	miRecords	Experimentally Observed	ENTPD4
mmu-mir-122	miR-122-5p (miRNAs w/seed GGAGUGU)	-3.189	TargetScan Human	High (predicted)	EOGT
mmu-mir-122	miR-122-5p (miRNAs w/seed GGAGUGU)	-3.189	TargetScan Human	High (predicted)	EPO	Erythropoietin Signaling,Hematopoiesis from Multipotent Stem Cells,Hematopoiesis from Pluripotent Stem Cells,HIF1α Signaling,Hypoxia Signaling in the Cardiovascular System,Iron homeostasis signaling pathway,Role of JAK2 in Hormone-like Cytokine Signaling,Sirtuin Signaling Pathway
mmu-mir-122	miR-122-5p (miRNAs w/seed GGAGUGU)	-3.189	TargetScan Human	Moderate (predicted)	ERICH3
mmu-mir-122	miR-122-5p (miRNAs w/seed GGAGUGU)	-3.189	TargetScan Human	Moderate (predicted)	ERV3-1
mmu-mir-122	miR-122-5p (miRNAs w/seed GGAGUGU)	-3.189	TargetScan Human	Moderate (predicted)	ESAM
mmu-mir-122	miR-122-5p (miRNAs w/seed GGAGUGU)	-3.189	TargetScan Human	Moderate (predicted)	EVC2
mmu-mir-122	miR-122-5p (miRNAs w/seed GGAGUGU)	-3.189	TargetScan Human	Moderate (predicted)	F8	Acute Phase Response Signaling,Coagulation System,Intrinsic Prothrombin Activation Pathway
mmu-mir-122	miR-122-5p (miRNAs w/seed GGAGUGU)	-3.189	TargetScan Human	Moderate (predicted)	FAHD1
mmu-mir-122	miR-122-5p (miRNAs w/seed GGAGUGU)	-3.189	TargetScan Human	High (predicted)	FAM102A
mmu-mir-122	miR-122-5p (miRNAs w/seed GGAGUGU)	-3.189	TargetScan Human,miRecords	Experimentally Observed,Moderate (predicted)	FAM117B
mmu-mir-122	miR-122-5p (miRNAs w/seed GGAGUGU)	-3.189	TargetScan Human	Moderate (predicted)	FAM120AOS
mmu-mir-122	miR-122-5p (miRNAs w/seed GGAGUGU)	-3.189	TargetScan Human	Moderate (predicted)	FAM172A
mmu-mir-122	miR-122-5p (miRNAs w/seed GGAGUGU)	-3.189	TargetScan Human	Moderate (predicted)	FAM222B
mmu-mir-122	miR-122-5p (miRNAs w/seed GGAGUGU)	-3.189	TargetScan Human	Moderate (predicted)	FCMR
mmu-mir-122	miR-122-5p (miRNAs w/seed GGAGUGU)	-3.189	TargetScan Human	Moderate (predicted)	FCN1
mmu-mir-122	miR-122-5p (miRNAs w/seed GGAGUGU)	-3.189	TargetScan Human	Moderate (predicted)	FEV
mmu-mir-122	miR-122-5p (miRNAs w/seed GGAGUGU)	-3.189	TargetScan Human	Moderate (predicted)	FGF18	Actin Cytoskeleton Signaling,Bladder Cancer Signaling,Cardiac Hypertrophy Signaling (Enhanced),Clathrin-mediated Endocytosis Signaling,FGF Signaling,Osteoarthritis Pathway,Regulation of the Epithelial-Mesenchymal Transition Pathway
mmu-mir-122	miR-122-5p (miRNAs w/seed GGAGUGU)	-3.189	TargetScan Human	Moderate (predicted)	FHIT	Non-Small Cell Lung Cancer Signaling,Small Cell Lung Cancer Signaling
mmu-mir-122	miR-122-5p (miRNAs w/seed GGAGUGU)	-3.189	TargetScan Human	Moderate (predicted)	FITM2
mmu-mir-122	miR-122-5p (miRNAs w/seed GGAGUGU)	-3.189	TargetScan Human	Moderate (predicted)	FKBP5	Glucocorticoid Receptor Signaling,NRF2-mediated Oxidative Stress Response
mmu-mir-122	miR-122-5p (miRNAs w/seed GGAGUGU)	-3.189	TargetScan Human	Moderate (predicted)	FKTN
mmu-mir-122	miR-122-5p (miRNAs w/seed GGAGUGU)	-3.189	TargetScan Human,miRecords	Experimentally Observed,Moderate (predicted)	FOXJ3
mmu-mir-122	miR-122-5p (miRNAs w/seed GGAGUGU)	-3.189	TargetScan Human	High (predicted)	FOXK2
mmu-mir-122	miR-122-5p (miRNAs w/seed GGAGUGU)	-3.189	miRecords	Experimentally Observed	FOXP1	T Cell Exhaustion Signaling Pathway
mmu-mir-122	miR-122-5p (miRNAs w/seed GGAGUGU)	-3.189	TargetScan Human	Moderate (predicted)	FOXP2
mmu-mir-122	miR-122-5p (miRNAs w/seed GGAGUGU)	-3.189	TargetScan Human	Moderate (predicted)	FPR1	cAMP-mediated signaling,fMLP Signaling in Neutrophils,G-Protein Coupled Receptor Signaling,Granulocyte Adhesion and Diapedesis,Gαi Signaling
mmu-mir-122	miR-122-5p (miRNAs w/seed GGAGUGU)	-3.189	TargetScan Human	Moderate (predicted)	FRS3
mmu-mir-122	miR-122-5p (miRNAs w/seed GGAGUGU)	-3.189	TargetScan Human	Moderate (predicted)	FSTL3
mmu-mir-122	miR-122-5p (miRNAs w/seed GGAGUGU)	-3.189	TargetScan Human,miRecords	Experimentally Observed,High (predicted)	FUNDC2
mmu-mir-122	miR-122-5p (miRNAs w/seed GGAGUGU)	-3.189	TargetScan Human,miRecords	Experimentally Observed,High (predicted)	G6PC3	Estrogen Receptor Signaling,FXR/RXR Activation
mmu-mir-122	miR-122-5p (miRNAs w/seed GGAGUGU)	-3.189	TargetScan Human	Moderate (predicted)	G6PD	Pentose Phosphate Pathway,Pentose Phosphate Pathway (Oxidative Branch),Sirtuin Signaling Pathway
mmu-mir-122	miR-122-5p (miRNAs w/seed GGAGUGU)	-3.189	TargetScan Human	Moderate (predicted)	GAB3
mmu-mir-122	miR-122-5p (miRNAs w/seed GGAGUGU)	-3.189	TargetScan Human	Moderate (predicted)	GABRA3	GABA Receptor Signaling,Neuroinflammation Signaling Pathway
mmu-mir-122	miR-122-5p (miRNAs w/seed GGAGUGU)	-3.189	miRecords	Experimentally Observed	GALNT10
mmu-mir-122	miR-122-5p (miRNAs w/seed GGAGUGU)	-3.189	TargetScan Human	Moderate (predicted)	GALNT12
mmu-mir-122	miR-122-5p (miRNAs w/seed GGAGUGU)	-3.189	TargetScan Human	High (predicted)	GALNT3
mmu-mir-122	miR-122-5p (miRNAs w/seed GGAGUGU)	-3.189	TargetScan Human	Moderate (predicted)	GALNT8
mmu-mir-122	miR-122-5p (miRNAs w/seed GGAGUGU)	-3.189	TargetScan Human	Moderate (predicted)	GALNTL6
mmu-mir-122	miR-122-5p (miRNAs w/seed GGAGUGU)	-3.189	TargetScan Human	Moderate (predicted)	GAS2L2
mmu-mir-122	miR-122-5p (miRNAs w/seed GGAGUGU)	-3.189	TargetScan Human	Moderate (predicted)	GAST	Adrenomedullin signaling pathway,Antiproliferative Role of Somatostatin Receptor 2,Cholecystokinin/Gastrin-mediated Signaling,Corticotropin Releasing Hormone Signaling,Gap Junction Signaling,GPCR-Mediated Nutrient Sensing in Enteroendocrine Cells,JAK/Stat Signaling,Relaxin Signaling,Synaptic Long Term Depression
mmu-mir-122	miR-122-5p (miRNAs w/seed GGAGUGU)	-3.189	TargetScan Human	Moderate (predicted)	GCNT4
mmu-mir-122	miR-122-5p (miRNAs w/seed GGAGUGU)	-3.189	TargetScan Human	Moderate (predicted)	GDI2
mmu-mir-122	miR-122-5p (miRNAs w/seed GGAGUGU)	-3.189	TargetScan Human	Moderate (predicted)	GH1	Cholecystokinin/Gastrin-mediated Signaling,Growth Hormone Signaling,NF-κB Signaling,PPARα/RXRα Activation,Role of JAK2 in Hormone-like Cytokine Signaling,TR/RXR Activation
mmu-mir-122	miR-122-5p (miRNAs w/seed GGAGUGU)	-3.189	TargetScan Human	Moderate (predicted)	GIMAP2
mmu-mir-122	miR-122-5p (miRNAs w/seed GGAGUGU)	-3.189	TargetScan Human	Moderate (predicted)	GIP	GPCR-Mediated Integration of Enteroendocrine Signaling Exemplified by an L Cell,GPCR-Mediated Nutrient Sensing in Enteroendocrine Cells
mmu-mir-122	miR-122-5p (miRNAs w/seed GGAGUGU)	-3.189	TargetScan Human	Moderate (predicted)	GJB7	Gap Junction Signaling
mmu-mir-122	miR-122-5p (miRNAs w/seed GGAGUGU)	-3.189	TargetScan Human	High (predicted)	GLB1L
mmu-mir-122	miR-122-5p (miRNAs w/seed GGAGUGU)	-3.189	TargetScan Human	High (predicted)	GNG13	Androgen Signaling,Antiproliferative Role of Somatostatin Receptor 2,Axonal Guidance Signaling,Breast Cancer Regulation by Stathmin1,Cardiac Hypertrophy Signaling,Cardiac β-adrenergic Signaling,CCR3 Signaling in Eosinophils,CCR5 Signaling in Macrophages,Colorectal Cancer Metastasis Signaling,CREB Signaling in Neurons,CXCR4 Signaling,Ephrin B Signaling,Ephrin Receptor Signaling,fMLP Signaling in N…
mmu-mir-122	miR-122-5p (miRNAs w/seed GGAGUGU)	-3.189	TargetScan Human	Moderate (predicted)	GP2
mmu-mir-122	miR-122-5p (miRNAs w/seed GGAGUGU)	-3.189	TargetScan Human	Moderate (predicted)	GPD1L
mmu-mir-122	miR-122-5p (miRNAs w/seed GGAGUGU)	-3.189	TargetScan Human	Moderate (predicted)	GPD2	Glycerol Degradation I,Glycerol-3-phosphate Shuttle,Mitochondrial Dysfunction,PPARα/RXRα Activation
mmu-mir-122	miR-122-5p (miRNAs w/seed GGAGUGU)	-3.189	TargetScan Human	High (predicted)	GPIHBP1
mmu-mir-122	miR-122-5p (miRNAs w/seed GGAGUGU)	-3.189	TargetScan Human	Moderate (predicted)	GPLD1	Antioxidant Action of Vitamin C,Choline Biosynthesis III,Endothelin-1 Signaling,Fcγ Receptor-mediated Phagocytosis in Macrophages and Monocytes,Gαq Signaling,IL-8 Signaling,mTOR Signaling,Pancreatic Adenocarcinoma Signaling,Phospholipase C Signaling,Phospholipases
mmu-mir-122	miR-122-5p (miRNAs w/seed GGAGUGU)	-3.189	TargetScan Human	High (predicted)	GPM6B
mmu-mir-122	miR-122-5p (miRNAs w/seed GGAGUGU)	-3.189	TargetScan Human	Moderate (predicted)	GPR157
mmu-mir-122	miR-122-5p (miRNAs w/seed GGAGUGU)	-3.189	TargetScan Human	Moderate (predicted)	GPRC5C
mmu-mir-122	miR-122-5p (miRNAs w/seed GGAGUGU)	-3.189	TargetScan Human	Moderate (predicted)	GPX3	Apelin Adipocyte Signaling Pathway,Glutathione Redox Reactions I
mmu-mir-122	miR-122-5p (miRNAs w/seed GGAGUGU)	-3.189	miRecords	Experimentally Observed	GPX7	Apelin Adipocyte Signaling Pathway,Ethanol Degradation IV,Glutathione Redox Reactions I,Mitochondrial Dysfunction,Superoxide Radicals Degradation
mmu-mir-122	miR-122-5p (miRNAs w/seed GGAGUGU)	-3.189	TargetScan Human	Moderate (predicted)	GRAMD2B
mmu-mir-122	miR-122-5p (miRNAs w/seed GGAGUGU)	-3.189	TargetScan Human	Moderate (predicted)	GRB7	Angiopoietin Signaling,Integrin Signaling,Neuregulin Signaling
mmu-mir-122	miR-122-5p (miRNAs w/seed GGAGUGU)	-3.189	TargetScan Human	Moderate (predicted)	GRHL2
mmu-mir-122	miR-122-5p (miRNAs w/seed GGAGUGU)	-3.189	TargetScan Human	Moderate (predicted)	GYPA
mmu-mir-122	miR-122-5p (miRNAs w/seed GGAGUGU)	-3.189	Ingenuity Expert Findings,TargetScan Human,miRecords	Experimentally Observed,High (predicted)	GYS1	AMPK Signaling,Glycogen Biosynthesis II (from UDP-D-Glucose),Gαq Signaling,Insulin Receptor Signaling,PI3K/AKT Signaling,Protein Kinase A Signaling,α-Adrenergic Signaling
mmu-mir-122	miR-122-5p (miRNAs w/seed GGAGUGU)	-3.189	TargetScan Human	Moderate (predicted)	HDDC2
mmu-mir-122	miR-122-5p (miRNAs w/seed GGAGUGU)	-3.189	TargetScan Human	Moderate (predicted)	HECTD3
mmu-mir-122	miR-122-5p (miRNAs w/seed GGAGUGU)	-3.189	TargetScan Human	Moderate (predicted)	HHAT	Molecular Mechanisms of Cancer,Protein Kinase A Signaling
mmu-mir-122	miR-122-5p (miRNAs w/seed GGAGUGU)	-3.189	TargetScan Human	Moderate (predicted)	HIBADH	Valine Degradation I
mmu-mir-122	miR-122-5p (miRNAs w/seed GGAGUGU)	-3.189	miRecords	Experimentally Observed	HJV	Iron homeostasis signaling pathway
mmu-mir-122	miR-122-5p (miRNAs w/seed GGAGUGU)	-3.189	TargetScan Human	Moderate (predicted)	HMX2
mmu-mir-122	miR-122-5p (miRNAs w/seed GGAGUGU)	-3.189	TargetScan Human	Moderate (predicted)	HNRNPU
mmu-mir-122	miR-122-5p (miRNAs w/seed GGAGUGU)	-3.189	TargetScan Human	Moderate (predicted)	HOPX
mmu-mir-122	miR-122-5p (miRNAs w/seed GGAGUGU)	-3.189	TargetScan Human	Moderate (predicted)	HOXB9	Cell Cycle Regulation by BTG Family Proteins,FAT10 Cancer Signaling Pathway
mmu-mir-122	miR-122-5p (miRNAs w/seed GGAGUGU)	-3.189	TargetScan Human	Moderate (predicted)	HOXC13
mmu-mir-122	miR-122-5p (miRNAs w/seed GGAGUGU)	-3.189	TargetScan Human	Moderate (predicted)	HOXC8
mmu-mir-122	miR-122-5p (miRNAs w/seed GGAGUGU)	-3.189	TargetScan Human	Moderate (predicted)	HPSE2
mmu-mir-122	miR-122-5p (miRNAs w/seed GGAGUGU)	-3.189	TargetScan Human	Moderate (predicted)	HSPA1L	Aldosterone Signaling in Epithelial Cells,BAG2 Signaling Pathway,eNOS Signaling,Glucocorticoid Receptor Signaling,Huntington's Disease Signaling,Protein Ubiquitination Pathway,Unfolded protein response
mmu-mir-122	miR-122-5p (miRNAs w/seed GGAGUGU)	-3.189	TargetScan Human	Moderate (predicted)	HTR4	cAMP-mediated signaling,G-Protein Coupled Receptor Signaling,Gαs Signaling,Serotonin Receptor Signaling
mmu-mir-122	miR-122-5p (miRNAs w/seed GGAGUGU)	-3.189	TargetScan Human	Moderate (predicted)	ICA1L
mmu-mir-122	miR-122-5p (miRNAs w/seed GGAGUGU)	-3.189	TargetScan Human	Moderate (predicted)	ICMT	Aldosterone Signaling in Epithelial Cells
mmu-mir-122	miR-122-5p (miRNAs w/seed GGAGUGU)	-3.189	TargetScan Human	Moderate (predicted)	IDH3B	Acute Myeloid Leukemia Signaling,Glioma Signaling,TCA Cycle II (Eukaryotic)
mmu-mir-122	miR-122-5p (miRNAs w/seed GGAGUGU)	-3.189	TargetScan Human	Moderate (predicted)	IDH3G	Acute Myeloid Leukemia Signaling,Glioma Signaling,TCA Cycle II (Eukaryotic)
mmu-mir-122	miR-122-5p (miRNAs w/seed GGAGUGU)	-3.189	TargetScan Human	High (predicted)	IFITM5
mmu-mir-122	miR-122-5p (miRNAs w/seed GGAGUGU)	-3.189	TargetScan Human	Moderate (predicted)	IFT140
mmu-mir-122	miR-122-5p (miRNAs w/seed GGAGUGU)	-3.189	TargetScan Human	Moderate (predicted)	IGFBP4	Hepatic Fibrosis / Hepatic Stellate Cell Activation,IGF-1 Signaling
mmu-mir-122	miR-122-5p (miRNAs w/seed GGAGUGU)	-3.189	TargetScan Human	Moderate (predicted)	IGLON5
mmu-mir-122	miR-122-5p (miRNAs w/seed GGAGUGU)	-3.189	TargetScan Human	Moderate (predicted)	IGSF5	Sertoli Cell-Sertoli Cell Junction Signaling,Tight Junction Signaling
mmu-mir-122	miR-122-5p (miRNAs w/seed GGAGUGU)	-3.189	TargetScan Human	Moderate (predicted)	IL17A	Altered T Cell and B Cell Signaling in Rheumatoid Arthritis,Cardiac Hypertrophy Signaling (Enhanced),Differential Regulation of Cytokine Production in Intestinal Epithelial Cells by IL-17A and IL-17F,Differential Regulation of Cytokine Production in Macrophages and T Helper Cells by IL-17A and IL-17F,Hepatic Cholestasis,Hepatic Fibrosis Signaling Pathway,HMGB1 Signaling,IL-15 Signaling,IL-17 Sign…
mmu-mir-122	miR-122-5p (miRNAs w/seed GGAGUGU)	-3.189	TargetScan Human	Moderate (predicted)	IL17REL
mmu-mir-122	miR-122-5p (miRNAs w/seed GGAGUGU)	-3.189	TargetScan Human	Moderate (predicted)	IL22RA2	Cardiac Hypertrophy Signaling (Enhanced),IL-22 Signaling,PI3K/AKT Signaling,STAT3 Pathway
mmu-mir-122	miR-122-5p (miRNAs w/seed GGAGUGU)	-3.189	TargetScan Human	Moderate (predicted)	IRF5	Systemic Lupus Erythematosus In B Cell Signaling Pathway
mmu-mir-122	miR-122-5p (miRNAs w/seed GGAGUGU)	-3.189	TargetScan Human	Moderate (predicted)	KAT2A	Adipogenesis pathway,HMGB1 Signaling,Sirtuin Signaling Pathway
mmu-mir-122	miR-122-5p (miRNAs w/seed GGAGUGU)	-3.189	TargetScan Human	Moderate (predicted)	KCNJ13
mmu-mir-122	miR-122-5p (miRNAs w/seed GGAGUGU)	-3.189	TargetScan Human	Moderate (predicted)	KCNJ16	Dopamine-DARPP32 Feedback in cAMP Signaling
mmu-mir-122	miR-122-5p (miRNAs w/seed GGAGUGU)	-3.189	TargetScan Human	Moderate (predicted)	KCNJ2	Dopamine-DARPP32 Feedback in cAMP Signaling
mmu-mir-122	miR-122-5p (miRNAs w/seed GGAGUGU)	-3.189	TargetScan Human	Moderate (predicted)	KCNJ6	Dopamine-DARPP32 Feedback in cAMP Signaling,Endocannabinoid Neuronal Synapse Pathway,G Beta Gamma Signaling,Neuroinflammation Signaling Pathway,Opioid Signaling Pathway
mmu-mir-122	miR-122-5p (miRNAs w/seed GGAGUGU)	-3.189	TargetScan Human	Moderate (predicted)	KCNV1
mmu-mir-122	miR-122-5p (miRNAs w/seed GGAGUGU)	-3.189	TargetScan Human	Moderate (predicted)	KCTD14
mmu-mir-122	miR-122-5p (miRNAs w/seed GGAGUGU)	-3.189	TargetScan Human	High (predicted)	KCTD7
mmu-mir-122	miR-122-5p (miRNAs w/seed GGAGUGU)	-3.189	TargetScan Human	Moderate (predicted)	KIAA1191
mmu-mir-122	miR-122-5p (miRNAs w/seed GGAGUGU)	-3.189	TargetScan Human	Moderate (predicted)	KIF5B
mmu-mir-122	miR-122-5p (miRNAs w/seed GGAGUGU)	-3.189	TargetScan Human	Moderate (predicted)	KIR2DL1/KIR2DL3	Crosstalk between Dendritic Cells and Natural Killer Cells,Graft-versus-Host Disease Signaling,Natural Killer Cell Signaling
mmu-mir-122	miR-122-5p (miRNAs w/seed GGAGUGU)	-3.189	TargetScan Human	Moderate (predicted)	KIR2DL4	Crosstalk between Dendritic Cells and Natural Killer Cells,Natural Killer Cell Signaling
mmu-mir-122	miR-122-5p (miRNAs w/seed GGAGUGU)	-3.189	TargetScan Human	Moderate (predicted)	KIR3DL1	Crosstalk between Dendritic Cells and Natural Killer Cells,Natural Killer Cell Signaling
mmu-mir-122	miR-122-5p (miRNAs w/seed GGAGUGU)	-3.189	TargetScan Human	Moderate (predicted)	KIR3DL2	Crosstalk between Dendritic Cells and Natural Killer Cells,Natural Killer Cell Signaling
mmu-mir-122	miR-122-5p (miRNAs w/seed GGAGUGU)	-3.189	TargetScan Human	Moderate (predicted)	KLHDC1
mmu-mir-122	miR-122-5p (miRNAs w/seed GGAGUGU)	-3.189	TargetScan Human	Moderate (predicted)	KLHL18
mmu-mir-122	miR-122-5p (miRNAs w/seed GGAGUGU)	-3.189	TargetScan Human	Moderate (predicted)	KLHL20
mmu-mir-122	miR-122-5p (miRNAs w/seed GGAGUGU)	-3.189	TargetScan Human	Moderate (predicted)	KLK10	Intrinsic Prothrombin Activation Pathway,MSP-RON Signaling Pathway,Neuroprotective Role of THOP1 in Alzheimer's Disease,SPINK1 Pancreatic Cancer Pathway
mmu-mir-122	miR-122-5p (miRNAs w/seed GGAGUGU)	-3.189	TargetScan Human	Moderate (predicted)	KLK5	Intrinsic Prothrombin Activation Pathway,MSP-RON Signaling Pathway,Neuroprotective Role of THOP1 in Alzheimer's Disease,SPINK1 Pancreatic Cancer Pathway
mmu-mir-122	miR-122-5p (miRNAs w/seed GGAGUGU)	-3.189	TargetScan Human	Moderate (predicted)	KNG1	Actin Cytoskeleton Signaling,Coagulation System,eNOS Signaling,FXR/RXR Activation,Intrinsic Prothrombin Activation Pathway,LXR/RXR Activation,Neuroprotective Role of THOP1 in Alzheimer's Disease,Nitric Oxide Signaling in the Cardiovascular System,Systemic Lupus Erythematosus Signaling
mmu-mir-122	miR-122-5p (miRNAs w/seed GGAGUGU)	-3.189	TargetScan Human	Moderate (predicted)	KREMEN1	Wnt/β-catenin Signaling
mmu-mir-122	miR-122-5p (miRNAs w/seed GGAGUGU)	-3.189	TargetScan Human	Moderate (predicted)	KRT36	Glucocorticoid Receptor Signaling
mmu-mir-122	miR-122-5p (miRNAs w/seed GGAGUGU)	-3.189	TargetScan Human	Moderate (predicted)	KRTAP12-1
mmu-mir-122	miR-122-5p (miRNAs w/seed GGAGUGU)	-3.189	TargetScan Human	Moderate (predicted)	KRTAP12-2
mmu-mir-122	miR-122-5p (miRNAs w/seed GGAGUGU)	-3.189	TargetScan Human	Moderate (predicted)	KRTAP2-1
mmu-mir-122	miR-122-5p (miRNAs w/seed GGAGUGU)	-3.189	TargetScan Human	Moderate (predicted)	LALBA
mmu-mir-122	miR-122-5p (miRNAs w/seed GGAGUGU)	-3.189	TargetScan Human	Moderate (predicted)	LCE5A
mmu-mir-122	miR-122-5p (miRNAs w/seed GGAGUGU)	-3.189	TargetScan Human	Moderate (predicted)	LCN6
mmu-mir-122	miR-122-5p (miRNAs w/seed GGAGUGU)	-3.189	TargetScan Human	Moderate (predicted)	LCOR
mmu-mir-122	miR-122-5p (miRNAs w/seed GGAGUGU)	-3.189	TargetScan Human	Moderate (predicted)	LHFPL2
mmu-mir-122	miR-122-5p (miRNAs w/seed GGAGUGU)	-3.189	TargetScan Human	Moderate (predicted)	LILRA6	Systemic Lupus Erythematosus In B Cell Signaling Pathway
mmu-mir-122	miR-122-5p (miRNAs w/seed GGAGUGU)	-3.189	TargetScan Human	Moderate (predicted)	LILRB1	Natural Killer Cell Signaling
mmu-mir-122	miR-122-5p (miRNAs w/seed GGAGUGU)	-3.189	TargetScan Human	Moderate (predicted)	LILRB3	Systemic Lupus Erythematosus In B Cell Signaling Pathway
mmu-mir-122	miR-122-5p (miRNAs w/seed GGAGUGU)	-3.189	TargetScan Human	Moderate (predicted)	LILRB4	Systemic Lupus Erythematosus In B Cell Signaling Pathway
mmu-mir-122	miR-122-5p (miRNAs w/seed GGAGUGU)	-3.189	TargetScan Human	High (predicted)	LINC01006
mmu-mir-122	miR-122-5p (miRNAs w/seed GGAGUGU)	-3.189	TargetScan Human	Moderate (predicted)	LINC01644
mmu-mir-122	miR-122-5p (miRNAs w/seed GGAGUGU)	-3.189	TargetScan Human	Moderate (predicted)	LINC02453
mmu-mir-122	miR-122-5p (miRNAs w/seed GGAGUGU)	-3.189	TargetScan Human	High (predicted)	LINC02694
mmu-mir-122	miR-122-5p (miRNAs w/seed GGAGUGU)	-3.189	TargetScan Human	Moderate (predicted)	LINC02864
mmu-mir-122	miR-122-5p (miRNAs w/seed GGAGUGU)	-3.189	TargetScan Human	High (predicted)	LL22NC03-63E9.3
mmu-mir-122	miR-122-5p (miRNAs w/seed GGAGUGU)	-3.189	TargetScan Human	Moderate (predicted)	LOC100996385
mmu-mir-122	miR-122-5p (miRNAs w/seed GGAGUGU)	-3.189	TargetScan Human	Moderate (predicted)	LRP11
mmu-mir-122	miR-122-5p (miRNAs w/seed GGAGUGU)	-3.189	TargetScan Human	Moderate (predicted)	LRRC10B
mmu-mir-122	miR-122-5p (miRNAs w/seed GGAGUGU)	-3.189	TargetScan Human	Moderate (predicted)	LRRC69
mmu-mir-122	miR-122-5p (miRNAs w/seed GGAGUGU)	-3.189	TargetScan Human	Moderate (predicted)	LRRTM2	Synaptogenesis Signaling Pathway
mmu-mir-122	miR-122-5p (miRNAs w/seed GGAGUGU)	-3.189	TargetScan Human	Moderate (predicted)	LUC7L
mmu-mir-122	miR-122-5p (miRNAs w/seed GGAGUGU)	-3.189	TargetScan Human	Moderate (predicted)	LY6D
mmu-mir-122	miR-122-5p (miRNAs w/seed GGAGUGU)	-3.189	TargetScan Human	Moderate (predicted)	LYPD6
mmu-mir-122	miR-122-5p (miRNAs w/seed GGAGUGU)	-3.189	TargetScan Human	Moderate (predicted)	MAB21L1
mmu-mir-122	miR-122-5p (miRNAs w/seed GGAGUGU)	-3.189	TargetScan Human	Moderate (predicted)	MAF1
mmu-mir-122	miR-122-5p (miRNAs w/seed GGAGUGU)	-3.189	TargetScan Human	High (predicted)	MAP11
mmu-mir-122	miR-122-5p (miRNAs w/seed GGAGUGU)	-3.189	TargetScan Human	Moderate (predicted)	MAP1LC3B	Autophagy,FAT10 Signaling Pathway,Sirtuin Signaling Pathway
mmu-mir-122	miR-122-5p (miRNAs w/seed GGAGUGU)	-3.189	TargetScan Human	Moderate (predicted)	MAP3K12	B Cell Receptor Signaling,Cardiac Hypertrophy Signaling,Cardiac Hypertrophy Signaling (Enhanced),CD27 Signaling in Lymphocytes,Germ Cell-Sertoli Cell Junction Signaling,GNRH Signaling,HGF Signaling,NGF Signaling,PKCθ Signaling in T Lymphocytes,Production of Nitric Oxide and Reactive Oxygen Species in Macrophages,RANK Signaling in Osteoclasts,SAPK/JNK Signaling,Sertoli Cell-Sertoli Cell Junction S…
mmu-mir-122	miR-122-5p (miRNAs w/seed GGAGUGU)	-3.189	miRecords	Experimentally Observed	MAPK11	4-1BB Signaling in T Lymphocytes,Acute Phase Response Signaling,Adrenomedullin signaling pathway,AMPK Signaling,Amyloid Processing,Antioxidant Action of Vitamin C,Apelin Adipocyte Signaling Pathway,Apelin Cardiomyocyte Signaling Pathway,April Mediated Signaling,ATM Signaling,B Cell Activating Factor Signaling,B Cell Receptor Signaling,BMP signaling pathway,Cardiac Hypertrophy Signaling,Cardiac Hy…
mmu-mir-122	miR-122-5p (miRNAs w/seed GGAGUGU)	-3.189	TargetScan Human	Moderate (predicted)	MAPRE1	Remodeling of Epithelial Adherens Junctions
mmu-mir-122	miR-122-5p (miRNAs w/seed GGAGUGU)	-3.189	TargetScan Human	Moderate (predicted)	MARCHF3
mmu-mir-122	miR-122-5p (miRNAs w/seed GGAGUGU)	-3.189	TargetScan Human	High (predicted)	MASP1	Complement System,Neuroprotective Role of THOP1 in Alzheimer's Disease
mmu-mir-122	miR-122-5p (miRNAs w/seed GGAGUGU)	-3.189	TargetScan Human	Moderate (predicted)	MAX	Adrenomedullin signaling pathway,Cell Cycle: G1/S Checkpoint Regulation,Molecular Mechanisms of Cancer,p38 MAPK Signaling,Polyamine Regulation in Colon Cancer,Small Cell Lung Cancer Signaling
mmu-mir-122	miR-122-5p (miRNAs w/seed GGAGUGU)	-3.189	TargetScan Human	Moderate (predicted)	MECOM	Chronic Myeloid Leukemia Signaling
mmu-mir-122	miR-122-5p (miRNAs w/seed GGAGUGU)	-3.189	miRecords	Experimentally Observed	MECP2	DNA Methylation and Transcriptional Repression Signaling
mmu-mir-122	miR-122-5p (miRNAs w/seed GGAGUGU)	-3.189	TargetScan Human	Moderate (predicted)	MEIS2
mmu-mir-122	miR-122-5p (miRNAs w/seed GGAGUGU)	-3.189	TargetScan Human	Moderate (predicted)	MEIS3
mmu-mir-122	miR-122-5p (miRNAs w/seed GGAGUGU)	-3.189	miRecords	Experimentally Observed	MEP1A
mmu-mir-122	miR-122-5p (miRNAs w/seed GGAGUGU)	-3.189	TargetScan Human	Moderate (predicted)	METTL8
mmu-mir-122	miR-122-5p (miRNAs w/seed GGAGUGU)	-3.189	TargetScan Human	High (predicted)	METTL9
mmu-mir-122	miR-122-5p (miRNAs w/seed GGAGUGU)	-3.189	TargetScan Human	Moderate (predicted)	MFSD14B
mmu-mir-122	miR-122-5p (miRNAs w/seed GGAGUGU)	-3.189	TargetScan Human	High (predicted)	MGAT4EP
mmu-mir-122	miR-122-5p (miRNAs w/seed GGAGUGU)	-3.189	TargetScan Human	High (predicted)	MICU3
mmu-mir-122	miR-122-5p (miRNAs w/seed GGAGUGU)	-3.189	TargetScan Human	Moderate (predicted)	MID1
mmu-mir-122	miR-122-5p (miRNAs w/seed GGAGUGU)	-3.189	TargetScan Human	Moderate (predicted)	MIP	eNOS Signaling
mmu-mir-122	miR-122-5p (miRNAs w/seed GGAGUGU)	-3.189	TargetScan Human	Moderate (predicted)	MIPOL1
mmu-mir-122	miR-122-5p (miRNAs w/seed GGAGUGU)	-3.189	TargetScan Human	Moderate (predicted)	MIRLET7BHG
mmu-mir-122	miR-122-5p (miRNAs w/seed GGAGUGU)	-3.189	TargetScan Human	High (predicted)	MIXL1
mmu-mir-122	miR-122-5p (miRNAs w/seed GGAGUGU)	-3.189	TargetScan Human	Moderate (predicted)	MMGT1
mmu-mir-122	miR-122-5p (miRNAs w/seed GGAGUGU)	-3.189	TargetScan Human	Moderate (predicted)	MMP7	Agranulocyte Adhesion and Diapedesis,Axonal Guidance Signaling,Bladder Cancer Signaling,Colorectal Cancer Metastasis Signaling,Granulocyte Adhesion and Diapedesis,HIF1α Signaling,HOTAIR Regulatory Pathway,Inhibition of Matrix Metalloproteases,Leukocyte Extravasation Signaling,Ovarian Cancer Signaling,Wnt/β-catenin Signaling
mmu-mir-122	miR-122-5p (miRNAs w/seed GGAGUGU)	-3.189	TargetScan Human	Moderate (predicted)	MOB3B
mmu-mir-122	miR-122-5p (miRNAs w/seed GGAGUGU)	-3.189	TargetScan Human	Moderate (predicted)	MOB3C
mmu-mir-122	miR-122-5p (miRNAs w/seed GGAGUGU)	-3.189	TargetScan Human	Moderate (predicted)	MORC3
mmu-mir-122	miR-122-5p (miRNAs w/seed GGAGUGU)	-3.189	TargetScan Human	Moderate (predicted)	MPV17
mmu-mir-122	miR-122-5p (miRNAs w/seed GGAGUGU)	-3.189	TargetScan Human	Moderate (predicted)	MSRB1
mmu-mir-122	miR-122-5p (miRNAs w/seed GGAGUGU)	-3.189	TargetScan Human	High (predicted)	MSRB3
mmu-mir-122	miR-122-5p (miRNAs w/seed GGAGUGU)	-3.189	TargetScan Human	Moderate (predicted)	MT-ATP6	Mitochondrial Dysfunction,Oxidative Phosphorylation,Sirtuin Signaling Pathway
mmu-mir-122	miR-122-5p (miRNAs w/seed GGAGUGU)	-3.189	TargetScan Human	Moderate (predicted)	MTMR9	3-phosphoinositide Biosynthesis,3-phosphoinositide Degradation,D-myo-inositol (1,4,5,6)-Tetrakisphosphate Biosynthesis,D-myo-inositol (3,4,5,6)-tetrakisphosphate Biosynthesis,D-myo-inositol-5-phosphate Metabolism,Superpathway of Inositol Phosphate Compounds
mmu-mir-122	miR-122-5p (miRNAs w/seed GGAGUGU)	-3.189	TargetScan Human	Moderate (predicted)	MTRNR2L3
mmu-mir-122	miR-122-5p (miRNAs w/seed GGAGUGU)	-3.189	TargetScan Human	High (predicted)	MYL3	Actin Cytoskeleton Signaling,Agranulocyte Adhesion and Diapedesis,Apelin Cardiomyocyte Signaling Pathway,Axonal Guidance Signaling,Calcium Signaling,Cardiac Hypertrophy Signaling,Cdc42 Signaling,Cellular Effects of Sildenafil (Viagra),CXCR4 Signaling,Epithelial Adherens Junction Signaling,Gα12/13 Signaling,Hepatic Fibrosis / Hepatic Stellate Cell Activation,Hepatic Fibrosis Signaling Pathway,ILK …
mmu-mir-122	miR-122-5p (miRNAs w/seed GGAGUGU)	-3.189	TargetScan Human	Moderate (predicted)	NAB2
mmu-mir-122	miR-122-5p (miRNAs w/seed GGAGUGU)	-3.189	TargetScan Human	Moderate (predicted)	NAP1L6P
mmu-mir-122	miR-122-5p (miRNAs w/seed GGAGUGU)	-3.189	miRecords	Experimentally Observed	NCAM1
mmu-mir-122	miR-122-5p (miRNAs w/seed GGAGUGU)	-3.189	TargetScan Human	Moderate (predicted)	NCBP2
mmu-mir-122	miR-122-5p (miRNAs w/seed GGAGUGU)	-3.189	TargetScan Human	Moderate (predicted)	NCDN
mmu-mir-122	miR-122-5p (miRNAs w/seed GGAGUGU)	-3.189	TargetScan Human	Moderate (predicted)	NCEH1
mmu-mir-122	miR-122-5p (miRNAs w/seed GGAGUGU)	-3.189	TarBase	Experimentally Observed	NDRG3
mmu-mir-122	miR-122-5p (miRNAs w/seed GGAGUGU)	-3.189	miRecords	Experimentally Observed	NFATC1	April Mediated Signaling,Axonal Guidance Signaling,B Cell Activating Factor Signaling,B Cell Receptor Signaling,Calcium Signaling,Cardiac Hypertrophy Signaling (Enhanced),CD28 Signaling in T Helper Cells,ERK/MAPK Signaling,fMLP Signaling in Neutrophils,Glucocorticoid Receptor Signaling,Gαq Signaling,iCOS-iCOSL Signaling in T Helper Cells,IL-4 Signaling,IL-7 Signaling Pathway,Netrin Signaling,Neur…
mmu-mir-122	miR-122-5p (miRNAs w/seed GGAGUGU)	-3.189	miRecords	Experimentally Observed	NFATC2IP
mmu-mir-122	miR-122-5p (miRNAs w/seed GGAGUGU)	-3.189	TargetScan Human	High (predicted)	NICN1
mmu-mir-122	miR-122-5p (miRNAs w/seed GGAGUGU)	-3.189	TargetScan Human	Moderate (predicted)	NKAIN1
mmu-mir-122	miR-122-5p (miRNAs w/seed GGAGUGU)	-3.189	TargetScan Human	Moderate (predicted)	NLGN3	Synaptogenesis Signaling Pathway
mmu-mir-122	miR-122-5p (miRNAs w/seed GGAGUGU)	-3.189	TargetScan Human	High (predicted)	NME3	Pyrimidine Deoxyribonucleotides De Novo Biosynthesis I,Pyrimidine Ribonucleotides De Novo Biosynthesis,Pyrimidine Ribonucleotides Interconversion,Salvage Pathways of Pyrimidine Ribonucleotides
mmu-mir-122	miR-122-5p (miRNAs w/seed GGAGUGU)	-3.189	TargetScan Human	Moderate (predicted)	NOD2	Inflammasome pathway,Role of Pattern Recognition Receptors in Recognition of Bacteria and Viruses,TREM1 Signaling
mmu-mir-122	miR-122-5p (miRNAs w/seed GGAGUGU)	-3.189	TargetScan Human	Moderate (predicted)	NOL4L
mmu-mir-122	miR-122-5p (miRNAs w/seed GGAGUGU)	-3.189	TargetScan Human	Moderate (predicted)	NOP16
mmu-mir-122	miR-122-5p (miRNAs w/seed GGAGUGU)	-3.189	TargetScan Human	Moderate (predicted)	NPAS3
mmu-mir-122	miR-122-5p (miRNAs w/seed GGAGUGU)	-3.189	TargetScan Human	High (predicted)	NPEPPS
mmu-mir-122	miR-122-5p (miRNAs w/seed GGAGUGU)	-3.189	TargetScan Human	High (predicted)	NPHS1
mmu-mir-122	miR-122-5p (miRNAs w/seed GGAGUGU)	-3.189	TargetScan Human	Moderate (predicted)	NPIPB13
mmu-mir-122	miR-122-5p (miRNAs w/seed GGAGUGU)	-3.189	TargetScan Human	High (predicted),Moderate (predicted)	NPIPB5 (includes others)
mmu-mir-122	miR-122-5p (miRNAs w/seed GGAGUGU)	-3.189	TargetScan Human	Moderate (predicted)	NRGN	TR/RXR Activation
mmu-mir-122	miR-122-5p (miRNAs w/seed GGAGUGU)	-3.189	TargetScan Human	Moderate (predicted)	NRM
mmu-mir-122	miR-122-5p (miRNAs w/seed GGAGUGU)	-3.189	TargetScan Human	Moderate (predicted)	NRN1
mmu-mir-122	miR-122-5p (miRNAs w/seed GGAGUGU)	-3.189	TargetScan Human	Moderate (predicted)	NSMF
mmu-mir-122	miR-122-5p (miRNAs w/seed GGAGUGU)	-3.189	TargetScan Human	Moderate (predicted)	NT5C3A	Adenosine Nucleotides Degradation II,Guanosine Nucleotides Degradation III,NAD Salvage Pathway II,Purine Nucleotides Degradation II (Aerobic),Urate Biosynthesis/Inosine 5'-phosphate Degradation
mmu-mir-122	miR-122-5p (miRNAs w/seed GGAGUGU)	-3.189	TargetScan Human	Moderate (predicted)	NT5DC4
mmu-mir-122	miR-122-5p (miRNAs w/seed GGAGUGU)	-3.189	TargetScan Human	Moderate (predicted)	NUAK2
mmu-mir-122	miR-122-5p (miRNAs w/seed GGAGUGU)	-3.189	TargetScan Human	Moderate (predicted)	NUDT10
mmu-mir-122	miR-122-5p (miRNAs w/seed GGAGUGU)	-3.189	TargetScan Human,miRecords	Experimentally Observed,Moderate (predicted)	NUMBL	Notch Signaling
mmu-mir-122	miR-122-5p (miRNAs w/seed GGAGUGU)	-3.189	TargetScan Human	High (predicted)	NXNL2
mmu-mir-122	miR-122-5p (miRNAs w/seed GGAGUGU)	-3.189	TargetScan Human	Moderate (predicted)	OCLN	Sertoli Cell-Sertoli Cell Junction Signaling,Tight Junction Signaling
mmu-mir-122	miR-122-5p (miRNAs w/seed GGAGUGU)	-3.189	TargetScan Human	Moderate (predicted)	OCRL	1D-myo-inositol Hexakisphosphate Biosynthesis II (Mammalian),3-phosphoinositide Biosynthesis,3-phosphoinositide Degradation,B Cell Receptor Signaling,D-myo-inositol (1,3,4)-trisphosphate Biosynthesis,D-myo-inositol (1,4,5)-trisphosphate Degradation,D-myo-inositol (1,4,5,6)-Tetrakisphosphate Biosynthesis,D-myo-inositol (3,4,5,6)-tetrakisphosphate Biosynthesis,D-myo-inositol-5-phosphate Metabolism,…
mmu-mir-122	miR-122-5p (miRNAs w/seed GGAGUGU)	-3.189	TargetScan Human	Moderate (predicted)	OPA3
mmu-mir-122	miR-122-5p (miRNAs w/seed GGAGUGU)	-3.189	TargetScan Human	Moderate (predicted)	OPCML
mmu-mir-122	miR-122-5p (miRNAs w/seed GGAGUGU)	-3.189	TargetScan Human	Moderate (predicted)	OPRK1	cAMP-mediated signaling,G-Protein Coupled Receptor Signaling,Gαi Signaling,Opioid Signaling Pathway
mmu-mir-122	miR-122-5p (miRNAs w/seed GGAGUGU)	-3.189	TargetScan Human	Moderate (predicted)	OR13G1
mmu-mir-122	miR-122-5p (miRNAs w/seed GGAGUGU)	-3.189	TargetScan Human	Moderate (predicted)	OR4N2
mmu-mir-122	miR-122-5p (miRNAs w/seed GGAGUGU)	-3.189	TargetScan Human	Moderate (predicted)	OR51E2
mmu-mir-122	miR-122-5p (miRNAs w/seed GGAGUGU)	-3.189	TargetScan Human	Moderate (predicted)	OR56B4
mmu-mir-122	miR-122-5p (miRNAs w/seed GGAGUGU)	-3.189	TargetScan Human	Moderate (predicted)	ORC2	Cell Cycle Control of Chromosomal Replication
mmu-mir-122	miR-122-5p (miRNAs w/seed GGAGUGU)	-3.189	TargetScan Human	Moderate (predicted)	OSBP2
mmu-mir-122	miR-122-5p (miRNAs w/seed GGAGUGU)	-3.189	miRecords	Experimentally Observed	OSMR	Acute Phase Response Signaling,Oncostatin M Signaling,Role of JAK family kinases in IL-6-type Cytokine Signaling
mmu-mir-122	miR-122-5p (miRNAs w/seed GGAGUGU)	-3.189	TargetScan Human	High (predicted)	P4HA1
mmu-mir-122	miR-122-5p (miRNAs w/seed GGAGUGU)	-3.189	miRecords	Experimentally Observed	PALM
mmu-mir-122	miR-122-5p (miRNAs w/seed GGAGUGU)	-3.189	TargetScan Human	Moderate (predicted)	PARD6G-AS1
mmu-mir-122	miR-122-5p (miRNAs w/seed GGAGUGU)	-3.189	TargetScan Human	Moderate (predicted)	PATE2
mmu-mir-122	miR-122-5p (miRNAs w/seed GGAGUGU)	-3.189	TargetScan Human	Moderate (predicted)	PAX7
mmu-mir-122	miR-122-5p (miRNAs w/seed GGAGUGU)	-3.189	TargetScan Human	Moderate (predicted)	PBOV1
mmu-mir-122	miR-122-5p (miRNAs w/seed GGAGUGU)	-3.189	TargetScan Human	Moderate (predicted)	PCP4L1
mmu-mir-122	miR-122-5p (miRNAs w/seed GGAGUGU)	-3.189	TargetScan Human	Moderate (predicted)	PCYOX1	Atherosclerosis Signaling,Clathrin-mediated Endocytosis Signaling,FXR/RXR Activation,IL-12 Signaling and Production in Macrophages,LXR/RXR Activation,Production of Nitric Oxide and Reactive Oxygen Species in Macrophages
mmu-mir-122	miR-122-5p (miRNAs w/seed GGAGUGU)	-3.189	TargetScan Human	Moderate (predicted)	PDGFB	Actin Cytoskeleton Signaling,Atherosclerosis Signaling,Axonal Guidance Signaling,Clathrin-mediated Endocytosis Signaling,Ephrin Receptor Signaling,Glioblastoma Multiforme Signaling,Glioma Signaling,Hepatic Fibrosis / Hepatic Stellate Cell Activation,Hepatic Fibrosis Signaling Pathway,Human Embryonic Stem Cell Pluripotency,Integrin Signaling,Iron homeostasis signaling pathway,Macropinocytosis Sign…
mmu-mir-122	miR-122-5p (miRNAs w/seed GGAGUGU)	-3.189	TargetScan Human	High (predicted)	PDK4	Reelin Signaling in Neurons,Senescence Pathway
mmu-mir-122	miR-122-5p (miRNAs w/seed GGAGUGU)	-3.189	TargetScan Human	Moderate (predicted)	PEG10
mmu-mir-122	miR-122-5p (miRNAs w/seed GGAGUGU)	-3.189	TargetScan Human	Moderate (predicted)	PFKFB2	AMPK Signaling
mmu-mir-122	miR-122-5p (miRNAs w/seed GGAGUGU)	-3.189	TargetScan Human	High (predicted)	PGLYRP2
mmu-mir-122	miR-122-5p (miRNAs w/seed GGAGUGU)	-3.189	TargetScan Human	Moderate (predicted)	PIGL
mmu-mir-122	miR-122-5p (miRNAs w/seed GGAGUGU)	-3.189	TargetScan Human	High (predicted)	PIGS
mmu-mir-122	miR-122-5p (miRNAs w/seed GGAGUGU)	-3.189	TargetScan Human	Moderate (predicted)	PIK3CG	14-3-3-mediated Signaling,3-phosphoinositide Biosynthesis,Actin Cytoskeleton Signaling,Acute Myeloid Leukemia Signaling,Acute Phase Response Signaling,Adrenomedullin signaling pathway,Aldosterone Signaling in Epithelial Cells,AMPK Signaling,Amyotrophic Lateral Sclerosis Signaling,Angiopoietin Signaling,Antiproliferative Role of Somatostatin Receptor 2,Apelin Cardiomyocyte Signaling Pathway,Apelin…
mmu-mir-122	miR-122-5p (miRNAs w/seed GGAGUGU)	-3.189	TargetScan Human	Moderate (predicted)	PIP4K2A	D-myo-inositol (1,4,5)-Trisphosphate Biosynthesis,D-myo-inositol-5-phosphate Metabolism,Superpathway of Inositol Phosphate Compounds
mmu-mir-122	miR-122-5p (miRNAs w/seed GGAGUGU)	-3.189	TargetScan Human	Moderate (predicted)	PKD1L2
mmu-mir-122	miR-122-5p (miRNAs w/seed GGAGUGU)	-3.189	TargetScan Human	High (predicted)	PLA2G2D	Antioxidant Action of Vitamin C,Atherosclerosis Signaling,CCR3 Signaling in Eosinophils,Eicosanoid Signaling,Endothelin-1 Signaling,ERK/MAPK Signaling,Fc Epsilon RI Signaling,MIF Regulation of Innate Immunity,MIF-mediated Glucocorticoid Regulation,Neuroinflammation Signaling Pathway,p38 MAPK Signaling,Phospholipase C Signaling,Phospholipases,Role of MAPK Signaling in the Pathogenesis of Influenza…
mmu-mir-122	miR-122-5p (miRNAs w/seed GGAGUGU)	-3.189	TargetScan Human	Moderate (predicted)	PLAG1
mmu-mir-122	miR-122-5p (miRNAs w/seed GGAGUGU)	-3.189	TargetScan Human	Moderate (predicted)	PLCB3	14-3-3-mediated Signaling,Adrenomedullin signaling pathway,Aldosterone Signaling in Epithelial Cells,Antioxidant Action of Vitamin C,Apelin Cardiomyocyte Signaling Pathway,Apelin Endothelial Signaling Pathway,Axonal Guidance Signaling,Breast Cancer Regulation by Stathmin1,Cardiac Hypertrophy Signaling,Cardiac Hypertrophy Signaling (Enhanced),CCR3 Signaling in Eosinophils,Cellular Effects of Silde…
mmu-mir-122	miR-122-5p (miRNAs w/seed GGAGUGU)	-3.189	TargetScan Human	Moderate (predicted)	PLEKHB1
mmu-mir-122	miR-122-5p (miRNAs w/seed GGAGUGU)	-3.189	TargetScan Human	High (predicted)	PLEKHB2
mmu-mir-122	miR-122-5p (miRNAs w/seed GGAGUGU)	-3.189	TargetScan Human	Moderate (predicted)	PLXNA2	Axonal Guidance Signaling
mmu-mir-122	miR-122-5p (miRNAs w/seed GGAGUGU)	-3.189	TargetScan Human	Moderate (predicted)	POGLUT3
mmu-mir-122	miR-122-5p (miRNAs w/seed GGAGUGU)	-3.189	TargetScan Human	Moderate (predicted)	POLR1E	Assembly of RNA Polymerase I Complex,Sirtuin Signaling Pathway
mmu-mir-122	miR-122-5p (miRNAs w/seed GGAGUGU)	-3.189	TargetScan Human	Moderate (predicted)	POLR2D	Androgen Signaling,Assembly of RNA Polymerase II Complex,CREB Signaling in Neurons,Estrogen Receptor Signaling,Glucocorticoid Receptor Signaling,Hereditary Breast Cancer Signaling,Huntington's Disease Signaling,NER Pathway,Nucleotide Excision Repair Pathway
mmu-mir-122	miR-122-5p (miRNAs w/seed GGAGUGU)	-3.189	TargetScan Human	Moderate (predicted)	POP4
mmu-mir-122	miR-122-5p (miRNAs w/seed GGAGUGU)	-3.189	TargetScan Human	Moderate (predicted)	PP7080
mmu-mir-122	miR-122-5p (miRNAs w/seed GGAGUGU)	-3.189	TargetScan Human	Moderate (predicted)	PPP1R9B
mmu-mir-122	miR-122-5p (miRNAs w/seed GGAGUGU)	-3.189	TargetScan Human	Moderate (predicted)	PPT1	Acyl-CoA Hydrolysis,Stearate Biosynthesis I (Animals)
mmu-mir-122	miR-122-5p (miRNAs w/seed GGAGUGU)	-3.189	TargetScan Human	Moderate (predicted)	PRAF2
mmu-mir-122	miR-122-5p (miRNAs w/seed GGAGUGU)	-3.189	TargetScan Human	Moderate (predicted)	PRDM12
mmu-mir-122	miR-122-5p (miRNAs w/seed GGAGUGU)	-3.189	TargetScan Human	High (predicted)	PRKRA
mmu-mir-122	miR-122-5p (miRNAs w/seed GGAGUGU)	-3.189	TargetScan Human	High (predicted)	PRMT2	RAR Activation
mmu-mir-122	miR-122-5p (miRNAs w/seed GGAGUGU)	-3.189	TargetScan Human	Moderate (predicted)	PROK2
mmu-mir-122	miR-122-5p (miRNAs w/seed GGAGUGU)	-3.189	TargetScan Human	Moderate (predicted)	PRR23D1/PRR23D2
mmu-mir-122	miR-122-5p (miRNAs w/seed GGAGUGU)	-3.189	TargetScan Human	High (predicted)	PRTFDC1
mmu-mir-122	miR-122-5p (miRNAs w/seed GGAGUGU)	-3.189	TargetScan Human	Moderate (predicted)	PTPMT1	3-phosphoinositide Degradation,Cardiolipin Biosynthesis II,Cell Cycle: G2/M DNA Damage Checkpoint Regulation,Phosphatidylglycerol Biosynthesis II (Non-plastidic)
mmu-mir-122	miR-122-5p (miRNAs w/seed GGAGUGU)	-3.189	TargetScan Human	Moderate (predicted)	PYCARD	Inflammasome pathway,Neuroinflammation Signaling Pathway
mmu-mir-122	miR-122-5p (miRNAs w/seed GGAGUGU)	-3.189	miRecords	Experimentally Observed	RAB11FIP1
mmu-mir-122	miR-122-5p (miRNAs w/seed GGAGUGU)	-3.189	TargetScan Human	Moderate (predicted)	RAB11FIP4
mmu-mir-122	miR-122-5p (miRNAs w/seed GGAGUGU)	-3.189	TargetScan Human	Moderate (predicted)	RAB1B
mmu-mir-122	miR-122-5p (miRNAs w/seed GGAGUGU)	-3.189	TargetScan Human	Moderate (predicted)	RAB44
mmu-mir-122	miR-122-5p (miRNAs w/seed GGAGUGU)	-3.189	TargetScan Human,miRecords	Experimentally Observed,Moderate (predicted)	RAB6B
mmu-mir-122	miR-122-5p (miRNAs w/seed GGAGUGU)	-3.189	TargetScan Human	Moderate (predicted)	RABGAP1L
mmu-mir-122	miR-122-5p (miRNAs w/seed GGAGUGU)	-3.189	miRecords	Experimentally Observed	RABIF	Molecular Mechanisms of Cancer
mmu-mir-122	miR-122-5p (miRNAs w/seed GGAGUGU)	-3.189	TargetScan Human	Moderate (predicted)	RALGAPB
mmu-mir-122	miR-122-5p (miRNAs w/seed GGAGUGU)	-3.189	TargetScan Human	Moderate (predicted)	RB1CC1	Autophagy,Breast Cancer Regulation by Stathmin1
mmu-mir-122	miR-122-5p (miRNAs w/seed GGAGUGU)	-3.189	TargetScan Human	Moderate (predicted)	RBM38	HOTAIR Regulatory Pathway
mmu-mir-122	miR-122-5p (miRNAs w/seed GGAGUGU)	-3.189	TargetScan Human	Moderate (predicted)	RBM43
mmu-mir-122	miR-122-5p (miRNAs w/seed GGAGUGU)	-3.189	TargetScan Human	High (predicted)	RBP5	Acute Phase Response Signaling,RAR Activation,Retinoate Biosynthesis I,Retinoate Biosynthesis II,Retinol Biosynthesis,The Visual Cycle
mmu-mir-122	miR-122-5p (miRNAs w/seed GGAGUGU)	-3.189	TargetScan Human	Moderate (predicted)	RCSD1
mmu-mir-122	miR-122-5p (miRNAs w/seed GGAGUGU)	-3.189	TargetScan Human	Moderate (predicted)	RD3
mmu-mir-122	miR-122-5p (miRNAs w/seed GGAGUGU)	-3.189	TargetScan Human	High (predicted)	RDH12	RAR Activation,Retinoate Biosynthesis I,Retinol Biosynthesis,The Visual Cycle
mmu-mir-122	miR-122-5p (miRNAs w/seed GGAGUGU)	-3.189	TargetScan Human	High (predicted)	RDH8	RAR Activation,Retinoate Biosynthesis I,Retinol Biosynthesis,The Visual Cycle
mmu-mir-122	miR-122-5p (miRNAs w/seed GGAGUGU)	-3.189	TargetScan Human	Moderate (predicted)	REL	IL-12 Signaling and Production in Macrophages,RAR Activation
mmu-mir-122	miR-122-5p (miRNAs w/seed GGAGUGU)	-3.189	TargetScan Human	High (predicted)	RFXAP	Primary Immunodeficiency Signaling
mmu-mir-122	miR-122-5p (miRNAs w/seed GGAGUGU)	-3.189	TargetScan Human	Moderate (predicted)	RGR	Phototransduction Pathway
mmu-mir-122	miR-122-5p (miRNAs w/seed GGAGUGU)	-3.189	TargetScan Human	High (predicted)	RHOJ	Actin Nucleation by ARP-WASP Complex,Cardiac Hypertrophy Signaling,Cholecystokinin/Gastrin-mediated Signaling,Colorectal Cancer Metastasis Signaling,CXCR4 Signaling,Germ Cell-Sertoli Cell Junction Signaling,Glioblastoma Multiforme Signaling,Glioma Invasiveness Signaling,Gαq Signaling,Hepatic Fibrosis Signaling Pathway,HMGB1 Signaling,IL-8 Signaling,ILK Signaling,Integrin Signaling,Molecular Mecha…
mmu-mir-122	miR-122-5p (miRNAs w/seed GGAGUGU)	-3.189	TargetScan Human	Moderate (predicted)	RIBC2
mmu-mir-122	miR-122-5p (miRNAs w/seed GGAGUGU)	-3.189	TargetScan Human	High (predicted)	RIMS1	Endocannabinoid Neuronal Synapse Pathway
mmu-mir-122	miR-122-5p (miRNAs w/seed GGAGUGU)	-3.189	TargetScan Human	Moderate (predicted)	RNF103-CHMP3
mmu-mir-122	miR-122-5p (miRNAs w/seed GGAGUGU)	-3.189	TargetScan Human	Moderate (predicted)	RNF165
mmu-mir-122	miR-122-5p (miRNAs w/seed GGAGUGU)	-3.189	TargetScan Human	High (predicted)	RNF32
mmu-mir-122	miR-122-5p (miRNAs w/seed GGAGUGU)	-3.189	TargetScan Human	Moderate (predicted)	RP11-458D21.5
mmu-mir-122	miR-122-5p (miRNAs w/seed GGAGUGU)	-3.189	TargetScan Human	Moderate (predicted)	RP11_1026M72
mmu-mir-122	miR-122-5p (miRNAs w/seed GGAGUGU)	-3.189	TargetScan Human	High (predicted)	RP11_180C11
mmu-mir-122	miR-122-5p (miRNAs w/seed GGAGUGU)	-3.189	TargetScan Human	Moderate (predicted)	RP11_297N64
mmu-mir-122	miR-122-5p (miRNAs w/seed GGAGUGU)	-3.189	TargetScan Human	Moderate (predicted)	RP11_629B115
mmu-mir-122	miR-122-5p (miRNAs w/seed GGAGUGU)	-3.189	TargetScan Human	Moderate (predicted)	RP11_81K21
mmu-mir-122	miR-122-5p (miRNAs w/seed GGAGUGU)	-3.189	TargetScan Human	High (predicted)	RP11_93B146
mmu-mir-122	miR-122-5p (miRNAs w/seed GGAGUGU)	-3.189	TargetScan Human	Moderate (predicted)	RP13_786C161
mmu-mir-122	miR-122-5p (miRNAs w/seed GGAGUGU)	-3.189	TargetScan Human	High (predicted)	RP5_856G12
mmu-mir-122	miR-122-5p (miRNAs w/seed GGAGUGU)	-3.189	TargetScan Human	Moderate (predicted)	RPL7L1	EIF2 Signaling
mmu-mir-122	miR-122-5p (miRNAs w/seed GGAGUGU)	-3.189	TargetScan Human	Moderate (predicted)	RPS15A	EIF2 Signaling,mTOR Signaling,Regulation of eIF4 and p70S6K Signaling
mmu-mir-122	miR-122-5p (miRNAs w/seed GGAGUGU)	-3.189	TargetScan Human	Moderate (predicted)	RPS6KC1	Adipogenesis pathway,ERK5 Signaling,Growth Hormone Signaling,Melanocyte Development and Pigmentation Signaling,mTOR Signaling,NGF Signaling,p38 MAPK Signaling,UVA-Induced MAPK Signaling
mmu-mir-122	miR-122-5p (miRNAs w/seed GGAGUGU)	-3.189	TargetScan Human	High (predicted)	RSPO1
mmu-mir-122	miR-122-5p (miRNAs w/seed GGAGUGU)	-3.189	TargetScan Human	Moderate (predicted)	RUNX2	BMP signaling pathway,Estrogen Receptor Signaling,Osteoarthritis Pathway,Role of Osteoblasts, Osteoclasts and Chondrocytes in Rheumatoid Arthritis,TGF-β Signaling,VDR/RXR Activation
mmu-mir-122	miR-122-5p (miRNAs w/seed GGAGUGU)	-3.189	TargetScan Human	Moderate (predicted)	RWDD4
mmu-mir-122	miR-122-5p (miRNAs w/seed GGAGUGU)	-3.189	TargetScan Human	Moderate (predicted)	RXFP3
mmu-mir-122	miR-122-5p (miRNAs w/seed GGAGUGU)	-3.189	TargetScan Human	Moderate (predicted)	RXFP4	cAMP-mediated signaling,G-Protein Coupled Receptor Signaling,Gαi Signaling
mmu-mir-122	miR-122-5p (miRNAs w/seed GGAGUGU)	-3.189	TargetScan Human	Moderate (predicted)	S100A7A
mmu-mir-122	miR-122-5p (miRNAs w/seed GGAGUGU)	-3.189	TargetScan Human	Moderate (predicted)	SAMD12
mmu-mir-122	miR-122-5p (miRNAs w/seed GGAGUGU)	-3.189	TargetScan Human	Moderate (predicted)	SAMD13
mmu-mir-122	miR-122-5p (miRNAs w/seed GGAGUGU)	-3.189	TargetScan Human	Moderate (predicted)	SAMD5
mmu-mir-122	miR-122-5p (miRNAs w/seed GGAGUGU)	-3.189	TargetScan Human	Moderate (predicted)	SARM1
mmu-mir-122	miR-122-5p (miRNAs w/seed GGAGUGU)	-3.189	TargetScan Human	Moderate (predicted)	SCEL
mmu-mir-122	miR-122-5p (miRNAs w/seed GGAGUGU)	-3.189	TargetScan Human	Moderate (predicted)	SCN3B
mmu-mir-122	miR-122-5p (miRNAs w/seed GGAGUGU)	-3.189	TargetScan Human	Moderate (predicted)	SCOC
mmu-mir-122	miR-122-5p (miRNAs w/seed GGAGUGU)	-3.189	TargetScan Human	Moderate (predicted)	SEC14L3
mmu-mir-122	miR-122-5p (miRNAs w/seed GGAGUGU)	-3.189	TargetScan Human	Moderate (predicted)	SEC14L6
mmu-mir-122	miR-122-5p (miRNAs w/seed GGAGUGU)	-3.189	TargetScan Human	High (predicted)	SEC22C
mmu-mir-122	miR-122-5p (miRNAs w/seed GGAGUGU)	-3.189	TargetScan Human	Moderate (predicted)	SECTM1
mmu-mir-122	miR-122-5p (miRNAs w/seed GGAGUGU)	-3.189	TargetScan Human	Moderate (predicted)	SEL1L2
mmu-mir-122	miR-122-5p (miRNAs w/seed GGAGUGU)	-3.189	TargetScan Human	Moderate (predicted)	SELENBP1
mmu-mir-122	miR-122-5p (miRNAs w/seed GGAGUGU)	-3.189	TargetScan Human	High (predicted)	SELENOV
mmu-mir-122	miR-122-5p (miRNAs w/seed GGAGUGU)	-3.189	TargetScan Human	Moderate (predicted)	SEMA4A	Axonal Guidance Signaling
mmu-mir-122	miR-122-5p (miRNAs w/seed GGAGUGU)	-3.189	TargetScan Human	High (predicted)	SEMA4D	Axonal Guidance Signaling,Semaphorin Signaling in Neurons
mmu-mir-122	miR-122-5p (miRNAs w/seed GGAGUGU)	-3.189	TargetScan Human	Moderate (predicted)	SERPINB4
mmu-mir-122	miR-122-5p (miRNAs w/seed GGAGUGU)	-3.189	TargetScan Human	High (predicted)	SERPINB6
mmu-mir-122	miR-122-5p (miRNAs w/seed GGAGUGU)	-3.189	TargetScan Human	Moderate (predicted)	SERTM1
mmu-mir-122	miR-122-5p (miRNAs w/seed GGAGUGU)	-3.189	TargetScan Human	Moderate (predicted)	SFRP2	Role of Macrophages, Fibroblasts and Endothelial Cells in Rheumatoid Arthritis,Role of Osteoblasts, Osteoclasts and Chondrocytes in Rheumatoid Arthritis,Wnt/β-catenin Signaling
mmu-mir-122	miR-122-5p (miRNAs w/seed GGAGUGU)	-3.189	TargetScan Human	High (predicted)	SFT2D1
mmu-mir-122	miR-122-5p (miRNAs w/seed GGAGUGU)	-3.189	TargetScan Human	High (predicted)	SFTPA1
mmu-mir-122	miR-122-5p (miRNAs w/seed GGAGUGU)	-3.189	TargetScan Human	High (predicted)	SFTPA2
mmu-mir-122	miR-122-5p (miRNAs w/seed GGAGUGU)	-3.189	TargetScan Human	Moderate (predicted)	SGSH
mmu-mir-122	miR-122-5p (miRNAs w/seed GGAGUGU)	-3.189	TargetScan Human	Moderate (predicted)	SH2D1B	Natural Killer Cell Signaling
mmu-mir-122	miR-122-5p (miRNAs w/seed GGAGUGU)	-3.189	TargetScan Human	Moderate (predicted)	SH3BGRL3
mmu-mir-122	miR-122-5p (miRNAs w/seed GGAGUGU)	-3.189	TargetScan Human	Moderate (predicted)	SHCBP1
mmu-mir-122	miR-122-5p (miRNAs w/seed GGAGUGU)	-3.189	TargetScan Human	Moderate (predicted)	SHPRH
mmu-mir-122	miR-122-5p (miRNAs w/seed GGAGUGU)	-3.189	TargetScan Human	Moderate (predicted)	SIX3	Transcriptional Regulatory Network in Embryonic Stem Cells
mmu-mir-122	miR-122-5p (miRNAs w/seed GGAGUGU)	-3.189	TargetScan Human	Moderate (predicted)	SLA
mmu-mir-122	miR-122-5p (miRNAs w/seed GGAGUGU)	-3.189	TargetScan Human	High (predicted)	SLC10A3
mmu-mir-122	miR-122-5p (miRNAs w/seed GGAGUGU)	-3.189	TargetScan Human	Moderate (predicted)	SLC11A2	Iron homeostasis signaling pathway
mmu-mir-122	miR-122-5p (miRNAs w/seed GGAGUGU)	-3.189	TargetScan Human	Moderate (predicted)	SLC13A5
mmu-mir-122	miR-122-5p (miRNAs w/seed GGAGUGU)	-3.189	TargetScan Human	Moderate (predicted)	SLC15A1
mmu-mir-122	miR-122-5p (miRNAs w/seed GGAGUGU)	-3.189	TargetScan Human	High (predicted)	SLC1A5
mmu-mir-122	miR-122-5p (miRNAs w/seed GGAGUGU)	-3.189	TargetScan Human	High (predicted)	SLC25A19
mmu-mir-122	miR-122-5p (miRNAs w/seed GGAGUGU)	-3.189	TargetScan Human	Moderate (predicted)	SLC25A29
mmu-mir-122	miR-122-5p (miRNAs w/seed GGAGUGU)	-3.189	TargetScan Human	High (predicted)	SLC25A34
mmu-mir-122	miR-122-5p (miRNAs w/seed GGAGUGU)	-3.189	TargetScan Human	Moderate (predicted)	SLC25A51
mmu-mir-122	miR-122-5p (miRNAs w/seed GGAGUGU)	-3.189	TargetScan Human	Moderate (predicted)	SLC25A6	Induction of Apoptosis by HIV1,Sirtuin Signaling Pathway
mmu-mir-122	miR-122-5p (miRNAs w/seed GGAGUGU)	-3.189	TargetScan Human	Moderate (predicted)	SLC29A3
mmu-mir-122	miR-122-5p (miRNAs w/seed GGAGUGU)	-3.189	miRecords	Experimentally Observed	SLC35A4
mmu-mir-122	miR-122-5p (miRNAs w/seed GGAGUGU)	-3.189	TargetScan Human	Moderate (predicted)	SLC35E3
mmu-mir-122	miR-122-5p (miRNAs w/seed GGAGUGU)	-3.189	TargetScan Human	Moderate (predicted)	SLC39A8	Osteoarthritis Pathway
mmu-mir-122	miR-122-5p (miRNAs w/seed GGAGUGU)	-3.189	TargetScan Human	Moderate (predicted)	SLC41A1
mmu-mir-122	miR-122-5p (miRNAs w/seed GGAGUGU)	-3.189	TargetScan Human	Moderate (predicted)	SLC4A3
mmu-mir-122	miR-122-5p (miRNAs w/seed GGAGUGU)	-3.189	TargetScan Human	Moderate (predicted)	SLC52A1
mmu-mir-122	miR-122-5p (miRNAs w/seed GGAGUGU)	-3.189	TargetScan Human	High (predicted)	SLC52A2
mmu-mir-122	miR-122-5p (miRNAs w/seed GGAGUGU)	-3.189	TargetScan Human,miRecords	Experimentally Observed,High (predicted)	SLC7A1	eNOS Signaling,Nitric Oxide Signaling in the Cardiovascular System
mmu-mir-122	miR-122-5p (miRNAs w/seed GGAGUGU)	-3.189	miRecords	Experimentally Observed	SLC7A11
mmu-mir-122	miR-122-5p (miRNAs w/seed GGAGUGU)	-3.189	TargetScan Human	Moderate (predicted)	SLC7A14
mmu-mir-122	miR-122-5p (miRNAs w/seed GGAGUGU)	-3.189	TargetScan Human	Moderate (predicted)	SLC7A5
mmu-mir-122	miR-122-5p (miRNAs w/seed GGAGUGU)	-3.189	TargetScan Human	High (predicted)	SLC9A1	Actin Cytoskeleton Signaling,Aldosterone Signaling in Epithelial Cells,Apelin Cardiomyocyte Signaling Pathway,Signaling by Rho Family GTPases
mmu-mir-122	miR-122-5p (miRNAs w/seed GGAGUGU)	-3.189	TargetScan Human	Moderate (predicted)	SLCO5A1
mmu-mir-122	miR-122-5p (miRNAs w/seed GGAGUGU)	-3.189	TargetScan Human	Moderate (predicted)	SLITRK3
mmu-mir-122	miR-122-5p (miRNAs w/seed GGAGUGU)	-3.189	TargetScan Human	Moderate (predicted)	SMARCD1	AMPK Signaling,Glucocorticoid Receptor Signaling,Hereditary Breast Cancer Signaling,RAR Activation,Role of BRCA1 in DNA Damage Response
mmu-mir-122	miR-122-5p (miRNAs w/seed GGAGUGU)	-3.189	TargetScan Human	Moderate (predicted)	SMURF2	Protein Ubiquitination Pathway,TGF-β Signaling
mmu-mir-122	miR-122-5p (miRNAs w/seed GGAGUGU)	-3.189	TargetScan Human	Moderate (predicted)	SNED1
mmu-mir-122	miR-122-5p (miRNAs w/seed GGAGUGU)	-3.189	TargetScan Human	Moderate (predicted)	SORT1
mmu-mir-122	miR-122-5p (miRNAs w/seed GGAGUGU)	-3.189	TargetScan Human	Moderate (predicted)	SPP2
mmu-mir-122	miR-122-5p (miRNAs w/seed GGAGUGU)	-3.189	TargetScan Human	Moderate (predicted)	SPRY2	Neurotrophin/TRK Signaling
mmu-mir-122	miR-122-5p (miRNAs w/seed GGAGUGU)	-3.189	TargetScan Human	Moderate (predicted)	SPSB3
mmu-mir-122	miR-122-5p (miRNAs w/seed GGAGUGU)	-3.189	TargetScan Human	Moderate (predicted)	SRF	Cardiac Hypertrophy Signaling,Cardiac Hypertrophy Signaling (Enhanced),Cholecystokinin/Gastrin-mediated Signaling,EGF Signaling,ERK/MAPK Signaling,Growth Hormone Signaling,HOTAIR Regulatory Pathway,IGF-1 Signaling,IL-6 Signaling,LPS-stimulated MAPK Signaling,Opioid Signaling Pathway,p38 MAPK Signaling,PDGF Signaling,PEDF Signaling
mmu-mir-122	miR-122-5p (miRNAs w/seed GGAGUGU)	-3.189	TargetScan Human	Moderate (predicted)	SSR2
mmu-mir-122	miR-122-5p (miRNAs w/seed GGAGUGU)	-3.189	TargetScan Human	High (predicted)	ST6GALNAC4
mmu-mir-122	miR-122-5p (miRNAs w/seed GGAGUGU)	-3.189	TargetScan Human	Moderate (predicted)	ST8SIA1
mmu-mir-122	miR-122-5p (miRNAs w/seed GGAGUGU)	-3.189	TargetScan Human	Moderate (predicted)	STAT4	Dendritic Cell Maturation,FLT3 Signaling in Hematopoietic Progenitor Cells,IL-12 Signaling and Production in Macrophages,IL-23 Signaling Pathway,JAK/Stat Signaling,T Cell Exhaustion Signaling Pathway,T Helper Cell Differentiation,Tec Kinase Signaling,Th1 and Th2 Activation Pathway,Th1 Pathway,Th17 Activation Pathway,Th2 Pathway
mmu-mir-122	miR-122-5p (miRNAs w/seed GGAGUGU)	-3.189	TargetScan Human	Moderate (predicted)	STK39
mmu-mir-122	miR-122-5p (miRNAs w/seed GGAGUGU)	-3.189	TargetScan Human	Moderate (predicted)	STX16	Huntington's Disease Signaling,Phagosome Maturation,Synaptogenesis Signaling Pathway,Tight Junction Signaling
mmu-mir-122	miR-122-5p (miRNAs w/seed GGAGUGU)	-3.189	TargetScan Human	Moderate (predicted)	STX1B	Synaptogenesis Signaling Pathway
mmu-mir-122	miR-122-5p (miRNAs w/seed GGAGUGU)	-3.189	TargetScan Human	Moderate (predicted)	SUCLA2	TCA Cycle II (Eukaryotic)
mmu-mir-122	miR-122-5p (miRNAs w/seed GGAGUGU)	-3.189	TargetScan Human	Moderate (predicted)	SUMO3	Sumoylation Pathway
mmu-mir-122	miR-122-5p (miRNAs w/seed GGAGUGU)	-3.189	TargetScan Human	Moderate (predicted)	SUN1
mmu-mir-122	miR-122-5p (miRNAs w/seed GGAGUGU)	-3.189	TargetScan Human	Moderate (predicted)	SYNDIG1
mmu-mir-122	miR-122-5p (miRNAs w/seed GGAGUGU)	-3.189	TargetScan Human	Moderate (predicted)	SYT3	Synaptogenesis Signaling Pathway
mmu-mir-122	miR-122-5p (miRNAs w/seed GGAGUGU)	-3.189	TargetScan Human	Moderate (predicted)	TACC1
mmu-mir-122	miR-122-5p (miRNAs w/seed GGAGUGU)	-3.189	TargetScan Human	Moderate (predicted)	TADA2A
mmu-mir-122	miR-122-5p (miRNAs w/seed GGAGUGU)	-3.189	TargetScan Human	Moderate (predicted)	TBC1D10B
mmu-mir-122	miR-122-5p (miRNAs w/seed GGAGUGU)	-3.189	TargetScan Human	Moderate (predicted)	TBC1D22B
mmu-mir-122	miR-122-5p (miRNAs w/seed GGAGUGU)	-3.189	TargetScan Human	Moderate (predicted)	TBKBP1
mmu-mir-122	miR-122-5p (miRNAs w/seed GGAGUGU)	-3.189	TargetScan Human	High (predicted)	TBR1
mmu-mir-122	miR-122-5p (miRNAs w/seed GGAGUGU)	-3.189	miRecords	Experimentally Observed	TBX19
mmu-mir-122	miR-122-5p (miRNAs w/seed GGAGUGU)	-3.189	TargetScan Human	Moderate (predicted)	TCAF2
mmu-mir-122	miR-122-5p (miRNAs w/seed GGAGUGU)	-3.189	TargetScan Human	Moderate (predicted)	TEAD2	HIPPO signaling
mmu-mir-122	miR-122-5p (miRNAs w/seed GGAGUGU)	-3.189	TargetScan Human	Moderate (predicted)	TEAD3	HIPPO signaling
mmu-mir-122	miR-122-5p (miRNAs w/seed GGAGUGU)	-3.189	TargetScan Human	Moderate (predicted)	TFRC	Clathrin-mediated Endocytosis Signaling,Hepatic Fibrosis Signaling Pathway,Iron homeostasis signaling pathway,Virus Entry via Endocytic Pathways
mmu-mir-122	miR-122-5p (miRNAs w/seed GGAGUGU)	-3.189	TargetScan Human	Moderate (predicted)	TIFAB
mmu-mir-122	miR-122-5p (miRNAs w/seed GGAGUGU)	-3.189	TargetScan Human	High (predicted)	TIMD4	Th1 and Th2 Activation Pathway,Th2 Pathway
mmu-mir-122	miR-122-5p (miRNAs w/seed GGAGUGU)	-3.189	TargetScan Human	Moderate (predicted)	TIMM22	Sirtuin Signaling Pathway
mmu-mir-122	miR-122-5p (miRNAs w/seed GGAGUGU)	-3.189	TargetScan Human	Moderate (predicted)	TLCD2
mmu-mir-122	miR-122-5p (miRNAs w/seed GGAGUGU)	-3.189	TargetScan Human	Moderate (predicted)	TLR4	Altered T Cell and B Cell Signaling in Rheumatoid Arthritis,Colorectal Cancer Metastasis Signaling,Communication between Innate and Adaptive Immune Cells,Crosstalk between Dendritic Cells and Natural Killer Cells,Dendritic Cell Maturation,Hepatic Cholestasis,Hepatic Fibrosis / Hepatic Stellate Cell Activation,Hepatic Fibrosis Signaling Pathway,HMGB1 Signaling,HOTAIR Regulatory Pathway,IL-12 Signa…
mmu-mir-122	miR-122-5p (miRNAs w/seed GGAGUGU)	-3.189	TargetScan Human	Moderate (predicted)	TMCC3
mmu-mir-122	miR-122-5p (miRNAs w/seed GGAGUGU)	-3.189	TargetScan Human	Moderate (predicted)	TMCO4
mmu-mir-122	miR-122-5p (miRNAs w/seed GGAGUGU)	-3.189	miRecords	Experimentally Observed	TMED3
mmu-mir-122	miR-122-5p (miRNAs w/seed GGAGUGU)	-3.189	TargetScan Human	Moderate (predicted)	TMED8
mmu-mir-122	miR-122-5p (miRNAs w/seed GGAGUGU)	-3.189	TargetScan Human	Moderate (predicted)	TMEM121B
mmu-mir-122	miR-122-5p (miRNAs w/seed GGAGUGU)	-3.189	TargetScan Human	High (predicted)	TMEM211
mmu-mir-122	miR-122-5p (miRNAs w/seed GGAGUGU)	-3.189	TargetScan Human	Moderate (predicted)	TMEM213
mmu-mir-122	miR-122-5p (miRNAs w/seed GGAGUGU)	-3.189	TargetScan Human	High (predicted)	TMEM216
mmu-mir-122	miR-122-5p (miRNAs w/seed GGAGUGU)	-3.189	TargetScan Human	Moderate (predicted)	TMEM50A
mmu-mir-122	miR-122-5p (miRNAs w/seed GGAGUGU)	-3.189	miRecords	Experimentally Observed	TMEM50B
mmu-mir-122	miR-122-5p (miRNAs w/seed GGAGUGU)	-3.189	TargetScan Human	Moderate (predicted)	TMEM78
mmu-mir-122	miR-122-5p (miRNAs w/seed GGAGUGU)	-3.189	TargetScan Human	Moderate (predicted)	TMEM87B
mmu-mir-122	miR-122-5p (miRNAs w/seed GGAGUGU)	-3.189	TargetScan Human	Moderate (predicted)	TMTC2
mmu-mir-122	miR-122-5p (miRNAs w/seed GGAGUGU)	-3.189	TargetScan Human	High (predicted)	TMX3
mmu-mir-122	miR-122-5p (miRNAs w/seed GGAGUGU)	-3.189	TargetScan Human	Moderate (predicted)	TNFRSF1B	Acute Phase Response Signaling,Apoptosis Signaling,Cardiac Hypertrophy Signaling (Enhanced),Ceramide Signaling,Crosstalk between Dendritic Cells and Natural Killer Cells,Death Receptor Signaling,Dendritic Cell Maturation,FAT10 Cancer Signaling Pathway,Granulocyte Adhesion and Diapedesis,Hepatic Cholestasis,Hepatic Fibrosis / Hepatic Stellate Cell Activation,Hepatic Fibrosis Signaling Pathway,HMGB…
mmu-mir-122	miR-122-5p (miRNAs w/seed GGAGUGU)	-3.189	TargetScan Human	High (predicted)	TNFSF10	Cardiac Hypertrophy Signaling (Enhanced),Crosstalk between Dendritic Cells and Natural Killer Cells,Death Receptor Signaling,Hepatic Cholestasis,HMGB1 Signaling,Inhibition of ARE-Mediated mRNA Degradation Pathway,Retinoic acid Mediated Apoptosis Signaling,Role of Pattern Recognition Receptors in Recognition of Bacteria and Viruses,Systemic Lupus Erythematosus In B Cell Signaling Pathway,Tec Kinas…
mmu-mir-122	miR-122-5p (miRNAs w/seed GGAGUGU)	-3.189	TargetScan Human	Moderate (predicted)	TNFSF14	Atherosclerosis Signaling,Cardiac Hypertrophy Signaling (Enhanced),Hepatic Cholestasis,HMGB1 Signaling,Inhibition of ARE-Mediated mRNA Degradation Pathway,Lymphotoxin β Receptor Signaling,Role of Pattern Recognition Receptors in Recognition of Bacteria and Viruses,Systemic Lupus Erythematosus In B Cell Signaling Pathway
mmu-mir-122	miR-122-5p (miRNAs w/seed GGAGUGU)	-3.189	TargetScan Human	Moderate (predicted)	TNNI1	Calcium Signaling,Protein Kinase A Signaling
mmu-mir-122	miR-122-5p (miRNAs w/seed GGAGUGU)	-3.189	TargetScan Human	Moderate (predicted)	TNNT2	Calcium Signaling
mmu-mir-122	miR-122-5p (miRNAs w/seed GGAGUGU)	-3.189	TargetScan Human	Moderate (predicted)	TOR3A
mmu-mir-122	miR-122-5p (miRNAs w/seed GGAGUGU)	-3.189	TargetScan Human,miRecords	Experimentally Observed,Moderate (predicted)	TPD52L2
mmu-mir-122	miR-122-5p (miRNAs w/seed GGAGUGU)	-3.189	TargetScan Human	Moderate (predicted)	TPST2
mmu-mir-122	miR-122-5p (miRNAs w/seed GGAGUGU)	-3.189	TargetScan Human	Moderate (predicted)	TPTE	3-phosphoinositide Biosynthesis,3-phosphoinositide Degradation,D-myo-inositol (1,4,5,6)-Tetrakisphosphate Biosynthesis,D-myo-inositol (3,4,5,6)-tetrakisphosphate Biosynthesis,D-myo-inositol-5-phosphate Metabolism,Superpathway of Inositol Phosphate Compounds
mmu-mir-122	miR-122-5p (miRNAs w/seed GGAGUGU)	-3.189	TargetScan Human	High (predicted)	TRAPPC4
mmu-mir-122	miR-122-5p (miRNAs w/seed GGAGUGU)	-3.189	miRecords	Experimentally Observed	TRIB1
mmu-mir-122	miR-122-5p (miRNAs w/seed GGAGUGU)	-3.189	TargetScan Human	Moderate (predicted)	TRIM29	p53 Signaling
mmu-mir-122	miR-122-5p (miRNAs w/seed GGAGUGU)	-3.189	TargetScan Human	Moderate (predicted)	TRIM41
mmu-mir-122	miR-122-5p (miRNAs w/seed GGAGUGU)	-3.189	TarBase	Experimentally Observed	TRPV6	Calcium Signaling,VDR/RXR Activation
mmu-mir-122	miR-122-5p (miRNAs w/seed GGAGUGU)	-3.189	TargetScan Human	Moderate (predicted)	TSPY9P
mmu-mir-122	miR-122-5p (miRNAs w/seed GGAGUGU)	-3.189	TargetScan Human	Moderate (predicted)	TTC22
mmu-mir-122	miR-122-5p (miRNAs w/seed GGAGUGU)	-3.189	TargetScan Human	Moderate (predicted)	TTC26
mmu-mir-122	miR-122-5p (miRNAs w/seed GGAGUGU)	-3.189	TargetScan Human	Moderate (predicted)	TTC39A
mmu-mir-122	miR-122-5p (miRNAs w/seed GGAGUGU)	-3.189	TargetScan Human	Moderate (predicted)	TTLL1
mmu-mir-122	miR-122-5p (miRNAs w/seed GGAGUGU)	-3.189	TargetScan Human	Moderate (predicted)	TTLL6
mmu-mir-122	miR-122-5p (miRNAs w/seed GGAGUGU)	-3.189	miRecords	Experimentally Observed	TTYH3
mmu-mir-122	miR-122-5p (miRNAs w/seed GGAGUGU)	-3.189	TargetScan Human	High (predicted)	TUBA1C	14-3-3-mediated Signaling,Axonal Guidance Signaling,Breast Cancer Regulation by Stathmin1,Epithelial Adherens Junction Signaling,Gap Junction Signaling,Germ Cell-Sertoli Cell Junction Signaling,Phagosome Maturation,Remodeling of Epithelial Adherens Junctions,Sertoli Cell-Sertoli Cell Junction Signaling,Sirtuin Signaling Pathway
mmu-mir-122	miR-122-5p (miRNAs w/seed GGAGUGU)	-3.189	miRecords	Experimentally Observed	UBAP2
mmu-mir-122	miR-122-5p (miRNAs w/seed GGAGUGU)	-3.189	TargetScan Human	Moderate (predicted)	UBE2G1	Hypoxia Signaling in the Cardiovascular System,Protein Ubiquitination Pathway
mmu-mir-122	miR-122-5p (miRNAs w/seed GGAGUGU)	-3.189	TargetScan Human	Moderate (predicted)	UBL4B
mmu-mir-122	miR-122-5p (miRNAs w/seed GGAGUGU)	-3.189	TargetScan Human	High (predicted)	UPK2
mmu-mir-122	miR-122-5p (miRNAs w/seed GGAGUGU)	-3.189	TargetScan Human	Moderate (predicted)	URB1-AS1
mmu-mir-122	miR-122-5p (miRNAs w/seed GGAGUGU)	-3.189	TargetScan Human	Moderate (predicted)	URM1
mmu-mir-122	miR-122-5p (miRNAs w/seed GGAGUGU)	-3.189	TargetScan Human	Moderate (predicted)	USP8	Protein Ubiquitination Pathway
mmu-mir-122	miR-122-5p (miRNAs w/seed GGAGUGU)	-3.189	TargetScan Human	Moderate (predicted)	VANGL1	PCP pathway
mmu-mir-122	miR-122-5p (miRNAs w/seed GGAGUGU)	-3.189	TargetScan Human	Moderate (predicted)	VHL	HIF1α Signaling,Hypoxia Signaling in the Cardiovascular System,Protein Ubiquitination Pathway,Renal Cell Carcinoma Signaling,Senescence Pathway
mmu-mir-122	miR-122-5p (miRNAs w/seed GGAGUGU)	-3.189	TargetScan Human	Moderate (predicted)	VHLL
mmu-mir-122	miR-122-5p (miRNAs w/seed GGAGUGU)	-3.189	TargetScan Human	Moderate (predicted)	VIM	14-3-3-mediated Signaling,Endocannabinoid Cancer Inhibition Pathway,HOTAIR Regulatory Pathway,ILK Signaling,Signaling by Rho Family GTPases
mmu-mir-122	miR-122-5p (miRNAs w/seed GGAGUGU)	-3.189	TargetScan Human	Moderate (predicted)	VMA21
mmu-mir-122	miR-122-5p (miRNAs w/seed GGAGUGU)	-3.189	TargetScan Human	Moderate (predicted)	VOPP1
mmu-mir-122	miR-122-5p (miRNAs w/seed GGAGUGU)	-3.189	TargetScan Human	Moderate (predicted)	VPS39	Autophagy,Phagosome Maturation
mmu-mir-122	miR-122-5p (miRNAs w/seed GGAGUGU)	-3.189	TargetScan Human	Moderate (predicted)	VPS45
mmu-mir-122	miR-122-5p (miRNAs w/seed GGAGUGU)	-3.189	TargetScan Human	Moderate (predicted)	VPS4A	Mechanisms of Viral Exit from Host Cells
mmu-mir-122	miR-122-5p (miRNAs w/seed GGAGUGU)	-3.189	TargetScan Human	Moderate (predicted)	VWA5B2
mmu-mir-122	miR-122-5p (miRNAs w/seed GGAGUGU)	-3.189	TargetScan Human	Moderate (predicted)	VWC2
mmu-mir-122	miR-122-5p (miRNAs w/seed GGAGUGU)	-3.189	TargetScan Human	Moderate (predicted)	WARS2	tRNA Charging
mmu-mir-122	miR-122-5p (miRNAs w/seed GGAGUGU)	-3.189	TargetScan Human	Moderate (predicted)	WDR45
mmu-mir-122	miR-122-5p (miRNAs w/seed GGAGUGU)	-3.189	TargetScan Human	Moderate (predicted)	WNT11	Axonal Guidance Signaling,Basal Cell Carcinoma Signaling,Cardiac Hypertrophy Signaling (Enhanced),Colorectal Cancer Metastasis Signaling,Factors Promoting Cardiogenesis in Vertebrates,Glioblastoma Multiforme Signaling,Hepatic Fibrosis Signaling Pathway,HOTAIR Regulatory Pathway,Human Embryonic Stem Cell Pluripotency,Molecular Mechanisms of Cancer,Ovarian Cancer Signaling,PCP pathway,Regulation of…
mmu-mir-122	miR-122-5p (miRNAs w/seed GGAGUGU)	-3.189	TargetScan Human	Moderate (predicted)	WNT2B	Axonal Guidance Signaling,Basal Cell Carcinoma Signaling,Cardiac Hypertrophy Signaling (Enhanced),Colorectal Cancer Metastasis Signaling,Glioblastoma Multiforme Signaling,Hepatic Fibrosis Signaling Pathway,HOTAIR Regulatory Pathway,Human Embryonic Stem Cell Pluripotency,Molecular Mechanisms of Cancer,Ovarian Cancer Signaling,PCP pathway,Regulation of the Epithelial-Mesenchymal Transition Pathway,…
mmu-mir-122	miR-122-5p (miRNAs w/seed GGAGUGU)	-3.189	miRecords	Experimentally Observed	XPO6
mmu-mir-122	miR-122-5p (miRNAs w/seed GGAGUGU)	-3.189	TargetScan Human	Moderate (predicted)	XPR1
mmu-mir-122	miR-122-5p (miRNAs w/seed GGAGUGU)	-3.189	TargetScan Human	Moderate (predicted)	YKT6	Huntington's Disease Signaling,Phagosome Maturation,Synaptogenesis Signaling Pathway,Tight Junction Signaling
mmu-mir-122	miR-122-5p (miRNAs w/seed GGAGUGU)	-3.189	TargetScan Human	Moderate (predicted)	YPEL4
mmu-mir-122	miR-122-5p (miRNAs w/seed GGAGUGU)	-3.189	TargetScan Human	Moderate (predicted)	ZER1
mmu-mir-122	miR-122-5p (miRNAs w/seed GGAGUGU)	-3.189	TargetScan Human	Moderate (predicted)	ZIK1
mmu-mir-122	miR-122-5p (miRNAs w/seed GGAGUGU)	-3.189	TargetScan Human	Moderate (predicted)	ZNF160
mmu-mir-122	miR-122-5p (miRNAs w/seed GGAGUGU)	-3.189	TargetScan Human	Moderate (predicted)	ZNF17
mmu-mir-122	miR-122-5p (miRNAs w/seed GGAGUGU)	-3.189	TargetScan Human	High (predicted)	ZNF213
mmu-mir-122	miR-122-5p (miRNAs w/seed GGAGUGU)	-3.189	TargetScan Human	High (predicted)	ZNF530
mmu-mir-122	miR-122-5p (miRNAs w/seed GGAGUGU)	-3.189	TargetScan Human	High (predicted)	ZNF571
mmu-mir-122	miR-122-5p (miRNAs w/seed GGAGUGU)	-3.189	TargetScan Human	Moderate (predicted)	ZNF668	IL-12 Signaling and Production in Macrophages
mmu-mir-122	miR-122-5p (miRNAs w/seed GGAGUGU)	-3.189	TargetScan Human	Moderate (predicted)	ZNF677
mmu-mir-122	miR-122-5p (miRNAs w/seed GGAGUGU)	-3.189	TargetScan Human	High (predicted)	ZNF720
mmu-mir-122	miR-122-5p (miRNAs w/seed GGAGUGU)	-3.189	TargetScan Human	Moderate (predicted)	ZNF740
mmu-mir-122	miR-122-5p (miRNAs w/seed GGAGUGU)	-3.189	TargetScan Human	High (predicted)	ZNF791
mmu-mir-122	miR-122-5p (miRNAs w/seed GGAGUGU)	-3.189	TargetScan Human	High (predicted)	ZNF827
mmu-mir-122	miR-122-5p (miRNAs w/seed GGAGUGU)	-3.189	TargetScan Human	Moderate (predicted)	ZSCAN30
mmu-mir-122	miR-122-5p (miRNAs w/seed GGAGUGU)	-3.189	TargetScan Human	Moderate (predicted)	ZSWIM1
mmu-miR-351-5p	miR-125b-5p (and other miRNAs w/seed CCCUGAG)	3.017	TargetScan Human	Moderate (predicted)	ABCC5
mmu-miR-351-5p	miR-125b-5p (and other miRNAs w/seed CCCUGAG)	3.017	TargetScan Human	High (predicted)	ABHD3	Antioxidant Action of Vitamin C,Atherosclerosis Signaling,Eicosanoid Signaling,Endothelin-1 Signaling,Phospholipases,Role of MAPK Signaling in the Pathogenesis of Influenza,Sperm Motility,Synaptic Long Term Depression
mmu-miR-351-5p	miR-125b-5p (and other miRNAs w/seed CCCUGAG)	3.017	TargetScan Human	High (predicted)	ABHD6	Endocannabinoid Neuronal Synapse Pathway,Triacylglycerol Degradation
mmu-miR-351-5p	miR-125b-5p (and other miRNAs w/seed CCCUGAG)	3.017	TarBase,TargetScan Human	Experimentally Observed,High (predicted)	ABTB1
mmu-miR-351-5p	miR-125b-5p (and other miRNAs w/seed CCCUGAG)	3.017	TargetScan Human	Moderate (predicted)	AC004076.7
mmu-miR-351-5p	miR-125b-5p (and other miRNAs w/seed CCCUGAG)	3.017	TargetScan Human	Moderate (predicted)	AC018755.18
mmu-miR-351-5p	miR-125b-5p (and other miRNAs w/seed CCCUGAG)	3.017	TargetScan Human	High (predicted)	AC1456762
mmu-miR-351-5p	miR-125b-5p (and other miRNAs w/seed CCCUGAG)	3.017	TargetScan Human	Moderate (predicted)	ACADS
mmu-miR-351-5p	miR-125b-5p (and other miRNAs w/seed CCCUGAG)	3.017	TargetScan Human	High (predicted)	ACCSL
mmu-miR-351-5p	miR-125b-5p (and other miRNAs w/seed CCCUGAG)	3.017	TargetScan Human	Moderate (predicted)	ACER2	Ceramide Degradation,Sphingosine and Sphingosine-1-phosphate Metabolism,Sphingosine-1-phosphate Signaling
mmu-miR-351-5p	miR-125b-5p (and other miRNAs w/seed CCCUGAG)	3.017	TargetScan Human	High (predicted)	ACHE
mmu-miR-351-5p	miR-125b-5p (and other miRNAs w/seed CCCUGAG)	3.017	TargetScan Human	Moderate (predicted)	ACSBG2	Fatty Acid Activation,Fatty Acid β-oxidation I,LPS/IL-1 Mediated Inhibition of RXR Function,Mitochondrial L-carnitine Shuttle Pathway,Stearate Biosynthesis I (Animals),Type II Diabetes Mellitus Signaling,γ-linolenate Biosynthesis II (Animals)
mmu-miR-351-5p	miR-125b-5p (and other miRNAs w/seed CCCUGAG)	3.017	TargetScan Human	Moderate (predicted)	ACSL6	Fatty Acid Activation,Fatty Acid β-oxidation I,LPS/IL-1 Mediated Inhibition of RXR Function,Mitochondrial L-carnitine Shuttle Pathway,Stearate Biosynthesis I (Animals),Type II Diabetes Mellitus Signaling,γ-linolenate Biosynthesis II (Animals)
mmu-miR-351-5p	miR-125b-5p (and other miRNAs w/seed CCCUGAG)	3.017	Ingenuity Expert Findings,TargetScan Human	Experimentally Observed,Moderate (predicted)	ACSS1	Acetate Conversion to Acetyl-CoA,Ethanol Degradation II,Ethanol Degradation IV,Oxidative Ethanol Degradation III
mmu-miR-351-5p	miR-125b-5p (and other miRNAs w/seed CCCUGAG)	3.017	TargetScan Human	Moderate (predicted)	ACVR1C	Cardiac Hypertrophy Signaling (Enhanced),Epithelial Adherens Junction Signaling,Factors Promoting Cardiogenesis in Vertebrates,FAT10 Cancer Signaling Pathway,Hepatic Fibrosis Signaling Pathway,Neuroinflammation Signaling Pathway,PPARα/RXRα Activation,Senescence Pathway,T Cell Exhaustion Signaling Pathway,TGF-β Signaling,Th1 and Th2 Activation Pathway,Th2 Pathway,Wnt/β-catenin Signaling
mmu-miR-351-5p	miR-125b-5p (and other miRNAs w/seed CCCUGAG)	3.017	TargetScan Human	Moderate (predicted)	ADAM19	Axonal Guidance Signaling
mmu-miR-351-5p	miR-125b-5p (and other miRNAs w/seed CCCUGAG)	3.017	TargetScan Human	Moderate (predicted)	ADAM28	Axonal Guidance Signaling
mmu-miR-351-5p	miR-125b-5p (and other miRNAs w/seed CCCUGAG)	3.017	TargetScan Human	Moderate (predicted)	ADAM9	Axonal Guidance Signaling
mmu-miR-351-5p	miR-125b-5p (and other miRNAs w/seed CCCUGAG)	3.017	miRecords	Experimentally Observed	ADAMTS1	Axonal Guidance Signaling
mmu-miR-351-5p	miR-125b-5p (and other miRNAs w/seed CCCUGAG)	3.017	TargetScan Human	Moderate (predicted)	ADAMTS14	Axonal Guidance Signaling
mmu-miR-351-5p	miR-125b-5p (and other miRNAs w/seed CCCUGAG)	3.017	TargetScan Human	Moderate (predicted)	ADAT1
mmu-miR-351-5p	miR-125b-5p (and other miRNAs w/seed CCCUGAG)	3.017	TargetScan Human	Moderate (predicted)	ADD2	Gαs Signaling,Protein Kinase A Signaling
mmu-miR-351-5p	miR-125b-5p (and other miRNAs w/seed CCCUGAG)	3.017	TargetScan Human	Moderate (predicted)	ADH1B	Ethanol Degradation II,Noradrenaline and Adrenaline Degradation,Serotonin Degradation
mmu-miR-351-5p	miR-125b-5p (and other miRNAs w/seed CCCUGAG)	3.017	TargetScan Human	Moderate (predicted)	ADPRH
mmu-miR-351-5p	miR-125b-5p (and other miRNAs w/seed CCCUGAG)	3.017	TargetScan Human	Moderate (predicted)	AEN
mmu-miR-351-5p	miR-125b-5p (and other miRNAs w/seed CCCUGAG)	3.017	TargetScan Human	Moderate (predicted)	AGAP1
mmu-miR-351-5p	miR-125b-5p (and other miRNAs w/seed CCCUGAG)	3.017	TargetScan Human	Moderate (predicted)	AGGF1
mmu-miR-351-5p	miR-125b-5p (and other miRNAs w/seed CCCUGAG)	3.017	TargetScan Human	Moderate (predicted)	AGPAT3	CDP-diacylglycerol Biosynthesis I,Phosphatidylglycerol Biosynthesis II (Non-plastidic),Triacylglycerol Biosynthesis
mmu-miR-351-5p	miR-125b-5p (and other miRNAs w/seed CCCUGAG)	3.017	TargetScan Human	Moderate (predicted)	AGPAT4	CDP-diacylglycerol Biosynthesis I,Phosphatidylglycerol Biosynthesis II (Non-plastidic),Triacylglycerol Biosynthesis
mmu-miR-351-5p	miR-125b-5p (and other miRNAs w/seed CCCUGAG)	3.017	TargetScan Human	High (predicted)	AGTRAP	Sirtuin Signaling Pathway
mmu-miR-351-5p	miR-125b-5p (and other miRNAs w/seed CCCUGAG)	3.017	TargetScan Human	Moderate (predicted)	AGXT2	Glycine Biosynthesis III
mmu-miR-351-5p	miR-125b-5p (and other miRNAs w/seed CCCUGAG)	3.017	TargetScan Human	Moderate (predicted)	AIFM1	Apoptosis Signaling,Mitochondrial Dysfunction,Tumoricidal Function of Hepatic Natural Killer Cells
mmu-miR-351-5p	miR-125b-5p (and other miRNAs w/seed CCCUGAG)	3.017	TarBase	Experimentally Observed	AJUBA	HIPPO signaling
mmu-miR-351-5p	miR-125b-5p (and other miRNAs w/seed CCCUGAG)	3.017	TargetScan Human	Moderate (predicted)	AKAP1	cAMP-mediated signaling,Cardiac β-adrenergic Signaling,Protein Kinase A Signaling
mmu-miR-351-5p	miR-125b-5p (and other miRNAs w/seed CCCUGAG)	3.017	TargetScan Human	Moderate (predicted)	AKT1S1	14-3-3-mediated Signaling,AMPK Signaling,Endocannabinoid Cancer Inhibition Pathway,Endocannabinoid Developing Neuron Pathway,mTOR Signaling,Systemic Lupus Erythematosus In T Cell Signaling Pathway
mmu-miR-351-5p	miR-125b-5p (and other miRNAs w/seed CCCUGAG)	3.017	TargetScan Human	Moderate (predicted)	ALDH1A3	Aryl Hydrocarbon Receptor Signaling,Dopamine Degradation,Ethanol Degradation II,Ethanol Degradation IV,Fatty Acid α-oxidation,Histamine Degradation,LPS/IL-1 Mediated Inhibition of RXR Function,Noradrenaline and Adrenaline Degradation,Oxidative Ethanol Degradation III,Putrescine Degradation III,RAR Activation,Retinoate Biosynthesis I,Serotonin Degradation,Tryptophan Degradation X (Mammalian, via T…
mmu-miR-351-5p	miR-125b-5p (and other miRNAs w/seed CCCUGAG)	3.017	Ingenuity Expert Findings	Experimentally Observed	ALOX5	Atherosclerosis Signaling,Eicosanoid Signaling,Leukotriene Biosynthesis
mmu-miR-351-5p	miR-125b-5p (and other miRNAs w/seed CCCUGAG)	3.017	TargetScan Human	Moderate (predicted)	ALPK3
mmu-miR-351-5p	miR-125b-5p (and other miRNAs w/seed CCCUGAG)	3.017	TargetScan Human	Moderate (predicted)	AMELY
mmu-miR-351-5p	miR-125b-5p (and other miRNAs w/seed CCCUGAG)	3.017	TargetScan Human	Moderate (predicted)	AMER2
mmu-miR-351-5p	miR-125b-5p (and other miRNAs w/seed CCCUGAG)	3.017	TargetScan Human	Moderate (predicted)	ANAPC15
mmu-miR-351-5p	miR-125b-5p (and other miRNAs w/seed CCCUGAG)	3.017	miRecords	Experimentally Observed	ANAPC16
mmu-miR-351-5p	miR-125b-5p (and other miRNAs w/seed CCCUGAG)	3.017	TargetScan Human	Moderate (predicted)	ANGPT2	Angiopoietin Signaling,Apelin Cardiac Fibroblast Signaling Pathway,IL-8 Signaling,White Adipose Tissue Browning Pathway
mmu-miR-351-5p	miR-125b-5p (and other miRNAs w/seed CCCUGAG)	3.017	TargetScan Human	Moderate (predicted)	ANKDD1A
mmu-miR-351-5p	miR-125b-5p (and other miRNAs w/seed CCCUGAG)	3.017	TargetScan Human	Moderate (predicted)	ANKMY1
mmu-miR-351-5p	miR-125b-5p (and other miRNAs w/seed CCCUGAG)	3.017	TargetScan Human	Moderate (predicted)	ANKRD13B
mmu-miR-351-5p	miR-125b-5p (and other miRNAs w/seed CCCUGAG)	3.017	TargetScan Human	Moderate (predicted)	ANKRD29
mmu-miR-351-5p	miR-125b-5p (and other miRNAs w/seed CCCUGAG)	3.017	TargetScan Human	Moderate (predicted)	ANKRD33B
mmu-miR-351-5p	miR-125b-5p (and other miRNAs w/seed CCCUGAG)	3.017	TargetScan Human	Moderate (predicted)	ANKRD35
mmu-miR-351-5p	miR-125b-5p (and other miRNAs w/seed CCCUGAG)	3.017	TargetScan Human	Moderate (predicted)	ANKRD44
mmu-miR-351-5p	miR-125b-5p (and other miRNAs w/seed CCCUGAG)	3.017	TargetScan Human	Moderate (predicted)	ANKRD65
mmu-miR-351-5p	miR-125b-5p (and other miRNAs w/seed CCCUGAG)	3.017	TargetScan Human	Moderate (predicted)	ANKS6
mmu-miR-351-5p	miR-125b-5p (and other miRNAs w/seed CCCUGAG)	3.017	TargetScan Human	Moderate (predicted)	ANKZF1
mmu-miR-351-5p	miR-125b-5p (and other miRNAs w/seed CCCUGAG)	3.017	TargetScan Human	Moderate (predicted)	ANO6
mmu-miR-351-5p	miR-125b-5p (and other miRNAs w/seed CCCUGAG)	3.017	TargetScan Human	Moderate (predicted)	ANPEP	Glutathione-mediated Detoxification,γ-glutamyl Cycle
mmu-miR-351-5p	miR-125b-5p (and other miRNAs w/seed CCCUGAG)	3.017	TargetScan Human	Moderate (predicted)	APBB1	Reelin Signaling in Neurons
mmu-miR-351-5p	miR-125b-5p (and other miRNAs w/seed CCCUGAG)	3.017	TargetScan Human	Moderate (predicted)	APC	Actin Cytoskeleton Signaling,Basal Cell Carcinoma Signaling,Cdc42 Signaling,Colorectal Cancer Metastasis Signaling,Epithelial Adherens Junction Signaling,Factors Promoting Cardiogenesis in Vertebrates,Glioblastoma Multiforme Signaling,Human Embryonic Stem Cell Pluripotency,Molecular Mechanisms of Cancer,Mouse Embryonic Stem Cell Pluripotency,Ovarian Cancer Signaling,Polyamine Regulation in Colon …
mmu-miR-351-5p	miR-125b-5p (and other miRNAs w/seed CCCUGAG)	3.017	TarBase	Experimentally Observed	APLN	Apelin Adipocyte Signaling Pathway,Apelin Cardiac Fibroblast Signaling Pathway,Apelin Cardiomyocyte Signaling Pathway,Apelin Endothelial Signaling Pathway,Apelin Liver Signaling Pathway,Apelin Muscle Signaling Pathway,Apelin Pancreas Signaling Pathway
mmu-miR-351-5p	miR-125b-5p (and other miRNAs w/seed CCCUGAG)	3.017	TargetScan Human	Moderate (predicted)	APOBEC4
mmu-miR-351-5p	miR-125b-5p (and other miRNAs w/seed CCCUGAG)	3.017	TargetScan Human	High (predicted)	APOC4	Atherosclerosis Signaling,Clathrin-mediated Endocytosis Signaling,FXR/RXR Activation,IL-12 Signaling and Production in Macrophages,LPS/IL-1 Mediated Inhibition of RXR Function,LXR/RXR Activation,Production of Nitric Oxide and Reactive Oxygen Species in Macrophages
mmu-miR-351-5p	miR-125b-5p (and other miRNAs w/seed CCCUGAG)	3.017	TargetScan Human	Moderate (predicted)	APOL4
mmu-miR-351-5p	miR-125b-5p (and other miRNAs w/seed CCCUGAG)	3.017	TargetScan Human	Moderate (predicted)	ARCN1	Caveolar-mediated Endocytosis Signaling
mmu-miR-351-5p	miR-125b-5p (and other miRNAs w/seed CCCUGAG)	3.017	TargetScan Human	High (predicted)	ARHGAP40
mmu-miR-351-5p	miR-125b-5p (and other miRNAs w/seed CCCUGAG)	3.017	TargetScan Human	High (predicted)	ARHGEF39
mmu-miR-351-5p	miR-125b-5p (and other miRNAs w/seed CCCUGAG)	3.017	TarBase,TargetScan Human	Experimentally Observed,High (predicted)	ARID3A
mmu-miR-351-5p	miR-125b-5p (and other miRNAs w/seed CCCUGAG)	3.017	TarBase,TargetScan Human,miRecords	Experimentally Observed,High (predicted)	ARID3B
mmu-miR-351-5p	miR-125b-5p (and other miRNAs w/seed CCCUGAG)	3.017	TargetScan Human	Moderate (predicted)	ARL10
mmu-miR-351-5p	miR-125b-5p (and other miRNAs w/seed CCCUGAG)	3.017	TargetScan Human	Moderate (predicted)	ARL6IP4
mmu-miR-351-5p	miR-125b-5p (and other miRNAs w/seed CCCUGAG)	3.017	TargetScan Human	High (predicted)	ARMC7
mmu-miR-351-5p	miR-125b-5p (and other miRNAs w/seed CCCUGAG)	3.017	TargetScan Human	Moderate (predicted)	ARSD
mmu-miR-351-5p	miR-125b-5p (and other miRNAs w/seed CCCUGAG)	3.017	TargetScan Human	Moderate (predicted)	ARSI
mmu-miR-351-5p	miR-125b-5p (and other miRNAs w/seed CCCUGAG)	3.017	TargetScan Human	Moderate (predicted)	ASAH2	Ceramide Degradation,Sphingosine and Sphingosine-1-phosphate Metabolism,Sphingosine-1-phosphate Signaling
mmu-miR-351-5p	miR-125b-5p (and other miRNAs w/seed CCCUGAG)	3.017	TargetScan Human	Moderate (predicted)	ASB11
mmu-miR-351-5p	miR-125b-5p (and other miRNAs w/seed CCCUGAG)	3.017	TargetScan Human	High (predicted)	ASB13
mmu-miR-351-5p	miR-125b-5p (and other miRNAs w/seed CCCUGAG)	3.017	TargetScan Human	Moderate (predicted)	ASB18
mmu-miR-351-5p	miR-125b-5p (and other miRNAs w/seed CCCUGAG)	3.017	TargetScan Human	Moderate (predicted)	ASB4
mmu-miR-351-5p	miR-125b-5p (and other miRNAs w/seed CCCUGAG)	3.017	TargetScan Human	High (predicted)	ASPHD1
mmu-miR-351-5p	miR-125b-5p (and other miRNAs w/seed CCCUGAG)	3.017	TargetScan Human	Moderate (predicted)	ASRGL1	Asparagine Degradation I
mmu-miR-351-5p	miR-125b-5p (and other miRNAs w/seed CCCUGAG)	3.017	TargetScan Human	Moderate (predicted)	ATL2
mmu-miR-351-5p	miR-125b-5p (and other miRNAs w/seed CCCUGAG)	3.017	TargetScan Human	High (predicted)	ATP10D
mmu-miR-351-5p	miR-125b-5p (and other miRNAs w/seed CCCUGAG)	3.017	TargetScan Human	High (predicted)	ATP1B4
mmu-miR-351-5p	miR-125b-5p (and other miRNAs w/seed CCCUGAG)	3.017	TargetScan Human	Moderate (predicted)	ATP5MC2	Mitochondrial Dysfunction,Oxidative Phosphorylation
mmu-miR-351-5p	miR-125b-5p (and other miRNAs w/seed CCCUGAG)	3.017	miRecords	Experimentally Observed	ATP6AP1L	Iron homeostasis signaling pathway,Phagosome Maturation
mmu-miR-351-5p	miR-125b-5p (and other miRNAs w/seed CCCUGAG)	3.017	TargetScan Human	Moderate (predicted)	B3GALNT2
mmu-miR-351-5p	miR-125b-5p (and other miRNAs w/seed CCCUGAG)	3.017	miRecords	Experimentally Observed	B3GALT4
mmu-miR-351-5p	miR-125b-5p (and other miRNAs w/seed CCCUGAG)	3.017	TargetScan Human	High (predicted)	B3GALT5
mmu-miR-351-5p	miR-125b-5p (and other miRNAs w/seed CCCUGAG)	3.017	TargetScan Human	Moderate (predicted)	B4GALT1
mmu-miR-351-5p	miR-125b-5p (and other miRNAs w/seed CCCUGAG)	3.017	Ingenuity Expert Findings,TargetScan Human,miRecords	Experimentally Observed,High (predicted)	BAK1	Apoptosis Signaling,IL-7 Signaling Pathway,Induction of Apoptosis by HIV1,Interferon Signaling,Molecular Mechanisms of Cancer
mmu-miR-351-5p	miR-125b-5p (and other miRNAs w/seed CCCUGAG)	3.017	TargetScan Human	High (predicted)	BAP1	Protein Ubiquitination Pathway
mmu-miR-351-5p	miR-125b-5p (and other miRNAs w/seed CCCUGAG)	3.017	TargetScan Human	Moderate (predicted)	BATF2
mmu-miR-351-5p	miR-125b-5p (and other miRNAs w/seed CCCUGAG)	3.017	TargetScan Human	Moderate (predicted)	BBC3	Induction of Apoptosis by HIV1,Molecular Mechanisms of Cancer,p53 Signaling
mmu-miR-351-5p	miR-125b-5p (and other miRNAs w/seed CCCUGAG)	3.017	TargetScan Human	Moderate (predicted)	BCAT1	Isoleucine Degradation I,Leucine Degradation I,Valine Degradation I
mmu-miR-351-5p	miR-125b-5p (and other miRNAs w/seed CCCUGAG)	3.017	TargetScan Human	Moderate (predicted)	BCKDK
mmu-miR-351-5p	miR-125b-5p (and other miRNAs w/seed CCCUGAG)	3.017	TargetScan Human	Moderate (predicted)	BCL2	Adrenomedullin signaling pathway,Amyotrophic Lateral Sclerosis Signaling,Apoptosis Signaling,Autophagy,Ceramide Signaling,Cytotoxic T Lymphocyte-mediated Apoptosis of Target Cells,Death Receptor Signaling,Docosahexaenoic Acid (DHA) Signaling,EIF2 Signaling,Glucocorticoid Receptor Signaling,Hepatic Fibrosis / Hepatic Stellate Cell Activation,Hepatic Fibrosis Signaling Pathway,IL-7 Signaling Pathwa…
mmu-miR-351-5p	miR-125b-5p (and other miRNAs w/seed CCCUGAG)	3.017	TargetScan Human	Moderate (predicted)	BCL2L12
mmu-miR-351-5p	miR-125b-5p (and other miRNAs w/seed CCCUGAG)	3.017	TargetScan Human	Moderate (predicted)	BCL2L13
mmu-miR-351-5p	miR-125b-5p (and other miRNAs w/seed CCCUGAG)	3.017	TargetScan Human	Moderate (predicted)	BCL2L14
mmu-miR-351-5p	miR-125b-5p (and other miRNAs w/seed CCCUGAG)	3.017	TargetScan Human	Moderate (predicted)	BCL2L2
mmu-miR-351-5p	miR-125b-5p (and other miRNAs w/seed CCCUGAG)	3.017	TargetScan Human	High (predicted)	BDH1	Ketogenesis,Ketolysis
mmu-miR-351-5p	miR-125b-5p (and other miRNAs w/seed CCCUGAG)	3.017	TargetScan Human	Moderate (predicted)	BEND6
mmu-miR-351-5p	miR-125b-5p (and other miRNAs w/seed CCCUGAG)	3.017	TargetScan Human	Moderate (predicted)	BFAR
mmu-miR-351-5p	miR-125b-5p (and other miRNAs w/seed CCCUGAG)	3.017	TargetScan Human	High (predicted)	BIN2
mmu-miR-351-5p	miR-125b-5p (and other miRNAs w/seed CCCUGAG)	3.017	TargetScan Human	Moderate (predicted)	BIRC3	Amyotrophic Lateral Sclerosis Signaling,Apoptosis Signaling,Death Receptor Signaling,Induction of Apoptosis by HIV1,Molecular Mechanisms of Cancer,Neuroinflammation Signaling Pathway,Protein Ubiquitination Pathway,RANK Signaling in Osteoclasts,Role of Osteoblasts, Osteoclasts and Chondrocytes in Rheumatoid Arthritis,TNFR1 Signaling,TNFR2 Signaling,TWEAK Signaling
mmu-miR-351-5p	miR-125b-5p (and other miRNAs w/seed CCCUGAG)	3.017	TargetScan Human	Moderate (predicted)	BLOC1S3
mmu-miR-351-5p	miR-125b-5p (and other miRNAs w/seed CCCUGAG)	3.017	TargetScan Human	High (predicted)	BLZF1
mmu-miR-351-5p	miR-125b-5p (and other miRNAs w/seed CCCUGAG)	3.017	TargetScan Human,miRecords	Experimentally Observed,High (predicted)	BMF
mmu-miR-351-5p	miR-125b-5p (and other miRNAs w/seed CCCUGAG)	3.017	TargetScan Human	Moderate (predicted)	BMP8B	Axonal Guidance Signaling,Basal Cell Carcinoma Signaling,BMP signaling pathway,Factors Promoting Cardiogenesis in Vertebrates,Human Embryonic Stem Cell Pluripotency,Iron homeostasis signaling pathway,Molecular Mechanisms of Cancer,Role of NANOG in Mammalian Embryonic Stem Cell Pluripotency,Role of Osteoblasts, Osteoclasts and Chondrocytes in Rheumatoid Arthritis
mmu-miR-351-5p	miR-125b-5p (and other miRNAs w/seed CCCUGAG)	3.017	miRecords	Experimentally Observed	BMPR1B	BMP signaling pathway,Cardiomyocyte Differentiation via BMP Receptors,Factors Promoting Cardiogenesis in Vertebrates,Iron homeostasis signaling pathway,Molecular Mechanisms of Cancer,NF-κB Signaling,PTEN Signaling,Role of NANOG in Mammalian Embryonic Stem Cell Pluripotency,STAT3 Pathway,TGF-β Signaling
mmu-miR-351-5p	miR-125b-5p (and other miRNAs w/seed CCCUGAG)	3.017	TargetScan Human	High (predicted)	BORCS6
mmu-miR-351-5p	miR-125b-5p (and other miRNAs w/seed CCCUGAG)	3.017	TargetScan Human	Moderate (predicted)	BPIFB1
mmu-miR-351-5p	miR-125b-5p (and other miRNAs w/seed CCCUGAG)	3.017	TargetScan Human	Moderate (predicted)	BRCC3	Axonal Guidance Signaling,Role of BRCA1 in DNA Damage Response
mmu-miR-351-5p	miR-125b-5p (and other miRNAs w/seed CCCUGAG)	3.017	TargetScan Human	Moderate (predicted)	BRI3BP
mmu-miR-351-5p	miR-125b-5p (and other miRNAs w/seed CCCUGAG)	3.017	TargetScan Human	Moderate (predicted)	BRMS1
mmu-miR-351-5p	miR-125b-5p (and other miRNAs w/seed CCCUGAG)	3.017	TargetScan Human	Moderate (predicted)	BRPF1
mmu-miR-351-5p	miR-125b-5p (and other miRNAs w/seed CCCUGAG)	3.017	TargetScan Human	Moderate (predicted)	BRWD1
mmu-miR-351-5p	miR-125b-5p (and other miRNAs w/seed CCCUGAG)	3.017	TargetScan Human	Moderate (predicted)	BSG
mmu-miR-351-5p	miR-125b-5p (and other miRNAs w/seed CCCUGAG)	3.017	TargetScan Human	Moderate (predicted)	BTD
mmu-miR-351-5p	miR-125b-5p (and other miRNAs w/seed CCCUGAG)	3.017	TargetScan Human	Moderate (predicted)	BTG2	Cell Cycle Regulation by BTG Family Proteins
mmu-miR-351-5p	miR-125b-5p (and other miRNAs w/seed CCCUGAG)	3.017	TargetScan Human	Moderate (predicted)	BTN2A2
mmu-miR-351-5p	miR-125b-5p (and other miRNAs w/seed CCCUGAG)	3.017	TargetScan Human	Moderate (predicted)	C10orf105
mmu-miR-351-5p	miR-125b-5p (and other miRNAs w/seed CCCUGAG)	3.017	TargetScan Human	High (predicted)	C11orf21
mmu-miR-351-5p	miR-125b-5p (and other miRNAs w/seed CCCUGAG)	3.017	TargetScan Human	Moderate (predicted)	C12orf49
mmu-miR-351-5p	miR-125b-5p (and other miRNAs w/seed CCCUGAG)	3.017	TargetScan Human	Moderate (predicted)	C12orf74
mmu-miR-351-5p	miR-125b-5p (and other miRNAs w/seed CCCUGAG)	3.017	TargetScan Human	Moderate (predicted)	C14orf132
mmu-miR-351-5p	miR-125b-5p (and other miRNAs w/seed CCCUGAG)	3.017	TargetScan Human	Moderate (predicted)	C15orf39
mmu-miR-351-5p	miR-125b-5p (and other miRNAs w/seed CCCUGAG)	3.017	TargetScan Human	Moderate (predicted)	C17orf50
mmu-miR-351-5p	miR-125b-5p (and other miRNAs w/seed CCCUGAG)	3.017	TargetScan Human	Moderate (predicted)	C18orf54
mmu-miR-351-5p	miR-125b-5p (and other miRNAs w/seed CCCUGAG)	3.017	TargetScan Human	High (predicted)	C19orf38
mmu-miR-351-5p	miR-125b-5p (and other miRNAs w/seed CCCUGAG)	3.017	TargetScan Human	High (predicted)	C19orf54
mmu-miR-351-5p	miR-125b-5p (and other miRNAs w/seed CCCUGAG)	3.017	TargetScan Human	Moderate (predicted)	C1orf109
mmu-miR-351-5p	miR-125b-5p (and other miRNAs w/seed CCCUGAG)	3.017	TargetScan Human	High (predicted)	C1orf147
mmu-miR-351-5p	miR-125b-5p (and other miRNAs w/seed CCCUGAG)	3.017	TargetScan Human	High (predicted)	C1orf210
mmu-miR-351-5p	miR-125b-5p (and other miRNAs w/seed CCCUGAG)	3.017	TargetScan Human	Moderate (predicted)	C2	Acute Phase Response Signaling,Complement System
mmu-miR-351-5p	miR-125b-5p (and other miRNAs w/seed CCCUGAG)	3.017	TargetScan Human	Moderate (predicted)	C22orf46
mmu-miR-351-5p	miR-125b-5p (and other miRNAs w/seed CCCUGAG)	3.017	TargetScan Human	Moderate (predicted)	C3orf80
mmu-miR-351-5p	miR-125b-5p (and other miRNAs w/seed CCCUGAG)	3.017	TargetScan Human	Moderate (predicted)	C4orf19
mmu-miR-351-5p	miR-125b-5p (and other miRNAs w/seed CCCUGAG)	3.017	TargetScan Human	Moderate (predicted)	C4orf54
mmu-miR-351-5p	miR-125b-5p (and other miRNAs w/seed CCCUGAG)	3.017	TargetScan Human	Moderate (predicted)	C5AR2
mmu-miR-351-5p	miR-125b-5p (and other miRNAs w/seed CCCUGAG)	3.017	TargetScan Human	Moderate (predicted)	C6orf223
mmu-miR-351-5p	miR-125b-5p (and other miRNAs w/seed CCCUGAG)	3.017	TargetScan Human	High (predicted)	C6orf47
mmu-miR-351-5p	miR-125b-5p (and other miRNAs w/seed CCCUGAG)	3.017	TargetScan Human	Moderate (predicted)	C7orf26
mmu-miR-351-5p	miR-125b-5p (and other miRNAs w/seed CCCUGAG)	3.017	TargetScan Human	Moderate (predicted)	C9orf139
mmu-miR-351-5p	miR-125b-5p (and other miRNAs w/seed CCCUGAG)	3.017	TargetScan Human	High (predicted)	C9orf170
mmu-miR-351-5p	miR-125b-5p (and other miRNAs w/seed CCCUGAG)	3.017	TargetScan Human	High (predicted)	C9orf47
mmu-miR-351-5p	miR-125b-5p (and other miRNAs w/seed CCCUGAG)	3.017	TargetScan Human	Moderate (predicted)	CABYR
mmu-miR-351-5p	miR-125b-5p (and other miRNAs w/seed CCCUGAG)	3.017	TargetScan Human	Moderate (predicted)	CACNB3	Androgen Signaling,Calcium Signaling,CCR5 Signaling in Macrophages,Corticotropin Releasing Hormone Signaling,CREB Signaling in Neurons,Endocannabinoid Neuronal Synapse Pathway,FcγRIIB Signaling in B Lymphocytes,G Beta Gamma Signaling,GABA Receptor Signaling,GNRH Signaling,GPCR-Mediated Nutrient Sensing in Enteroendocrine Cells,Gustation Pathway,Netrin Signaling,nNOS Signaling in Skeletal Muscle C…
mmu-miR-351-5p	miR-125b-5p (and other miRNAs w/seed CCCUGAG)	3.017	TargetScan Human	Moderate (predicted)	CAMSAP3
mmu-miR-351-5p	miR-125b-5p (and other miRNAs w/seed CCCUGAG)	3.017	TargetScan Human	Moderate (predicted)	CAPN1	Amyloid Processing,Amyotrophic Lateral Sclerosis Signaling,Apoptosis Signaling,CDK5 Signaling,FAK Signaling,Huntington's Disease Signaling,Integrin Signaling,Mitotic Roles of Polo-Like Kinase,nNOS Signaling in Neurons,Regulation of Cellular Mechanics by Calpain Protease,Senescence Pathway
mmu-miR-351-5p	miR-125b-5p (and other miRNAs w/seed CCCUGAG)	3.017	TargetScan Human	Moderate (predicted)	CARS2	tRNA Charging
mmu-miR-351-5p	miR-125b-5p (and other miRNAs w/seed CCCUGAG)	3.017	TargetScan Human	Moderate (predicted)	CASP14	Endocannabinoid Cancer Inhibition Pathway,Endothelin-1 Signaling,Huntington's Disease Signaling,Osteoarthritis Pathway,Sphingosine-1-phosphate Signaling,Systemic Lupus Erythematosus In T Cell Signaling Pathway
mmu-miR-351-5p	miR-125b-5p (and other miRNAs w/seed CCCUGAG)	3.017	TargetScan Human	Moderate (predicted)	CASP2	Apoptosis Signaling,Death Receptor Signaling,Endocannabinoid Cancer Inhibition Pathway,Endothelin-1 Signaling,Huntington's Disease Signaling,Osteoarthritis Pathway,Sphingosine-1-phosphate Signaling,Systemic Lupus Erythematosus In T Cell Signaling Pathway,TNFR1 Signaling
mmu-miR-351-5p	miR-125b-5p (and other miRNAs w/seed CCCUGAG)	3.017	miRecords	Experimentally Observed	CASP6	Apoptosis Signaling,Cytotoxic T Lymphocyte-mediated Apoptosis of Target Cells,Death Receptor Signaling,Endocannabinoid Cancer Inhibition Pathway,Endothelin-1 Signaling,Huntington's Disease Signaling,Molecular Mechanisms of Cancer,Osteoarthritis Pathway,p53 Signaling,Role of Oct4 in Mammalian Embryonic Stem Cell Pluripotency,Sphingosine-1-phosphate Signaling,Systemic Lupus Erythematosus In T Cell …
mmu-miR-351-5p	miR-125b-5p (and other miRNAs w/seed CCCUGAG)	3.017	miRecords	Experimentally Observed	CASP7	Amyotrophic Lateral Sclerosis Signaling,Apoptosis Signaling,Cytotoxic T Lymphocyte-mediated Apoptosis of Target Cells,Death Receptor Signaling,Endocannabinoid Cancer Inhibition Pathway,Endoplasmic Reticulum Stress Pathway,Endothelin-1 Signaling,Huntington's Disease Signaling,Molecular Mechanisms of Cancer,Osteoarthritis Pathway,PEDF Signaling,Sphingosine-1-phosphate Signaling,Systemic Lupus Eryth…
mmu-miR-351-5p	miR-125b-5p (and other miRNAs w/seed CCCUGAG)	3.017	Ingenuity Expert Findings,TargetScan Human	Experimentally Observed,Moderate (predicted)	CBFB
mmu-miR-351-5p	miR-125b-5p (and other miRNAs w/seed CCCUGAG)	3.017	miRecords	Experimentally Observed	CBLN2
mmu-miR-351-5p	miR-125b-5p (and other miRNAs w/seed CCCUGAG)	3.017	TargetScan Human,miRecords	Experimentally Observed,Moderate (predicted)	CBX7	Senescence Pathway
mmu-miR-351-5p	miR-125b-5p (and other miRNAs w/seed CCCUGAG)	3.017	TargetScan Human	Moderate (predicted)	CBY3
mmu-miR-351-5p	miR-125b-5p (and other miRNAs w/seed CCCUGAG)	3.017	TargetScan Human	Moderate (predicted)	CCDC124
mmu-miR-351-5p	miR-125b-5p (and other miRNAs w/seed CCCUGAG)	3.017	TargetScan Human	Moderate (predicted)	CCDC126
mmu-miR-351-5p	miR-125b-5p (and other miRNAs w/seed CCCUGAG)	3.017	TargetScan Human	Moderate (predicted)	CCDC134
mmu-miR-351-5p	miR-125b-5p (and other miRNAs w/seed CCCUGAG)	3.017	TargetScan Human	Moderate (predicted)	CCDC71L
mmu-miR-351-5p	miR-125b-5p (and other miRNAs w/seed CCCUGAG)	3.017	TargetScan Human	Moderate (predicted)	CCDC88B
mmu-miR-351-5p	miR-125b-5p (and other miRNAs w/seed CCCUGAG)	3.017	TargetScan Human	Moderate (predicted)	CCL16	Agranulocyte Adhesion and Diapedesis,Granulocyte Adhesion and Diapedesis
mmu-miR-351-5p	miR-125b-5p (and other miRNAs w/seed CCCUGAG)	3.017	TargetScan Human	Moderate (predicted)	CCL4	Agranulocyte Adhesion and Diapedesis,CCR5 Signaling in Macrophages,Chemokine Signaling,Communication between Innate and Adaptive Immune Cells,Differential Regulation of Cytokine Production in Intestinal Epithelial Cells by IL-17A and IL-17F,Differential Regulation of Cytokine Production in Macrophages and T Helper Cells by IL-17A and IL-17F,Granulocyte Adhesion and Diapedesis,Pathogenesis of Mult…
mmu-miR-351-5p	miR-125b-5p (and other miRNAs w/seed CCCUGAG)	3.017	TargetScan Human	Moderate (predicted)	CCL4L1/CCL4L2	Agranulocyte Adhesion and Diapedesis,Granulocyte Adhesion and Diapedesis
mmu-miR-351-5p	miR-125b-5p (and other miRNAs w/seed CCCUGAG)	3.017	TargetScan Human	High (predicted)	CCNJ
mmu-miR-351-5p	miR-125b-5p (and other miRNAs w/seed CCCUGAG)	3.017	Ingenuity Expert Findings,TargetScan Human	Experimentally Observed,High (predicted)	CCR5	CCR5 Signaling in Macrophages,Chemokine Signaling,Hepatic Fibrosis / Hepatic Stellate Cell Activation,IL-10 Signaling,NF-κB Activation by Viruses,Pathogenesis of Multiple Sclerosis,Role of Hypercytokinemia/hyperchemokinemia in the Pathogenesis of Influenza,Role of PI3K/AKT Signaling in the Pathogenesis of Influenza,Th1 and Th2 Activation Pathway,Th1 Pathway,Th2 Pathway
mmu-miR-351-5p	miR-125b-5p (and other miRNAs w/seed CCCUGAG)	3.017	TargetScan Human	Moderate (predicted)	CCR7	Communication between Innate and Adaptive Immune Cells,Crosstalk between Dendritic Cells and Natural Killer Cells,Dendritic Cell Maturation,Hepatic Fibrosis / Hepatic Stellate Cell Activation
mmu-miR-351-5p	miR-125b-5p (and other miRNAs w/seed CCCUGAG)	3.017	TargetScan Human	Moderate (predicted)	CD244	Natural Killer Cell Signaling
mmu-miR-351-5p	miR-125b-5p (and other miRNAs w/seed CCCUGAG)	3.017	TargetScan Human	Moderate (predicted)	CD248
mmu-miR-351-5p	miR-125b-5p (and other miRNAs w/seed CCCUGAG)	3.017	TargetScan Human	Moderate (predicted)	CD300E
mmu-miR-351-5p	miR-125b-5p (and other miRNAs w/seed CCCUGAG)	3.017	TargetScan Human	Moderate (predicted)	CD300LB
mmu-miR-351-5p	miR-125b-5p (and other miRNAs w/seed CCCUGAG)	3.017	TargetScan Human	High (predicted)	CD5L
mmu-miR-351-5p	miR-125b-5p (and other miRNAs w/seed CCCUGAG)	3.017	TargetScan Human	High (predicted)	CD69	Crosstalk between Dendritic Cells and Natural Killer Cells
mmu-miR-351-5p	miR-125b-5p (and other miRNAs w/seed CCCUGAG)	3.017	TargetScan Human	Moderate (predicted)	CD8A	Communication between Innate and Adaptive Immune Cells,CTLA4 Signaling in Cytotoxic T Lymphocytes,Hematopoiesis from Pluripotent Stem Cells,Primary Immunodeficiency Signaling,T Cell Receptor Signaling,Th1 and Th2 Activation Pathway,Th1 Pathway
mmu-miR-351-5p	miR-125b-5p (and other miRNAs w/seed CCCUGAG)	3.017	miRecords	Experimentally Observed	CDC25A	3-phosphoinositide Biosynthesis,3-phosphoinositide Degradation,ATM Signaling,Cell Cycle: G1/S Checkpoint Regulation,Cyclins and Cell Cycle Regulation,D-myo-inositol (1,4,5,6)-Tetrakisphosphate Biosynthesis,D-myo-inositol (3,4,5,6)-tetrakisphosphate Biosynthesis,D-myo-inositol-5-phosphate Metabolism,Estrogen-mediated S-phase Entry,IL-7 Signaling Pathway,Mitotic Roles of Polo-Like Kinase,Molecular …
mmu-miR-351-5p	miR-125b-5p (and other miRNAs w/seed CCCUGAG)	3.017	TargetScan Human	Moderate (predicted)	CDC42BPG
mmu-miR-351-5p	miR-125b-5p (and other miRNAs w/seed CCCUGAG)	3.017	TargetScan Human	High (predicted)	CDC42SE1	Cdc42 Signaling
mmu-miR-351-5p	miR-125b-5p (and other miRNAs w/seed CCCUGAG)	3.017	Ingenuity Expert Findings,TargetScan Human	Experimentally Observed,High (predicted)	CDH5	Agranulocyte Adhesion and Diapedesis,Granulocyte Adhesion and Diapedesis,Gα12/13 Signaling,Leukocyte Extravasation Signaling,RhoGDI Signaling,Signaling by Rho Family GTPases,Synaptogenesis Signaling Pathway,Wnt/β-catenin Signaling
mmu-miR-351-5p	miR-125b-5p (and other miRNAs w/seed CCCUGAG)	3.017	TargetScan Human	Moderate (predicted)	CDIPT	3-phosphoinositide Biosynthesis,D-myo-inositol (1,4,5)-Trisphosphate Biosynthesis,Superpathway of Inositol Phosphate Compounds
mmu-miR-351-5p	miR-125b-5p (and other miRNAs w/seed CCCUGAG)	3.017	TargetScan Human	Moderate (predicted)	CDK15	Cell Cycle Control of Chromosomal Replication,Molecular Mechanisms of Cancer
mmu-miR-351-5p	miR-125b-5p (and other miRNAs w/seed CCCUGAG)	3.017	miRecords	Experimentally Observed	CDK6	Aryl Hydrocarbon Receptor Signaling,Cell Cycle Control of Chromosomal Replication,Cell Cycle: G1/S Checkpoint Regulation,Chronic Myeloid Leukemia Signaling,Cyclins and Cell Cycle Regulation,Glioblastoma Multiforme Signaling,Glioma Signaling,HER-2 Signaling in Breast Cancer,Hereditary Breast Cancer Signaling,Molecular Mechanisms of Cancer,Non-Small Cell Lung Cancer Signaling,Pyridoxal 5'-phosphate…
mmu-miR-351-5p	miR-125b-5p (and other miRNAs w/seed CCCUGAG)	3.017	miRecords	Experimentally Observed	CDKN2A	Aryl Hydrocarbon Receptor Signaling,Bladder Cancer Signaling,Cell Cycle: G1/S Checkpoint Regulation,Cell Cycle: G2/M DNA Damage Checkpoint Regulation,Chronic Myeloid Leukemia Signaling,Cyclins and Cell Cycle Regulation,Glioblastoma Multiforme Signaling,Glioma Signaling,HGF Signaling,Melanoma Signaling,Molecular Mechanisms of Cancer,Myc Mediated Apoptosis Signaling,Non-Small Cell Lung Cancer Signa…
mmu-miR-351-5p	miR-125b-5p (and other miRNAs w/seed CCCUGAG)	3.017	TargetScan Human	Moderate (predicted)	CDKN2B	Cell Cycle: G1/S Checkpoint Regulation,Cyclins and Cell Cycle Regulation,Glioma Signaling,Molecular Mechanisms of Cancer,Pancreatic Adenocarcinoma Signaling,Senescence Pathway,Small Cell Lung Cancer Signaling
mmu-miR-351-5p	miR-125b-5p (and other miRNAs w/seed CCCUGAG)	3.017	TargetScan Human	Moderate (predicted)	CDR2L
mmu-miR-351-5p	miR-125b-5p (and other miRNAs w/seed CCCUGAG)	3.017	miRecords	Experimentally Observed	CEBPG	Role of Macrophages, Fibroblasts and Endothelial Cells in Rheumatoid Arthritis,Unfolded protein response
mmu-miR-351-5p	miR-125b-5p (and other miRNAs w/seed CCCUGAG)	3.017	TargetScan Human	Moderate (predicted)	CECR2
mmu-miR-351-5p	miR-125b-5p (and other miRNAs w/seed CCCUGAG)	3.017	TargetScan Human	Moderate (predicted)	CELSR2
mmu-miR-351-5p	miR-125b-5p (and other miRNAs w/seed CCCUGAG)	3.017	TargetScan Human	Moderate (predicted)	CEP164
mmu-miR-351-5p	miR-125b-5p (and other miRNAs w/seed CCCUGAG)	3.017	TargetScan Human	Moderate (predicted)	CEP85
mmu-miR-351-5p	miR-125b-5p (and other miRNAs w/seed CCCUGAG)	3.017	TargetScan Human	Moderate (predicted)	CER1	Factors Promoting Cardiogenesis in Vertebrates
mmu-miR-351-5p	miR-125b-5p (and other miRNAs w/seed CCCUGAG)	3.017	TargetScan Human	Moderate (predicted)	CERS3
mmu-miR-351-5p	miR-125b-5p (and other miRNAs w/seed CCCUGAG)	3.017	TargetScan Human	Moderate (predicted)	CFAP73
mmu-miR-351-5p	miR-125b-5p (and other miRNAs w/seed CCCUGAG)	3.017	TargetScan Human	Moderate (predicted)	CFAP97D1
mmu-miR-351-5p	miR-125b-5p (and other miRNAs w/seed CCCUGAG)	3.017	TargetScan Human	Moderate (predicted)	CGN	Sertoli Cell-Sertoli Cell Junction Signaling,Tight Junction Signaling
mmu-miR-351-5p	miR-125b-5p (and other miRNAs w/seed CCCUGAG)	3.017	TargetScan Human	Moderate (predicted)	CGNL1
mmu-miR-351-5p	miR-125b-5p (and other miRNAs w/seed CCCUGAG)	3.017	TargetScan Human	High (predicted)	CGREF1
mmu-miR-351-5p	miR-125b-5p (and other miRNAs w/seed CCCUGAG)	3.017	TargetScan Human	Moderate (predicted)	CHAMP1
mmu-miR-351-5p	miR-125b-5p (and other miRNAs w/seed CCCUGAG)	3.017	TargetScan Human	Moderate (predicted)	CHIT1
mmu-miR-351-5p	miR-125b-5p (and other miRNAs w/seed CCCUGAG)	3.017	TargetScan Human	Moderate (predicted)	CHRM5	AMPK Signaling,cAMP-mediated signaling,eNOS Signaling,G-Protein Coupled Receptor Signaling,Gαq Signaling,Gαs Signaling
mmu-miR-351-5p	miR-125b-5p (and other miRNAs w/seed CCCUGAG)	3.017	TargetScan Human	Moderate (predicted)	CHRNA10	AMPK Signaling,Calcium Signaling,eNOS Signaling
mmu-miR-351-5p	miR-125b-5p (and other miRNAs w/seed CCCUGAG)	3.017	TargetScan Human	Moderate (predicted)	CHTF8
mmu-miR-351-5p	miR-125b-5p (and other miRNAs w/seed CCCUGAG)	3.017	TargetScan Human	Moderate (predicted)	CLDN12	Agranulocyte Adhesion and Diapedesis,Granulocyte Adhesion and Diapedesis,Leukocyte Extravasation Signaling,Sertoli Cell-Sertoli Cell Junction Signaling,Tight Junction Signaling
mmu-miR-351-5p	miR-125b-5p (and other miRNAs w/seed CCCUGAG)	3.017	TargetScan Human	Moderate (predicted)	CLDN2	Agranulocyte Adhesion and Diapedesis,Granulocyte Adhesion and Diapedesis,Leukocyte Extravasation Signaling,Sertoli Cell-Sertoli Cell Junction Signaling,Tight Junction Signaling
mmu-miR-351-5p	miR-125b-5p (and other miRNAs w/seed CCCUGAG)	3.017	TargetScan Human	Moderate (predicted)	CLEC5A
mmu-miR-351-5p	miR-125b-5p (and other miRNAs w/seed CCCUGAG)	3.017	TargetScan Human	Moderate (predicted)	CLN6
mmu-miR-351-5p	miR-125b-5p (and other miRNAs w/seed CCCUGAG)	3.017	TargetScan Human	High (predicted)	CNIH2
mmu-miR-351-5p	miR-125b-5p (and other miRNAs w/seed CCCUGAG)	3.017	TargetScan Human	Moderate (predicted)	CNNM1
mmu-miR-351-5p	miR-125b-5p (and other miRNAs w/seed CCCUGAG)	3.017	TargetScan Human	High (predicted)	CNR2	cAMP-mediated signaling,Endocannabinoid Cancer Inhibition Pathway,Endocannabinoid Developing Neuron Pathway,Endocannabinoid Neuronal Synapse Pathway,G-Protein Coupled Receptor Signaling,Gαi Signaling,Reelin Signaling in Neurons
mmu-miR-351-5p	miR-125b-5p (and other miRNAs w/seed CCCUGAG)	3.017	TargetScan Human	Moderate (predicted)	COL4A3	GP6 Signaling Pathway,Hepatic Fibrosis / Hepatic Stellate Cell Activation
mmu-miR-351-5p	miR-125b-5p (and other miRNAs w/seed CCCUGAG)	3.017	TargetScan Human	Moderate (predicted)	COMMD4
mmu-miR-351-5p	miR-125b-5p (and other miRNAs w/seed CCCUGAG)	3.017	TargetScan Human	Moderate (predicted)	COPZ1	Caveolar-mediated Endocytosis Signaling
mmu-miR-351-5p	miR-125b-5p (and other miRNAs w/seed CCCUGAG)	3.017	TargetScan Human	Moderate (predicted)	CORO2A
mmu-miR-351-5p	miR-125b-5p (and other miRNAs w/seed CCCUGAG)	3.017	TargetScan Human	Moderate (predicted)	COX7A2L	Mitochondrial Dysfunction,Oxidative Phosphorylation
mmu-miR-351-5p	miR-125b-5p (and other miRNAs w/seed CCCUGAG)	3.017	TargetScan Human	Moderate (predicted)	CRB2
mmu-miR-351-5p	miR-125b-5p (and other miRNAs w/seed CCCUGAG)	3.017	TargetScan Human	Moderate (predicted)	CRCP	Adrenomedullin signaling pathway
mmu-miR-351-5p	miR-125b-5p (and other miRNAs w/seed CCCUGAG)	3.017	TargetScan Human	Moderate (predicted)	CREB3L2
mmu-miR-351-5p	miR-125b-5p (and other miRNAs w/seed CCCUGAG)	3.017	TargetScan Human	Moderate (predicted)	CRTAM
mmu-miR-351-5p	miR-125b-5p (and other miRNAs w/seed CCCUGAG)	3.017	TargetScan Human	High (predicted)	CSNK2A1	Amyloid Processing,Clathrin-mediated Endocytosis Signaling,EGF Signaling,IGF-1 Signaling,IL-2 Signaling,IL-6 Signaling,NF-κB Signaling,PD-1, PD-L1 cancer immunotherapy pathway,PDGF Signaling,PTEN Signaling,RAR Activation,VDR/RXR Activation,Wnt/β-catenin Signaling
mmu-miR-351-5p	miR-125b-5p (and other miRNAs w/seed CCCUGAG)	3.017	TargetScan Human	Moderate (predicted)	CSRNP1
mmu-miR-351-5p	miR-125b-5p (and other miRNAs w/seed CCCUGAG)	3.017	TargetScan Human	Moderate (predicted)	CST9
mmu-miR-351-5p	miR-125b-5p (and other miRNAs w/seed CCCUGAG)	3.017	TargetScan Human	Moderate (predicted)	CT55
mmu-miR-351-5p	miR-125b-5p (and other miRNAs w/seed CCCUGAG)	3.017	TargetScan Human	Moderate (predicted)	CT62
mmu-miR-351-5p	miR-125b-5p (and other miRNAs w/seed CCCUGAG)	3.017	TargetScan Human	Moderate (predicted)	CTB_54O99
mmu-miR-351-5p	miR-125b-5p (and other miRNAs w/seed CCCUGAG)	3.017	TargetScan Human	Moderate (predicted)	CTD_2021H93
mmu-miR-351-5p	miR-125b-5p (and other miRNAs w/seed CCCUGAG)	3.017	TargetScan Human	Moderate (predicted)	CTDSP2
mmu-miR-351-5p	miR-125b-5p (and other miRNAs w/seed CCCUGAG)	3.017	TargetScan Human	Moderate (predicted)	CTRC	SPINK1 Pancreatic Cancer Pathway
mmu-miR-351-5p	miR-125b-5p (and other miRNAs w/seed CCCUGAG)	3.017	TargetScan Human	Moderate (predicted)	CTU1
mmu-miR-351-5p	miR-125b-5p (and other miRNAs w/seed CCCUGAG)	3.017	TargetScan Human	High (predicted)	CXCL13	Agranulocyte Adhesion and Diapedesis,Altered T Cell and B Cell Signaling in Rheumatoid Arthritis,Granulocyte Adhesion and Diapedesis
mmu-miR-351-5p	miR-125b-5p (and other miRNAs w/seed CCCUGAG)	3.017	TargetScan Human	Moderate (predicted)	CYB561D1
mmu-miR-351-5p	miR-125b-5p (and other miRNAs w/seed CCCUGAG)	3.017	TargetScan Human	Moderate (predicted)	CYB5D1
mmu-miR-351-5p	miR-125b-5p (and other miRNAs w/seed CCCUGAG)	3.017	TargetScan Human	Moderate (predicted)	CYCS	Amyotrophic Lateral Sclerosis Signaling,Apoptosis Signaling,CD27 Signaling in Lymphocytes,Ceramide Signaling,Cytotoxic T Lymphocyte-mediated Apoptosis of Target Cells,Death Receptor Signaling,Docosahexaenoic Acid (DHA) Signaling,Granzyme B Signaling,Huntington's Disease Signaling,Induction of Apoptosis by HIV1,Lymphotoxin β Receptor Signaling,Mitochondrial Dysfunction,Molecular Mechanisms of Canc…
mmu-miR-351-5p	miR-125b-5p (and other miRNAs w/seed CCCUGAG)	3.017	TargetScan Human	Moderate (predicted)	CYP11B2	Glucocorticoid Biosynthesis,Mineralocorticoid Biosynthesis
mmu-miR-351-5p	miR-125b-5p (and other miRNAs w/seed CCCUGAG)	3.017	miRecords	Experimentally Observed	CYP1A1	Acetone Degradation I (to Methylglyoxal),Aryl Hydrocarbon Receptor Signaling,Bupropion Degradation,Estrogen Biosynthesis,Melatonin Degradation I,Nicotine Degradation II,Nicotine Degradation III,Superpathway of Melatonin Degradation,Xenobiotic Metabolism Signaling
mmu-miR-351-5p	miR-125b-5p (and other miRNAs w/seed CCCUGAG)	3.017	TargetScan Human	High (predicted)	CYP24A1	VDR/RXR Activation
mmu-miR-351-5p	miR-125b-5p (and other miRNAs w/seed CCCUGAG)	3.017	TargetScan Human	Moderate (predicted)	CYP3A5	Acetone Degradation I (to Methylglyoxal),Bupropion Degradation,Estrogen Biosynthesis,LPS/IL-1 Mediated Inhibition of RXR Function,Melatonin Degradation I,Nicotine Degradation II,Nicotine Degradation III,PXR/RXR Activation,Superpathway of Melatonin Degradation,Xenobiotic Metabolism Signaling
mmu-miR-351-5p	miR-125b-5p (and other miRNAs w/seed CCCUGAG)	3.017	TargetScan Human	Moderate (predicted)	CYTH1
mmu-miR-351-5p	miR-125b-5p (and other miRNAs w/seed CCCUGAG)	3.017	TargetScan Human	Moderate (predicted)	CYYR1
mmu-miR-351-5p	miR-125b-5p (and other miRNAs w/seed CCCUGAG)	3.017	TargetScan Human	Moderate (predicted)	DAAM1	PCP pathway,Role of Macrophages, Fibroblasts and Endothelial Cells in Rheumatoid Arthritis
mmu-miR-351-5p	miR-125b-5p (and other miRNAs w/seed CCCUGAG)	3.017	TargetScan Human	Moderate (predicted)	DAZAP2
mmu-miR-351-5p	miR-125b-5p (and other miRNAs w/seed CCCUGAG)	3.017	TargetScan Human	Moderate (predicted)	DCAF4L1
mmu-miR-351-5p	miR-125b-5p (and other miRNAs w/seed CCCUGAG)	3.017	TargetScan Human	Moderate (predicted)	DCLRE1A
mmu-miR-351-5p	miR-125b-5p (and other miRNAs w/seed CCCUGAG)	3.017	TargetScan Human	Moderate (predicted)	DCTN5
mmu-miR-351-5p	miR-125b-5p (and other miRNAs w/seed CCCUGAG)	3.017	TargetScan Human	Moderate (predicted)	DCTPP1
mmu-miR-351-5p	miR-125b-5p (and other miRNAs w/seed CCCUGAG)	3.017	TargetScan Human	Moderate (predicted)	DCX	Reelin Signaling in Neurons
mmu-miR-351-5p	miR-125b-5p (and other miRNAs w/seed CCCUGAG)	3.017	TargetScan Human	Moderate (predicted)	DDB2	Hereditary Breast Cancer Signaling,NER Pathway
mmu-miR-351-5p	miR-125b-5p (and other miRNAs w/seed CCCUGAG)	3.017	TarBase	Experimentally Observed	DDX19B
mmu-miR-351-5p	miR-125b-5p (and other miRNAs w/seed CCCUGAG)	3.017	TargetScan Human	Moderate (predicted)	DDX42
mmu-miR-351-5p	miR-125b-5p (and other miRNAs w/seed CCCUGAG)	3.017	TargetScan Human	Moderate (predicted)	DEFB125	Th17 Activation Pathway
mmu-miR-351-5p	miR-125b-5p (and other miRNAs w/seed CCCUGAG)	3.017	TargetScan Human	Moderate (predicted)	DENND6A
mmu-miR-351-5p	miR-125b-5p (and other miRNAs w/seed CCCUGAG)	3.017	TargetScan Human	Moderate (predicted)	DGAT1	Triacylglycerol Biosynthesis
mmu-miR-351-5p	miR-125b-5p (and other miRNAs w/seed CCCUGAG)	3.017	TargetScan Human	Moderate (predicted)	DHFR2	dTMP De Novo Biosynthesis
mmu-miR-351-5p	miR-125b-5p (and other miRNAs w/seed CCCUGAG)	3.017	TargetScan Human	High (predicted)	DHX33
mmu-miR-351-5p	miR-125b-5p (and other miRNAs w/seed CCCUGAG)	3.017	miRecords	Experimentally Observed	DICER1
mmu-miR-351-5p	miR-125b-5p (and other miRNAs w/seed CCCUGAG)	3.017	miRecords	Experimentally Observed	DIO3	Thyroid Hormone Metabolism I (via Deiodination),Thyroid Hormone Metabolism II (via Conjugation and/or Degradation),Thyronamine and Iodothyronamine Metabolism,TR/RXR Activation
mmu-miR-351-5p	miR-125b-5p (and other miRNAs w/seed CCCUGAG)	3.017	TargetScan Human	Moderate (predicted)	DIRAS1
mmu-miR-351-5p	miR-125b-5p (and other miRNAs w/seed CCCUGAG)	3.017	TargetScan Human	Moderate (predicted)	DIS3	Inhibition of ARE-Mediated mRNA Degradation Pathway
mmu-miR-351-5p	miR-125b-5p (and other miRNAs w/seed CCCUGAG)	3.017	TargetScan Human	High (predicted)	DIS3L2
mmu-miR-351-5p	miR-125b-5p (and other miRNAs w/seed CCCUGAG)	3.017	TargetScan Human	Moderate (predicted)	DNAH10OS
mmu-miR-351-5p	miR-125b-5p (and other miRNAs w/seed CCCUGAG)	3.017	TargetScan Human	Moderate (predicted)	DNAH11
mmu-miR-351-5p	miR-125b-5p (and other miRNAs w/seed CCCUGAG)	3.017	TargetScan Human	Moderate (predicted)	DNAH17-AS1
mmu-miR-351-5p	miR-125b-5p (and other miRNAs w/seed CCCUGAG)	3.017	TargetScan Human	Moderate (predicted)	DNAH2
mmu-miR-351-5p	miR-125b-5p (and other miRNAs w/seed CCCUGAG)	3.017	TargetScan Human	Moderate (predicted)	DNAJB5	Aldosterone Signaling in Epithelial Cells,NRF2-mediated Oxidative Stress Response,Protein Ubiquitination Pathway
mmu-miR-351-5p	miR-125b-5p (and other miRNAs w/seed CCCUGAG)	3.017	TargetScan Human	Moderate (predicted)	DNAJC14	Aldosterone Signaling in Epithelial Cells,NRF2-mediated Oxidative Stress Response,Protein Ubiquitination Pathway
mmu-miR-351-5p	miR-125b-5p (and other miRNAs w/seed CCCUGAG)	3.017	TargetScan Human	High (predicted)	DNAJC19	Aldosterone Signaling in Epithelial Cells,NRF2-mediated Oxidative Stress Response,Protein Ubiquitination Pathway
mmu-miR-351-5p	miR-125b-5p (and other miRNAs w/seed CCCUGAG)	3.017	TargetScan Human	Moderate (predicted)	DNAJC5G	Aldosterone Signaling in Epithelial Cells,NRF2-mediated Oxidative Stress Response,Protein Ubiquitination Pathway
mmu-miR-351-5p	miR-125b-5p (and other miRNAs w/seed CCCUGAG)	3.017	TargetScan Human	Moderate (predicted)	DNAL4
mmu-miR-351-5p	miR-125b-5p (and other miRNAs w/seed CCCUGAG)	3.017	TargetScan Human	High (predicted)	DOCK3	PEDF Signaling
mmu-miR-351-5p	miR-125b-5p (and other miRNAs w/seed CCCUGAG)	3.017	TargetScan Human	Moderate (predicted)	DOK1	Ephrin Receptor Signaling,FcγRIIB Signaling in B Lymphocytes,GDNF Family Ligand-Receptor Interactions
mmu-miR-351-5p	miR-125b-5p (and other miRNAs w/seed CCCUGAG)	3.017	TargetScan Human	Moderate (predicted)	DPF2
mmu-miR-351-5p	miR-125b-5p (and other miRNAs w/seed CCCUGAG)	3.017	TargetScan Human	Moderate (predicted)	DPH2
mmu-miR-351-5p	miR-125b-5p (and other miRNAs w/seed CCCUGAG)	3.017	TargetScan Human	Moderate (predicted)	DPM2	Dolichyl-diphosphooligosaccharide Biosynthesis
mmu-miR-351-5p	miR-125b-5p (and other miRNAs w/seed CCCUGAG)	3.017	TargetScan Human	Moderate (predicted)	DPPA3
mmu-miR-351-5p	miR-125b-5p (and other miRNAs w/seed CCCUGAG)	3.017	TargetScan Human	High (predicted)	DRAM2
mmu-miR-351-5p	miR-125b-5p (and other miRNAs w/seed CCCUGAG)	3.017	TargetScan Human	Moderate (predicted)	DRD4	cAMP-mediated signaling,Dopamine Receptor Signaling,Dopamine-DARPP32 Feedback in cAMP Signaling,G-Protein Coupled Receptor Signaling,Gαi Signaling
mmu-miR-351-5p	miR-125b-5p (and other miRNAs w/seed CCCUGAG)	3.017	TargetScan Human	Moderate (predicted)	DUOX1
mmu-miR-351-5p	miR-125b-5p (and other miRNAs w/seed CCCUGAG)	3.017	TarBase,TargetScan Human	Experimentally Observed,High (predicted)	DUS1L
mmu-miR-351-5p	miR-125b-5p (and other miRNAs w/seed CCCUGAG)	3.017	TargetScan Human	Moderate (predicted)	DUSP28	3-phosphoinositide Biosynthesis,3-phosphoinositide Degradation,D-myo-inositol (1,4,5,6)-Tetrakisphosphate Biosynthesis,D-myo-inositol (3,4,5,6)-tetrakisphosphate Biosynthesis,D-myo-inositol-5-phosphate Metabolism,Superpathway of Inositol Phosphate Compounds
mmu-miR-351-5p	miR-125b-5p (and other miRNAs w/seed CCCUGAG)	3.017	TargetScan Human	Moderate (predicted)	DUSP3	Protein Kinase A Signaling
mmu-miR-351-5p	miR-125b-5p (and other miRNAs w/seed CCCUGAG)	3.017	TargetScan Human	Moderate (predicted)	DUSP6	cAMP-mediated signaling,ERK/MAPK Signaling,G-Protein Coupled Receptor Signaling,Protein Kinase A Signaling,Sirtuin Signaling Pathway
mmu-miR-351-5p	miR-125b-5p (and other miRNAs w/seed CCCUGAG)	3.017	TargetScan Human	Moderate (predicted)	DYDC2
mmu-miR-351-5p	miR-125b-5p (and other miRNAs w/seed CCCUGAG)	3.017	TargetScan Human	Moderate (predicted)	E2F2	Breast Cancer Regulation by Stathmin1,Cell Cycle Regulation by BTG Family Proteins,Cell Cycle: G1/S Checkpoint Regulation,Chronic Myeloid Leukemia Signaling,Cyclins and Cell Cycle Regulation,Estrogen-mediated S-phase Entry,Glioblastoma Multiforme Signaling,Glioma Signaling,Molecular Mechanisms of Cancer,Pancreatic Adenocarcinoma Signaling,Role of BRCA1 in DNA Damage Response,Role of CHK Proteins …
mmu-miR-351-5p	miR-125b-5p (and other miRNAs w/seed CCCUGAG)	3.017	Ingenuity Expert Findings,TargetScan Human	Experimentally Observed,Moderate (predicted)	E2F3	Breast Cancer Regulation by Stathmin1,Cell Cycle Regulation by BTG Family Proteins,Cell Cycle: G1/S Checkpoint Regulation,Chronic Myeloid Leukemia Signaling,Cyclins and Cell Cycle Regulation,Estrogen-mediated S-phase Entry,Glioblastoma Multiforme Signaling,Glioma Signaling,Molecular Mechanisms of Cancer,Pancreatic Adenocarcinoma Signaling,Role of BRCA1 in DNA Damage Response,Role of CHK Proteins …
mmu-miR-351-5p	miR-125b-5p (and other miRNAs w/seed CCCUGAG)	3.017	TargetScan Human	Moderate (predicted)	EAF1
mmu-miR-351-5p	miR-125b-5p (and other miRNAs w/seed CCCUGAG)	3.017	TargetScan Human	Moderate (predicted)	EBF4
mmu-miR-351-5p	miR-125b-5p (and other miRNAs w/seed CCCUGAG)	3.017	TargetScan Human	Moderate (predicted)	ECE1	Endothelin-1 Signaling,Hepatic Fibrosis / Hepatic Stellate Cell Activation,Neuroprotective Role of THOP1 in Alzheimer's Disease
mmu-miR-351-5p	miR-125b-5p (and other miRNAs w/seed CCCUGAG)	3.017	TargetScan Human	Moderate (predicted)	EDEM1	Unfolded protein response
mmu-miR-351-5p	miR-125b-5p (and other miRNAs w/seed CCCUGAG)	3.017	TargetScan Human	Moderate (predicted)	EEF1G
mmu-miR-351-5p	miR-125b-5p (and other miRNAs w/seed CCCUGAG)	3.017	TargetScan Human	Moderate (predicted)	EFCAB14
mmu-miR-351-5p	miR-125b-5p (and other miRNAs w/seed CCCUGAG)	3.017	TargetScan Human	High (predicted)	EIF1AD
mmu-miR-351-5p	miR-125b-5p (and other miRNAs w/seed CCCUGAG)	3.017	TargetScan Human	Moderate (predicted)	EIF2B5	Cardiac Hypertrophy Signaling,Cardiac Hypertrophy Signaling (Enhanced),EIF2 Signaling,Insulin Receptor Signaling,Regulation of eIF4 and p70S6K Signaling,VEGF Signaling
mmu-miR-351-5p	miR-125b-5p (and other miRNAs w/seed CCCUGAG)	3.017	TargetScan Human	Moderate (predicted)	EIF4EBP1	Acute Myeloid Leukemia Signaling,AMPK Signaling,Cardiac Hypertrophy Signaling (Enhanced),ERK/MAPK Signaling,FLT3 Signaling in Hematopoietic Progenitor Cells,IL-8 Signaling,Insulin Receptor Signaling,mTOR Signaling,PI3K/AKT Signaling,Regulation of eIF4 and p70S6K Signaling,Senescence Pathway,Synaptogenesis Signaling Pathway,UVB-Induced MAPK Signaling
mmu-miR-351-5p	miR-125b-5p (and other miRNAs w/seed CCCUGAG)	3.017	TargetScan Human	Moderate (predicted)	EIF4EBP3	Regulation of eIF4 and p70S6K Signaling,Synaptogenesis Signaling Pathway
mmu-miR-351-5p	miR-125b-5p (and other miRNAs w/seed CCCUGAG)	3.017	miRecords	Experimentally Observed	ELAVL1	AMPK Signaling,HOTAIR Regulatory Pathway,VEGF Signaling
mmu-miR-351-5p	miR-125b-5p (and other miRNAs w/seed CCCUGAG)	3.017	TargetScan Human	Moderate (predicted)	ELAVL4
mmu-miR-351-5p	miR-125b-5p (and other miRNAs w/seed CCCUGAG)	3.017	TargetScan Human	Moderate (predicted)	ELL
mmu-miR-351-5p	miR-125b-5p (and other miRNAs w/seed CCCUGAG)	3.017	TargetScan Human	Moderate (predicted)	ELOVL1	Stearate Biosynthesis I (Animals),Triacylglycerol Biosynthesis
mmu-miR-351-5p	miR-125b-5p (and other miRNAs w/seed CCCUGAG)	3.017	TargetScan Human	Moderate (predicted)	ELOVL4
mmu-miR-351-5p	miR-125b-5p (and other miRNAs w/seed CCCUGAG)	3.017	TargetScan Human	Moderate (predicted)	ELOVL6	Stearate Biosynthesis I (Animals),Triacylglycerol Biosynthesis
mmu-miR-351-5p	miR-125b-5p (and other miRNAs w/seed CCCUGAG)	3.017	TargetScan Human	Moderate (predicted)	EMB
mmu-miR-351-5p	miR-125b-5p (and other miRNAs w/seed CCCUGAG)	3.017	TargetScan Human	Moderate (predicted)	EMID1
mmu-miR-351-5p	miR-125b-5p (and other miRNAs w/seed CCCUGAG)	3.017	TargetScan Human	High (predicted)	ENPEP
mmu-miR-351-5p	miR-125b-5p (and other miRNAs w/seed CCCUGAG)	3.017	TargetScan Human	Moderate (predicted)	ENPP1
mmu-miR-351-5p	miR-125b-5p (and other miRNAs w/seed CCCUGAG)	3.017	TargetScan Human	High (predicted)	ENTPD1	Pyrimidine Ribonucleotides De Novo Biosynthesis,Pyrimidine Ribonucleotides Interconversion
mmu-miR-351-5p	miR-125b-5p (and other miRNAs w/seed CCCUGAG)	3.017	TarBase,TargetScan Human	Experimentally Observed,Moderate (predicted)	ENTPD4
mmu-miR-351-5p	miR-125b-5p (and other miRNAs w/seed CCCUGAG)	3.017	TargetScan Human	Moderate (predicted)	EPM2A	Protein Kinase A Signaling
mmu-miR-351-5p	miR-125b-5p (and other miRNAs w/seed CCCUGAG)	3.017	TargetScan Human	High (predicted)	EPO	Erythropoietin Signaling,Hematopoiesis from Multipotent Stem Cells,Hematopoiesis from Pluripotent Stem Cells,HIF1α Signaling,Hypoxia Signaling in the Cardiovascular System,Iron homeostasis signaling pathway,Role of JAK2 in Hormone-like Cytokine Signaling,Sirtuin Signaling Pathway
mmu-miR-351-5p	miR-125b-5p (and other miRNAs w/seed CCCUGAG)	3.017	TargetScan Human	Moderate (predicted)	EPOR	Erythropoietin Signaling,Role of JAK2 in Hormone-like Cytokine Signaling
mmu-miR-351-5p	miR-125b-5p (and other miRNAs w/seed CCCUGAG)	3.017	TargetScan Human	Moderate (predicted)	EPSTI1
mmu-miR-351-5p	miR-125b-5p (and other miRNAs w/seed CCCUGAG)	3.017	miRecords	Experimentally Observed	ERBB2	Agrin Interactions at Neuromuscular Junction,Axonal Guidance Signaling,Bladder Cancer Signaling,Endometrial Cancer Signaling,ErbB Signaling,ErbB2-ErbB3 Signaling,HER-2 Signaling in Breast Cancer,HOTAIR Regulatory Pathway,IL-15 Production,Neuregulin Signaling,Non-Small Cell Lung Cancer Signaling,Pancreatic Adenocarcinoma Signaling,Sperm Motility
mmu-miR-351-5p	miR-125b-5p (and other miRNAs w/seed CCCUGAG)	3.017	TargetScan Human,miRecords	Experimentally Observed,Moderate (predicted)	ERBB3	Agrin Interactions at Neuromuscular Junction,ErbB Signaling,ErbB2-ErbB3 Signaling,HER-2 Signaling in Breast Cancer,IL-15 Production,Neuregulin Signaling,Sperm Motility
mmu-miR-351-5p	miR-125b-5p (and other miRNAs w/seed CCCUGAG)	3.017	TargetScan Human	Moderate (predicted)	ERMN
mmu-miR-351-5p	miR-125b-5p (and other miRNAs w/seed CCCUGAG)	3.017	TargetScan Human	High (predicted)	ESRRA	Sirtuin Signaling Pathway
mmu-miR-351-5p	miR-125b-5p (and other miRNAs w/seed CCCUGAG)	3.017	TargetScan Human	Moderate (predicted)	ESRRG
mmu-miR-351-5p	miR-125b-5p (and other miRNAs w/seed CCCUGAG)	3.017	TargetScan Human	Moderate (predicted)	ETS1	B Cell Receptor Signaling,ERK/MAPK Signaling,GM-CSF Signaling,HGF Signaling,Regulation of the Epithelial-Mesenchymal Transition Pathway,Renal Cell Carcinoma Signaling,Senescence Pathway,Sumoylation Pathway,Telomerase Signaling
mmu-miR-351-5p	miR-125b-5p (and other miRNAs w/seed CCCUGAG)	3.017	TargetScan Human	High (predicted)	ETV3
mmu-miR-351-5p	miR-125b-5p (and other miRNAs w/seed CCCUGAG)	3.017	TargetScan Human	Moderate (predicted)	ETV7
mmu-miR-351-5p	miR-125b-5p (and other miRNAs w/seed CCCUGAG)	3.017	TargetScan Human	Moderate (predicted)	EVA1A
mmu-miR-351-5p	miR-125b-5p (and other miRNAs w/seed CCCUGAG)	3.017	TargetScan Human	Moderate (predicted)	EXO5
mmu-miR-351-5p	miR-125b-5p (and other miRNAs w/seed CCCUGAG)	3.017	TargetScan Human	Moderate (predicted)	FAAP100	Hereditary Breast Cancer Signaling,Role of BRCA1 in DNA Damage Response
mmu-miR-351-5p	miR-125b-5p (and other miRNAs w/seed CCCUGAG)	3.017	TargetScan Human	Moderate (predicted)	FADS2	Oleate Biosynthesis II (Animals),γ-linolenate Biosynthesis II (Animals)
mmu-miR-351-5p	miR-125b-5p (and other miRNAs w/seed CCCUGAG)	3.017	TargetScan Human	Moderate (predicted)	FADS3
mmu-miR-351-5p	miR-125b-5p (and other miRNAs w/seed CCCUGAG)	3.017	TargetScan Human	Moderate (predicted)	FAM107B
mmu-miR-351-5p	miR-125b-5p (and other miRNAs w/seed CCCUGAG)	3.017	TargetScan Human	High (predicted)	FAM118A
mmu-miR-351-5p	miR-125b-5p (and other miRNAs w/seed CCCUGAG)	3.017	TargetScan Human	Moderate (predicted)	FAM120AOS
mmu-miR-351-5p	miR-125b-5p (and other miRNAs w/seed CCCUGAG)	3.017	TargetScan Human	High (predicted)	FAM131B
mmu-miR-351-5p	miR-125b-5p (and other miRNAs w/seed CCCUGAG)	3.017	TargetScan Human	Moderate (predicted)	FAM131C
mmu-miR-351-5p	miR-125b-5p (and other miRNAs w/seed CCCUGAG)	3.017	TargetScan Human	Moderate (predicted)	FAM135B
mmu-miR-351-5p	miR-125b-5p (and other miRNAs w/seed CCCUGAG)	3.017	TargetScan Human	High (predicted)	FAM169B
mmu-miR-351-5p	miR-125b-5p (and other miRNAs w/seed CCCUGAG)	3.017	TargetScan Human	Moderate (predicted)	FAM178B
mmu-miR-351-5p	miR-125b-5p (and other miRNAs w/seed CCCUGAG)	3.017	TargetScan Human	Moderate (predicted)	FAM185A
mmu-miR-351-5p	miR-125b-5p (and other miRNAs w/seed CCCUGAG)	3.017	TargetScan Human	Moderate (predicted)	FAM221B
mmu-miR-351-5p	miR-125b-5p (and other miRNAs w/seed CCCUGAG)	3.017	TargetScan Human	Moderate (predicted)	FAM222B
mmu-miR-351-5p	miR-125b-5p (and other miRNAs w/seed CCCUGAG)	3.017	TargetScan Human	Moderate (predicted)	FAM234B
mmu-miR-351-5p	miR-125b-5p (and other miRNAs w/seed CCCUGAG)	3.017	TargetScan Human	Moderate (predicted)	FAM27C
mmu-miR-351-5p	miR-125b-5p (and other miRNAs w/seed CCCUGAG)	3.017	TargetScan Human	Moderate (predicted)	FAM71E1
mmu-miR-351-5p	miR-125b-5p (and other miRNAs w/seed CCCUGAG)	3.017	TargetScan Human	Moderate (predicted)	FAM78A
mmu-miR-351-5p	miR-125b-5p (and other miRNAs w/seed CCCUGAG)	3.017	TargetScan Human	Moderate (predicted)	FAM92B
mmu-miR-351-5p	miR-125b-5p (and other miRNAs w/seed CCCUGAG)	3.017	TargetScan Human	Moderate (predicted)	FANCC	Hereditary Breast Cancer Signaling,Role of BRCA1 in DNA Damage Response
mmu-miR-351-5p	miR-125b-5p (and other miRNAs w/seed CCCUGAG)	3.017	TargetScan Human	Moderate (predicted)	FBXL12
mmu-miR-351-5p	miR-125b-5p (and other miRNAs w/seed CCCUGAG)	3.017	TargetScan Human	Moderate (predicted)	FBXO10
mmu-miR-351-5p	miR-125b-5p (and other miRNAs w/seed CCCUGAG)	3.017	TargetScan Human	Moderate (predicted)	FBXO45
mmu-miR-351-5p	miR-125b-5p (and other miRNAs w/seed CCCUGAG)	3.017	TargetScan Human	High (predicted)	FBXW4
mmu-miR-351-5p	miR-125b-5p (and other miRNAs w/seed CCCUGAG)	3.017	TargetScan Human	Moderate (predicted)	FEM1A
mmu-miR-351-5p	miR-125b-5p (and other miRNAs w/seed CCCUGAG)	3.017	TargetScan Human	Moderate (predicted)	FFAR3	cAMP-mediated signaling,G-Protein Coupled Receptor Signaling,GPCR-Mediated Nutrient Sensing in Enteroendocrine Cells,Gαi Signaling
mmu-miR-351-5p	miR-125b-5p (and other miRNAs w/seed CCCUGAG)	3.017	TargetScan Human	Moderate (predicted)	FGF23	Actin Cytoskeleton Signaling,Bladder Cancer Signaling,Cardiac Hypertrophy Signaling (Enhanced),Clathrin-mediated Endocytosis Signaling,FGF Signaling,Regulation of the Epithelial-Mesenchymal Transition Pathway
mmu-miR-351-5p	miR-125b-5p (and other miRNAs w/seed CCCUGAG)	3.017	TargetScan Human	Moderate (predicted)	FGFR2	Adipogenesis pathway,Cardiac Hypertrophy Signaling (Enhanced),FGF Signaling,Hepatic Fibrosis / Hepatic Stellate Cell Activation,Human Embryonic Stem Cell Pluripotency,IL-15 Production,NF-κB Signaling,PTEN Signaling,Regulation of the Epithelial-Mesenchymal Transition Pathway,Sperm Motility,STAT3 Pathway,White Adipose Tissue Browning Pathway
mmu-miR-351-5p	miR-125b-5p (and other miRNAs w/seed CCCUGAG)	3.017	TargetScan Human	Moderate (predicted)	FKBP2
mmu-miR-351-5p	miR-125b-5p (and other miRNAs w/seed CCCUGAG)	3.017	TargetScan Human	Moderate (predicted)	FKTN
mmu-miR-351-5p	miR-125b-5p (and other miRNAs w/seed CCCUGAG)	3.017	TargetScan Human	Moderate (predicted)	FLG
mmu-miR-351-5p	miR-125b-5p (and other miRNAs w/seed CCCUGAG)	3.017	TargetScan Human	Moderate (predicted)	FLOT2	Caveolar-mediated Endocytosis Signaling
mmu-miR-351-5p	miR-125b-5p (and other miRNAs w/seed CCCUGAG)	3.017	TargetScan Human	High (predicted)	FLVCR2
mmu-miR-351-5p	miR-125b-5p (and other miRNAs w/seed CCCUGAG)	3.017	TargetScan Human	High (predicted)	FMO2	LPS/IL-1 Mediated Inhibition of RXR Function,Nicotine Degradation II,Xenobiotic Metabolism Signaling
mmu-miR-351-5p	miR-125b-5p (and other miRNAs w/seed CCCUGAG)	3.017	TargetScan Human	Moderate (predicted)	FMR1
mmu-miR-351-5p	miR-125b-5p (and other miRNAs w/seed CCCUGAG)	3.017	TargetScan Human	Moderate (predicted)	FOXD2
mmu-miR-351-5p	miR-125b-5p (and other miRNAs w/seed CCCUGAG)	3.017	TargetScan Human	Moderate (predicted)	FOXL2NB
mmu-miR-351-5p	miR-125b-5p (and other miRNAs w/seed CCCUGAG)	3.017	TargetScan Human	Moderate (predicted)	FOXQ1
mmu-miR-351-5p	miR-125b-5p (and other miRNAs w/seed CCCUGAG)	3.017	TargetScan Human	Moderate (predicted)	FPR3	fMLP Signaling in Neutrophils,Granulocyte Adhesion and Diapedesis
mmu-miR-351-5p	miR-125b-5p (and other miRNAs w/seed CCCUGAG)	3.017	TargetScan Human	Moderate (predicted)	FRAT2
mmu-miR-351-5p	miR-125b-5p (and other miRNAs w/seed CCCUGAG)	3.017	TargetScan Human	High (predicted)	FRMD1
mmu-miR-351-5p	miR-125b-5p (and other miRNAs w/seed CCCUGAG)	3.017	TargetScan Human	Moderate (predicted)	FUT1
mmu-miR-351-5p	miR-125b-5p (and other miRNAs w/seed CCCUGAG)	3.017	TargetScan Human	Moderate (predicted)	FUT7
mmu-miR-351-5p	miR-125b-5p (and other miRNAs w/seed CCCUGAG)	3.017	TargetScan Human	Moderate (predicted)	GALNS	Chondroitin Sulfate Degradation (Metazoa)
mmu-miR-351-5p	miR-125b-5p (and other miRNAs w/seed CCCUGAG)	3.017	TargetScan Human	High (predicted)	GALNT14
mmu-miR-351-5p	miR-125b-5p (and other miRNAs w/seed CCCUGAG)	3.017	TargetScan Human	Moderate (predicted)	GALNT7
mmu-miR-351-5p	miR-125b-5p (and other miRNAs w/seed CCCUGAG)	3.017	TargetScan Human	Moderate (predicted)	GALP
mmu-miR-351-5p	miR-125b-5p (and other miRNAs w/seed CCCUGAG)	3.017	TargetScan Human	Moderate (predicted)	GBP2
mmu-miR-351-5p	miR-125b-5p (and other miRNAs w/seed CCCUGAG)	3.017	TargetScan Human	High (predicted)	GCNT1
mmu-miR-351-5p	miR-125b-5p (and other miRNAs w/seed CCCUGAG)	3.017	TargetScan Human	Moderate (predicted)	GDF11
mmu-miR-351-5p	miR-125b-5p (and other miRNAs w/seed CCCUGAG)	3.017	TargetScan Human	Moderate (predicted)	GDNF	Amyotrophic Lateral Sclerosis Signaling,GDNF Family Ligand-Receptor Interactions,Neuroinflammation Signaling Pathway,PEDF Signaling,Thyroid Cancer Signaling
mmu-miR-351-5p	miR-125b-5p (and other miRNAs w/seed CCCUGAG)	3.017	TargetScan Human	High (predicted)	GEMIN2
mmu-miR-351-5p	miR-125b-5p (and other miRNAs w/seed CCCUGAG)	3.017	TargetScan Human	Moderate (predicted)	GFOD2
mmu-miR-351-5p	miR-125b-5p (and other miRNAs w/seed CCCUGAG)	3.017	TargetScan Human	Moderate (predicted)	GGA2
mmu-miR-351-5p	miR-125b-5p (and other miRNAs w/seed CCCUGAG)	3.017	TargetScan Human	Moderate (predicted)	GGT7	Leukotriene Biosynthesis,γ-glutamyl Cycle
mmu-miR-351-5p	miR-125b-5p (and other miRNAs w/seed CCCUGAG)	3.017	TargetScan Human	Moderate (predicted)	GINS3
mmu-miR-351-5p	miR-125b-5p (and other miRNAs w/seed CCCUGAG)	3.017	TargetScan Human	Moderate (predicted)	GJB7	Gap Junction Signaling
mmu-miR-351-5p	miR-125b-5p (and other miRNAs w/seed CCCUGAG)	3.017	TargetScan Human	High (predicted)	GJC1	Gap Junction Signaling
mmu-miR-351-5p	miR-125b-5p (and other miRNAs w/seed CCCUGAG)	3.017	TargetScan Human	Moderate (predicted)	GJC2	Gap Junction Signaling
mmu-miR-351-5p	miR-125b-5p (and other miRNAs w/seed CCCUGAG)	3.017	TargetScan Human	High (predicted)	GJC3	Gap Junction Signaling
mmu-miR-351-5p	miR-125b-5p (and other miRNAs w/seed CCCUGAG)	3.017	TargetScan Human	Moderate (predicted)	GK5	Glycerol Degradation I
mmu-miR-351-5p	miR-125b-5p (and other miRNAs w/seed CCCUGAG)	3.017	TargetScan Human	Moderate (predicted)	GLB1L2
mmu-miR-351-5p	miR-125b-5p (and other miRNAs w/seed CCCUGAG)	3.017	TargetScan Human	Moderate (predicted)	GLTP
mmu-miR-351-5p	miR-125b-5p (and other miRNAs w/seed CCCUGAG)	3.017	TargetScan Human	Moderate (predicted)	GLYCTK
mmu-miR-351-5p	miR-125b-5p (and other miRNAs w/seed CCCUGAG)	3.017	TargetScan Human	Moderate (predicted)	GMFB
mmu-miR-351-5p	miR-125b-5p (and other miRNAs w/seed CCCUGAG)	3.017	TargetScan Human	High (predicted)	GMIP
mmu-miR-351-5p	miR-125b-5p (and other miRNAs w/seed CCCUGAG)	3.017	TargetScan Human	Moderate (predicted)	GOLGA5
mmu-miR-351-5p	miR-125b-5p (and other miRNAs w/seed CCCUGAG)	3.017	TargetScan Human	Moderate (predicted)	GOPC
mmu-miR-351-5p	miR-125b-5p (and other miRNAs w/seed CCCUGAG)	3.017	TargetScan Human	Moderate (predicted)	GORASP1
mmu-miR-351-5p	miR-125b-5p (and other miRNAs w/seed CCCUGAG)	3.017	TargetScan Human	Moderate (predicted)	GP2
mmu-miR-351-5p	miR-125b-5p (and other miRNAs w/seed CCCUGAG)	3.017	TargetScan Human	Moderate (predicted)	GP6	GP6 Signaling Pathway
mmu-miR-351-5p	miR-125b-5p (and other miRNAs w/seed CCCUGAG)	3.017	TargetScan Human	Moderate (predicted)	GPALPP1
mmu-miR-351-5p	miR-125b-5p (and other miRNAs w/seed CCCUGAG)	3.017	TargetScan Human	Moderate (predicted)	GPC1
mmu-miR-351-5p	miR-125b-5p (and other miRNAs w/seed CCCUGAG)	3.017	TargetScan Human	Moderate (predicted)	GPC4
mmu-miR-351-5p	miR-125b-5p (and other miRNAs w/seed CCCUGAG)	3.017	TargetScan Human	Moderate (predicted)	GPC6
mmu-miR-351-5p	miR-125b-5p (and other miRNAs w/seed CCCUGAG)	3.017	TargetScan Human	Moderate (predicted)	GPR107
mmu-miR-351-5p	miR-125b-5p (and other miRNAs w/seed CCCUGAG)	3.017	TargetScan Human	Moderate (predicted)	GPR153
mmu-miR-351-5p	miR-125b-5p (and other miRNAs w/seed CCCUGAG)	3.017	TargetScan Human	Moderate (predicted)	GPR157
mmu-miR-351-5p	miR-125b-5p (and other miRNAs w/seed CCCUGAG)	3.017	TargetScan Human,miRecords	Experimentally Observed,Moderate (predicted)	GPR160
mmu-miR-351-5p	miR-125b-5p (and other miRNAs w/seed CCCUGAG)	3.017	TargetScan Human	High (predicted)	GPR39
mmu-miR-351-5p	miR-125b-5p (and other miRNAs w/seed CCCUGAG)	3.017	TargetScan Human	Moderate (predicted)	GPR42
mmu-miR-351-5p	miR-125b-5p (and other miRNAs w/seed CCCUGAG)	3.017	TargetScan Human	Moderate (predicted)	GRAMD2A
mmu-miR-351-5p	miR-125b-5p (and other miRNAs w/seed CCCUGAG)	3.017	TargetScan Human	High (predicted)	GRB10	IGF-1 Signaling,Insulin Receptor Signaling
mmu-miR-351-5p	miR-125b-5p (and other miRNAs w/seed CCCUGAG)	3.017	TargetScan Human	High (predicted)	GREB1L
mmu-miR-351-5p	miR-125b-5p (and other miRNAs w/seed CCCUGAG)	3.017	TargetScan Human	Moderate (predicted)	GRHL1
mmu-miR-351-5p	miR-125b-5p (and other miRNAs w/seed CCCUGAG)	3.017	TargetScan Human	Moderate (predicted)	GRIA4	Amyotrophic Lateral Sclerosis Signaling,Calcium Signaling,CREB Signaling in Neurons,Endocannabinoid Neuronal Synapse Pathway,Gap Junction Signaling,Glutamate Receptor Signaling,Neuropathic Pain Signaling In Dorsal Horn Neurons,Synaptic Long Term Depression,Synaptic Long Term Potentiation,Synaptogenesis Signaling Pathway
mmu-miR-351-5p	miR-125b-5p (and other miRNAs w/seed CCCUGAG)	3.017	TargetScan Human	Moderate (predicted)	GRIN2B	Amyotrophic Lateral Sclerosis Signaling,Calcium Signaling,Circadian Rhythm Signaling,CREB Signaling in Neurons,Dopamine-DARPP32 Feedback in cAMP Signaling,Endocannabinoid Neuronal Synapse Pathway,Ephrin Receptor Signaling,Glutamate Receptor Signaling,Huntington's Disease Signaling,Neuroinflammation Signaling Pathway,Neuropathic Pain Signaling In Dorsal Horn Neurons,nNOS Signaling in Neurons,Opioi…
mmu-miR-351-5p	miR-125b-5p (and other miRNAs w/seed CCCUGAG)	3.017	TargetScan Human	Moderate (predicted)	GRK4	cAMP-mediated signaling,G-Protein Coupled Receptor Signaling,Opioid Signaling Pathway,Pyridoxal 5'-phosphate Salvage Pathway,Salvage Pathways of Pyrimidine Ribonucleotides
mmu-miR-351-5p	miR-125b-5p (and other miRNAs w/seed CCCUGAG)	3.017	Ingenuity Expert Findings	Experimentally Observed	GSS	Glutathione Biosynthesis,γ-glutamyl Cycle
mmu-miR-351-5p	miR-125b-5p (and other miRNAs w/seed CCCUGAG)	3.017	TargetScan Human	Moderate (predicted)	GSTM5	Aryl Hydrocarbon Receptor Signaling,Glutathione-mediated Detoxification,LPS/IL-1 Mediated Inhibition of RXR Function,NRF2-mediated Oxidative Stress Response,Xenobiotic Metabolism Signaling
mmu-miR-351-5p	miR-125b-5p (and other miRNAs w/seed CCCUGAG)	3.017	TargetScan Human	Moderate (predicted)	GSX1
mmu-miR-351-5p	miR-125b-5p (and other miRNAs w/seed CCCUGAG)	3.017	TargetScan Human	Moderate (predicted)	GTF3C3	Assembly of RNA Polymerase III Complex
mmu-miR-351-5p	miR-125b-5p (and other miRNAs w/seed CCCUGAG)	3.017	TargetScan Human	Moderate (predicted)	GTPBP2
mmu-miR-351-5p	miR-125b-5p (and other miRNAs w/seed CCCUGAG)	3.017	TargetScan Human	Moderate (predicted)	GUCD1
mmu-miR-351-5p	miR-125b-5p (and other miRNAs w/seed CCCUGAG)	3.017	TargetScan Human	Moderate (predicted)	GYG2	Glycogen Biosynthesis II (from UDP-D-Glucose)
mmu-miR-351-5p	miR-125b-5p (and other miRNAs w/seed CCCUGAG)	3.017	TargetScan Human	High (predicted)	H1-10	Granzyme A Signaling,Protein Kinase A Signaling,Sirtuin Signaling Pathway
mmu-miR-351-5p	miR-125b-5p (and other miRNAs w/seed CCCUGAG)	3.017	miRecords	Experimentally Observed	H3-3A/H3-3B	DNA Methylation and Transcriptional Repression Signaling,ERK/MAPK Signaling,Estrogen Receptor Signaling,HOTAIR Regulatory Pathway,NER Pathway,p38 MAPK Signaling,Protein Kinase A Signaling,Sirtuin Signaling Pathway,Transcriptional Regulatory Network in Embryonic Stem Cells,UVB-Induced MAPK Signaling
mmu-miR-351-5p	miR-125b-5p (and other miRNAs w/seed CCCUGAG)	3.017	TargetScan Human	Moderate (predicted)	H3C7
mmu-miR-351-5p	miR-125b-5p (and other miRNAs w/seed CCCUGAG)	3.017	miRecords	Experimentally Observed	H4C1	DNA Methylation and Transcriptional Repression Signaling,NER Pathway,Transcriptional Regulatory Network in Embryonic Stem Cells
mmu-miR-351-5p	miR-125b-5p (and other miRNAs w/seed CCCUGAG)	3.017	TargetScan Human	Moderate (predicted)	H4C13	DNA Methylation and Transcriptional Repression Signaling,NER Pathway,Transcriptional Regulatory Network in Embryonic Stem Cells
mmu-miR-351-5p	miR-125b-5p (and other miRNAs w/seed CCCUGAG)	3.017	TargetScan Human	Moderate (predicted)	H6PD	Pentose Phosphate Pathway,Pentose Phosphate Pathway (Oxidative Branch)
mmu-miR-351-5p	miR-125b-5p (and other miRNAs w/seed CCCUGAG)	3.017	TargetScan Human	Moderate (predicted)	HAPLN1
mmu-miR-351-5p	miR-125b-5p (and other miRNAs w/seed CCCUGAG)	3.017	TargetScan Human	Moderate (predicted)	HAX1
mmu-miR-351-5p	miR-125b-5p (and other miRNAs w/seed CCCUGAG)	3.017	TargetScan Human	High (predicted)	HCAR2	cAMP-mediated signaling,G-Protein Coupled Receptor Signaling,Gαi Signaling,Gαs Signaling
mmu-miR-351-5p	miR-125b-5p (and other miRNAs w/seed CCCUGAG)	3.017	TargetScan Human	High (predicted)	HCAR3	cAMP-mediated signaling,G-Protein Coupled Receptor Signaling,Gαs Signaling
mmu-miR-351-5p	miR-125b-5p (and other miRNAs w/seed CCCUGAG)	3.017	TargetScan Human	Moderate (predicted)	HCG27
mmu-miR-351-5p	miR-125b-5p (and other miRNAs w/seed CCCUGAG)	3.017	TargetScan Human	Moderate (predicted)	HCN3
mmu-miR-351-5p	miR-125b-5p (and other miRNAs w/seed CCCUGAG)	3.017	TargetScan Human	Moderate (predicted)	HDC	Histamine Biosynthesis
mmu-miR-351-5p	miR-125b-5p (and other miRNAs w/seed CCCUGAG)	3.017	TargetScan Human	High (predicted)	HDDC3
mmu-miR-351-5p	miR-125b-5p (and other miRNAs w/seed CCCUGAG)	3.017	TargetScan Human	Moderate (predicted)	HIF1AN	Hypoxia Signaling in the Cardiovascular System,White Adipose Tissue Browning Pathway
mmu-miR-351-5p	miR-125b-5p (and other miRNAs w/seed CCCUGAG)	3.017	TargetScan Human	High (predicted)	HINFP
mmu-miR-351-5p	miR-125b-5p (and other miRNAs w/seed CCCUGAG)	3.017	Ingenuity Expert Findings,TargetScan Human	Experimentally Observed,Moderate (predicted)	HK2	PFKFB4 Signaling Pathway
mmu-miR-351-5p	miR-125b-5p (and other miRNAs w/seed CCCUGAG)	3.017	TargetScan Human	Moderate (predicted)	HLA-DQA2	Allograft Rejection Signaling,Antigen Presentation Pathway,Cdc42 Signaling,OX40 Signaling Pathway,PD-1, PD-L1 cancer immunotherapy pathway,Systemic Lupus Erythematosus In T Cell Signaling Pathway,T Cell Exhaustion Signaling Pathway,Th1 and Th2 Activation Pathway,Th1 Pathway,Th2 Pathway
mmu-miR-351-5p	miR-125b-5p (and other miRNAs w/seed CCCUGAG)	3.017	TargetScan Human	Moderate (predicted)	HMG20A
mmu-miR-351-5p	miR-125b-5p (and other miRNAs w/seed CCCUGAG)	3.017	TargetScan Human	Moderate (predicted)	HMGA2-AS1
mmu-miR-351-5p	miR-125b-5p (and other miRNAs w/seed CCCUGAG)	3.017	TargetScan Human	Moderate (predicted)	HNF4G
mmu-miR-351-5p	miR-125b-5p (and other miRNAs w/seed CCCUGAG)	3.017	TargetScan Human	Moderate (predicted)	HOXC8
mmu-miR-351-5p	miR-125b-5p (and other miRNAs w/seed CCCUGAG)	3.017	TargetScan Human	Moderate (predicted)	HOXD1
mmu-miR-351-5p	miR-125b-5p (and other miRNAs w/seed CCCUGAG)	3.017	TargetScan Human	Moderate (predicted)	HOXD9
mmu-miR-351-5p	miR-125b-5p (and other miRNAs w/seed CCCUGAG)	3.017	TargetScan Human	High (predicted)	HPS6
mmu-miR-351-5p	miR-125b-5p (and other miRNAs w/seed CCCUGAG)	3.017	TargetScan Human	Moderate (predicted)	HRK
mmu-miR-351-5p	miR-125b-5p (and other miRNAs w/seed CCCUGAG)	3.017	TargetScan Human	High (predicted)	HTATIP2
mmu-miR-351-5p	miR-125b-5p (and other miRNAs w/seed CCCUGAG)	3.017	TargetScan Human	Moderate (predicted)	HTR5A-AS1
mmu-miR-351-5p	miR-125b-5p (and other miRNAs w/seed CCCUGAG)	3.017	TargetScan Human	Moderate (predicted)	IBA57
mmu-miR-351-5p	miR-125b-5p (and other miRNAs w/seed CCCUGAG)	3.017	TargetScan Human	Moderate (predicted)	ICAM2	Agranulocyte Adhesion and Diapedesis,Granulocyte Adhesion and Diapedesis
mmu-miR-351-5p	miR-125b-5p (and other miRNAs w/seed CCCUGAG)	3.017	miRecords	Experimentally Observed	ID1	Mouse Embryonic Stem Cell Pluripotency
mmu-miR-351-5p	miR-125b-5p (and other miRNAs w/seed CCCUGAG)	3.017	miRecords	Experimentally Observed	ID2	Mouse Embryonic Stem Cell Pluripotency,Regulation of the Epithelial-Mesenchymal Transition Pathway
mmu-miR-351-5p	miR-125b-5p (and other miRNAs w/seed CCCUGAG)	3.017	miRecords	Experimentally Observed	ID3	Mouse Embryonic Stem Cell Pluripotency
mmu-miR-351-5p	miR-125b-5p (and other miRNAs w/seed CCCUGAG)	3.017	TargetScan Human	High (predicted)	IER2
mmu-miR-351-5p	miR-125b-5p (and other miRNAs w/seed CCCUGAG)	3.017	TargetScan Human	Moderate (predicted)	IFFO1
mmu-miR-351-5p	miR-125b-5p (and other miRNAs w/seed CCCUGAG)	3.017	TargetScan Human	Moderate (predicted)	IFNG	Allograft Rejection Signaling,Altered T Cell and B Cell Signaling in Rheumatoid Arthritis,Antigen Presentation Pathway,Atherosclerosis Signaling,Cardiac Hypertrophy Signaling (Enhanced),Colorectal Cancer Metastasis Signaling,Communication between Innate and Adaptive Immune Cells,Crosstalk between Dendritic Cells and Natural Killer Cells,Differential Regulation of Cytokine Production in Intestinal…
mmu-miR-351-5p	miR-125b-5p (and other miRNAs w/seed CCCUGAG)	3.017	TargetScan Human	Moderate (predicted)	IFNLR1	Cardiac Hypertrophy Signaling (Enhanced),PI3K/AKT Signaling,STAT3 Pathway
mmu-miR-351-5p	miR-125b-5p (and other miRNAs w/seed CCCUGAG)	3.017	TargetScan Human,miRecords	Experimentally Observed,Moderate (predicted)	IGFBP3	Growth Hormone Signaling,Hepatic Fibrosis / Hepatic Stellate Cell Activation,IGF-1 Signaling,RAR Activation,VDR/RXR Activation
mmu-miR-351-5p	miR-125b-5p (and other miRNAs w/seed CCCUGAG)	3.017	TargetScan Human	Moderate (predicted)	IGSF11
mmu-miR-351-5p	miR-125b-5p (and other miRNAs w/seed CCCUGAG)	3.017	Ingenuity Expert Findings,TargetScan Human	Experimentally Observed,Moderate (predicted)	IKZF4
mmu-miR-351-5p	miR-125b-5p (and other miRNAs w/seed CCCUGAG)	3.017	TargetScan Human	Moderate (predicted)	IL10RA	Cardiac Hypertrophy Signaling (Enhanced),Hepatic Fibrosis / Hepatic Stellate Cell Activation,IL-10 Signaling,PI3K/AKT Signaling,STAT3 Pathway,T Cell Exhaustion Signaling Pathway,T Helper Cell Differentiation,Th1 and Th2 Activation Pathway,Th1 Pathway
mmu-miR-351-5p	miR-125b-5p (and other miRNAs w/seed CCCUGAG)	3.017	TargetScan Human	Moderate (predicted)	IL13	Airway Inflammation in Asthma,Cardiac Hypertrophy Signaling (Enhanced),Differential Regulation of Cytokine Production in Intestinal Epithelial Cells by IL-17A and IL-17F,Differential Regulation of Cytokine Production in Macrophages and T Helper Cells by IL-17A and IL-17F,Fc Epsilon RI Signaling,Glucocorticoid Receptor Signaling,Hepatic Cholestasis,HMGB1 Signaling,Role of Cytokines in Mediating Co…
mmu-miR-351-5p	miR-125b-5p (and other miRNAs w/seed CCCUGAG)	3.017	TargetScan Human	Moderate (predicted)	IL16	Role of Macrophages, Fibroblasts and Endothelial Cells in Rheumatoid Arthritis
mmu-miR-351-5p	miR-125b-5p (and other miRNAs w/seed CCCUGAG)	3.017	TargetScan Human	Moderate (predicted)	IL1F10	Acute Phase Response Signaling,Adrenomedullin signaling pathway,Agranulocyte Adhesion and Diapedesis,Altered T Cell and B Cell Signaling in Rheumatoid Arthritis,Atherosclerosis Signaling,Cardiac Hypertrophy Signaling (Enhanced),Cholecystokinin/Gastrin-mediated Signaling,Communication between Innate and Adaptive Immune Cells,Dendritic Cell Maturation,FXR/RXR Activation,Graft-versus-Host Disease Si…
mmu-miR-351-5p	miR-125b-5p (and other miRNAs w/seed CCCUGAG)	3.017	miRecords	Experimentally Observed	IL1RN	Acute Phase Response Signaling,Adrenomedullin signaling pathway,Agranulocyte Adhesion and Diapedesis,Altered T Cell and B Cell Signaling in Rheumatoid Arthritis,Atherosclerosis Signaling,Cholecystokinin/Gastrin-mediated Signaling,Communication between Innate and Adaptive Immune Cells,Dendritic Cell Maturation,FXR/RXR Activation,Glucocorticoid Receptor Signaling,Graft-versus-Host Disease Signaling…
mmu-miR-351-5p	miR-125b-5p (and other miRNAs w/seed CCCUGAG)	3.017	TargetScan Human	Moderate (predicted)	IL22RA1	Cardiac Hypertrophy Signaling (Enhanced),IL-22 Signaling,PI3K/AKT Signaling,STAT3 Pathway
mmu-miR-351-5p	miR-125b-5p (and other miRNAs w/seed CCCUGAG)	3.017	TargetScan Human	Moderate (predicted)	IL2RB	Cardiac Hypertrophy Signaling (Enhanced),Crosstalk between Dendritic Cells and Natural Killer Cells,iCOS-iCOSL Signaling in T Helper Cells,IL-15 Signaling,IL-2 Signaling,PD-1, PD-L1 cancer immunotherapy pathway,PI3K/AKT Signaling,Role of JAK1 and JAK3 in γc Cytokine Signaling,STAT3 Pathway,Telomerase Signaling,Th1 and Th2 Activation Pathway,Th2 Pathway
mmu-miR-351-5p	miR-125b-5p (and other miRNAs w/seed CCCUGAG)	3.017	TargetScan Human	High (predicted)	IL31	Cardiac Hypertrophy Signaling (Enhanced),Hepatic Cholestasis,HMGB1 Signaling,Role of Pattern Recognition Receptors in Recognition of Bacteria and Viruses,Systemic Lupus Erythematosus In B Cell Signaling Pathway,Th1 and Th2 Activation Pathway,Th2 Pathway
mmu-miR-351-5p	miR-125b-5p (and other miRNAs w/seed CCCUGAG)	3.017	TargetScan Human	High (predicted)	IL6R	Acute Phase Response Signaling,Cardiac Hypertrophy Signaling,Cardiac Hypertrophy Signaling (Enhanced),Colorectal Cancer Metastasis Signaling,Hepatic Fibrosis / Hepatic Stellate Cell Activation,IL-6 Signaling,Iron homeostasis signaling pathway,Neuroinflammation Signaling Pathway,PI3K/AKT Signaling,Role of JAK family kinases in IL-6-type Cytokine Signaling,Role of Macrophages, Fibroblasts and Endot…
mmu-miR-351-5p	miR-125b-5p (and other miRNAs w/seed CCCUGAG)	3.017	TargetScan Human	Moderate (predicted)	IPPK	1D-myo-inositol Hexakisphosphate Biosynthesis II (Mammalian),1D-myo-inositol Hexakisphosphate Biosynthesis V (from Ins(1,3,4)P3),Inositol Pyrophosphates Biosynthesis,Superpathway of Inositol Phosphate Compounds
mmu-miR-351-5p	miR-125b-5p (and other miRNAs w/seed CCCUGAG)	3.017	TargetScan Human	Moderate (predicted)	IQSEC3
mmu-miR-351-5p	miR-125b-5p (and other miRNAs w/seed CCCUGAG)	3.017	TargetScan Human	Moderate (predicted)	IRAK1	Acute Phase Response Signaling,Hepatic Cholestasis,Hepatic Fibrosis Signaling Pathway,IL-1 Signaling,IL-8 Signaling,iNOS Signaling,LPS/IL-1 Mediated Inhibition of RXR Function,Neuroinflammation Signaling Pathway,NF-κB Signaling,p38 MAPK Signaling,Pyridoxal 5'-phosphate Salvage Pathway,Role of Macrophages, Fibroblasts and Endothelial Cells in Rheumatoid Arthritis,Salvage Pathways of Pyrimidine Rib…
mmu-miR-351-5p	miR-125b-5p (and other miRNAs w/seed CCCUGAG)	3.017	TargetScan Human	High (predicted)	IRF4	IL-4 Signaling,Systemic Lupus Erythematosus In T Cell Signaling Pathway,T Cell Exhaustion Signaling Pathway,Th17 Activation Pathway
mmu-miR-351-5p	miR-125b-5p (and other miRNAs w/seed CCCUGAG)	3.017	TargetScan Human	Moderate (predicted)	IST1
mmu-miR-351-5p	miR-125b-5p (and other miRNAs w/seed CCCUGAG)	3.017	TargetScan Human	Moderate (predicted)	ISX
mmu-miR-351-5p	miR-125b-5p (and other miRNAs w/seed CCCUGAG)	3.017	TargetScan Human	Moderate (predicted)	ITGA1	Agranulocyte Adhesion and Diapedesis,Agrin Interactions at Neuromuscular Junction,Caveolar-mediated Endocytosis Signaling,Granulocyte Adhesion and Diapedesis,Integrin Signaling,Leukocyte Extravasation Signaling,NF-κB Activation by Viruses,Paxillin Signaling,Reelin Signaling in Neurons,Virus Entry via Endocytic Pathways
mmu-miR-351-5p	miR-125b-5p (and other miRNAs w/seed CCCUGAG)	3.017	TargetScan Human	Moderate (predicted)	ITGA7	Caveolar-mediated Endocytosis Signaling,Integrin Signaling,Paxillin Signaling
mmu-miR-351-5p	miR-125b-5p (and other miRNAs w/seed CCCUGAG)	3.017	TargetScan Human	Moderate (predicted)	ITGA8	Caveolar-mediated Endocytosis Signaling,Integrin Signaling,Paxillin Signaling
mmu-miR-351-5p	miR-125b-5p (and other miRNAs w/seed CCCUGAG)	3.017	TargetScan Human	Moderate (predicted)	ITGA9	Caveolar-mediated Endocytosis Signaling,Integrin Signaling,Paxillin Signaling
mmu-miR-351-5p	miR-125b-5p (and other miRNAs w/seed CCCUGAG)	3.017	TargetScan Human	Moderate (predicted)	ITIH6
mmu-miR-351-5p	miR-125b-5p (and other miRNAs w/seed CCCUGAG)	3.017	TargetScan Human	Moderate (predicted)	IYD	Thyroid Hormone Biosynthesis
mmu-miR-351-5p	miR-125b-5p (and other miRNAs w/seed CCCUGAG)	3.017	TargetScan Human	Moderate (predicted)	JADE2
mmu-miR-351-5p	miR-125b-5p (and other miRNAs w/seed CCCUGAG)	3.017	miRecords	Experimentally Observed	JARID2	HOTAIR Regulatory Pathway,Role of Oct4 in Mammalian Embryonic Stem Cell Pluripotency
mmu-miR-351-5p	miR-125b-5p (and other miRNAs w/seed CCCUGAG)	3.017	TargetScan Human	Moderate (predicted)	JMJD4
mmu-miR-351-5p	miR-125b-5p (and other miRNAs w/seed CCCUGAG)	3.017	TargetScan Human	High (predicted)	KBTBD13
mmu-miR-351-5p	miR-125b-5p (and other miRNAs w/seed CCCUGAG)	3.017	TargetScan Human	Moderate (predicted)	KCNA1
mmu-miR-351-5p	miR-125b-5p (and other miRNAs w/seed CCCUGAG)	3.017	TargetScan Human	High (predicted)	KCNA7
mmu-miR-351-5p	miR-125b-5p (and other miRNAs w/seed CCCUGAG)	3.017	TargetScan Human	Moderate (predicted)	KCNB1
mmu-miR-351-5p	miR-125b-5p (and other miRNAs w/seed CCCUGAG)	3.017	TargetScan Human	Moderate (predicted)	KCNH4
mmu-miR-351-5p	miR-125b-5p (and other miRNAs w/seed CCCUGAG)	3.017	TargetScan Human	Moderate (predicted)	KCNH7
mmu-miR-351-5p	miR-125b-5p (and other miRNAs w/seed CCCUGAG)	3.017	TargetScan Human	High (predicted)	KCNIP3
mmu-miR-351-5p	miR-125b-5p (and other miRNAs w/seed CCCUGAG)	3.017	TargetScan Human	Moderate (predicted)	KCNJ6	Dopamine-DARPP32 Feedback in cAMP Signaling,Endocannabinoid Neuronal Synapse Pathway,G Beta Gamma Signaling,Neuroinflammation Signaling Pathway,Opioid Signaling Pathway
mmu-miR-351-5p	miR-125b-5p (and other miRNAs w/seed CCCUGAG)	3.017	TargetScan Human	Moderate (predicted)	KCNJ9	Dopamine-DARPP32 Feedback in cAMP Signaling,Endocannabinoid Neuronal Synapse Pathway,G Beta Gamma Signaling,Neuroinflammation Signaling Pathway,Opioid Signaling Pathway
mmu-miR-351-5p	miR-125b-5p (and other miRNAs w/seed CCCUGAG)	3.017	TargetScan Human	High (predicted)	KCNK10
mmu-miR-351-5p	miR-125b-5p (and other miRNAs w/seed CCCUGAG)	3.017	TargetScan Human	Moderate (predicted)	KCNMB1
mmu-miR-351-5p	miR-125b-5p (and other miRNAs w/seed CCCUGAG)	3.017	TargetScan Human	High (predicted)	KCNS3
mmu-miR-351-5p	miR-125b-5p (and other miRNAs w/seed CCCUGAG)	3.017	TargetScan Human	High (predicted)	KCTD15
mmu-miR-351-5p	miR-125b-5p (and other miRNAs w/seed CCCUGAG)	3.017	TargetScan Human	Moderate (predicted)	KCTD21
mmu-miR-351-5p	miR-125b-5p (and other miRNAs w/seed CCCUGAG)	3.017	TargetScan Human	Moderate (predicted)	KDM4B
mmu-miR-351-5p	miR-125b-5p (and other miRNAs w/seed CCCUGAG)	3.017	TargetScan Human	High (predicted)	KHNYN
mmu-miR-351-5p	miR-125b-5p (and other miRNAs w/seed CCCUGAG)	3.017	TargetScan Human	Moderate (predicted)	KIAA0319L
mmu-miR-351-5p	miR-125b-5p (and other miRNAs w/seed CCCUGAG)	3.017	TargetScan Human	Moderate (predicted)	KIAA1257
mmu-miR-351-5p	miR-125b-5p (and other miRNAs w/seed CCCUGAG)	3.017	TargetScan Human	High (predicted)	KIAA1522
mmu-miR-351-5p	miR-125b-5p (and other miRNAs w/seed CCCUGAG)	3.017	TargetScan Human	High (predicted)	KIAA1841
mmu-miR-351-5p	miR-125b-5p (and other miRNAs w/seed CCCUGAG)	3.017	TargetScan Human	Moderate (predicted)	KIF18B
mmu-miR-351-5p	miR-125b-5p (and other miRNAs w/seed CCCUGAG)	3.017	TargetScan Human	High (predicted)	KLC2
mmu-miR-351-5p	miR-125b-5p (and other miRNAs w/seed CCCUGAG)	3.017	Ingenuity Expert Findings,TargetScan Human	Experimentally Observed,High (predicted)	KLF13
mmu-miR-351-5p	miR-125b-5p (and other miRNAs w/seed CCCUGAG)	3.017	TargetScan Human	Moderate (predicted)	KLF16
mmu-miR-351-5p	miR-125b-5p (and other miRNAs w/seed CCCUGAG)	3.017	TargetScan Human	Moderate (predicted)	KLF17
mmu-miR-351-5p	miR-125b-5p (and other miRNAs w/seed CCCUGAG)	3.017	TargetScan Human	High (predicted)	KLHL31
mmu-miR-351-5p	miR-125b-5p (and other miRNAs w/seed CCCUGAG)	3.017	TargetScan Human	Moderate (predicted)	KLHL40
mmu-miR-351-5p	miR-125b-5p (and other miRNAs w/seed CCCUGAG)	3.017	TargetScan Human	High (predicted)	KLHL6
mmu-miR-351-5p	miR-125b-5p (and other miRNAs w/seed CCCUGAG)	3.017	TargetScan Human	Moderate (predicted)	KLK5	Intrinsic Prothrombin Activation Pathway,MSP-RON Signaling Pathway,Neuroprotective Role of THOP1 in Alzheimer's Disease,SPINK1 Pancreatic Cancer Pathway
mmu-miR-351-5p	miR-125b-5p (and other miRNAs w/seed CCCUGAG)	3.017	TargetScan Human	High (predicted)	KLRC2	Natural Killer Cell Signaling
mmu-miR-351-5p	miR-125b-5p (and other miRNAs w/seed CCCUGAG)	3.017	TargetScan Human	High (predicted)	KMT5C
mmu-miR-351-5p	miR-125b-5p (and other miRNAs w/seed CCCUGAG)	3.017	TargetScan Human	Moderate (predicted)	KPNA6	RAN Signaling
mmu-miR-351-5p	miR-125b-5p (and other miRNAs w/seed CCCUGAG)	3.017	miRecords	Experimentally Observed	KRT19	Glucocorticoid Receptor Signaling
mmu-miR-351-5p	miR-125b-5p (and other miRNAs w/seed CCCUGAG)	3.017	TargetScan Human	Moderate (predicted)	KRT85	Glucocorticoid Receptor Signaling
mmu-miR-351-5p	miR-125b-5p (and other miRNAs w/seed CCCUGAG)	3.017	TargetScan Human	Moderate (predicted)	KRTAP5-4
mmu-miR-351-5p	miR-125b-5p (and other miRNAs w/seed CCCUGAG)	3.017	TargetScan Human	Moderate (predicted)	KRTAP5-7
mmu-miR-351-5p	miR-125b-5p (and other miRNAs w/seed CCCUGAG)	3.017	TargetScan Human	Moderate (predicted)	KRTAP5-8
mmu-miR-351-5p	miR-125b-5p (and other miRNAs w/seed CCCUGAG)	3.017	TargetScan Human	Moderate (predicted)	KXD1
mmu-miR-351-5p	miR-125b-5p (and other miRNAs w/seed CCCUGAG)	3.017	TargetScan Human	Moderate (predicted)	LACC1
mmu-miR-351-5p	miR-125b-5p (and other miRNAs w/seed CCCUGAG)	3.017	TargetScan Human	Moderate (predicted)	LAMA4	GP6 Signaling Pathway
mmu-miR-351-5p	miR-125b-5p (and other miRNAs w/seed CCCUGAG)	3.017	TargetScan Human	High (predicted)	LBH
mmu-miR-351-5p	miR-125b-5p (and other miRNAs w/seed CCCUGAG)	3.017	TargetScan Human	Moderate (predicted)	LCLAT1	CDP-diacylglycerol Biosynthesis I,Phosphatidylglycerol Biosynthesis II (Non-plastidic),Triacylglycerol Biosynthesis
mmu-miR-351-5p	miR-125b-5p (and other miRNAs w/seed CCCUGAG)	3.017	TargetScan Human	Moderate (predicted)	LCOR
mmu-miR-351-5p	miR-125b-5p (and other miRNAs w/seed CCCUGAG)	3.017	TargetScan Human	Moderate (predicted)	LDAH
mmu-miR-351-5p	miR-125b-5p (and other miRNAs w/seed CCCUGAG)	3.017	TargetScan Human	Moderate (predicted)	LEPROT
mmu-miR-351-5p	miR-125b-5p (and other miRNAs w/seed CCCUGAG)	3.017	TargetScan Human	High (predicted)	LFNG	Notch Signaling
mmu-miR-351-5p	miR-125b-5p (and other miRNAs w/seed CCCUGAG)	3.017	TargetScan Human	Moderate (predicted)	LGI2
mmu-miR-351-5p	miR-125b-5p (and other miRNAs w/seed CCCUGAG)	3.017	TargetScan Human	Moderate (predicted)	LHX9
mmu-miR-351-5p	miR-125b-5p (and other miRNAs w/seed CCCUGAG)	3.017	TargetScan Human	Moderate (predicted)	LIF	Cardiac Hypertrophy Signaling (Enhanced),ERK5 Signaling,Hematopoiesis from Pluripotent Stem Cells,Hepatic Cholestasis,HMGB1 Signaling,Mouse Embryonic Stem Cell Pluripotency,Role of NANOG in Mammalian Embryonic Stem Cell Pluripotency,Role of NFAT in Cardiac Hypertrophy,Role of Pattern Recognition Receptors in Recognition of Bacteria and Viruses,Systemic Lupus Erythematosus In B Cell Signaling Path…
mmu-miR-351-5p	miR-125b-5p (and other miRNAs w/seed CCCUGAG)	3.017	TargetScan Human	Moderate (predicted)	LIFR	CNTF Signaling,Mouse Embryonic Stem Cell Pluripotency,Role of NANOG in Mammalian Embryonic Stem Cell Pluripotency
mmu-miR-351-5p	miR-125b-5p (and other miRNAs w/seed CCCUGAG)	3.017	TargetScan Human	Moderate (predicted)	LIG4	DNA Double-Strand Break Repair by Non-Homologous End Joining,NER Pathway
mmu-miR-351-5p	miR-125b-5p (and other miRNAs w/seed CCCUGAG)	3.017	TargetScan Human	Moderate (predicted)	LILRA2
mmu-miR-351-5p	miR-125b-5p (and other miRNAs w/seed CCCUGAG)	3.017	TargetScan Human	Moderate (predicted)	LIMA1
mmu-miR-351-5p	miR-125b-5p (and other miRNAs w/seed CCCUGAG)	3.017	TargetScan Human	Moderate (predicted)	LIMD2
mmu-miR-351-5p	miR-125b-5p (and other miRNAs w/seed CCCUGAG)	3.017	TarBase,TargetScan Human,miRecords	Experimentally Observed,High (predicted)	LIN28A
mmu-miR-351-5p	miR-125b-5p (and other miRNAs w/seed CCCUGAG)	3.017	TargetScan Human	High (predicted)	LIN28B
mmu-miR-351-5p	miR-125b-5p (and other miRNAs w/seed CCCUGAG)	3.017	TargetScan Human	Moderate (predicted)	LINC01164
mmu-miR-351-5p	miR-125b-5p (and other miRNAs w/seed CCCUGAG)	3.017	TargetScan Human	High (predicted)	LINC01973
mmu-miR-351-5p	miR-125b-5p (and other miRNAs w/seed CCCUGAG)	3.017	TargetScan Human	High (predicted)	LINC02693
mmu-miR-351-5p	miR-125b-5p (and other miRNAs w/seed CCCUGAG)	3.017	TargetScan Human	High (predicted)	LINC02694
mmu-miR-351-5p	miR-125b-5p (and other miRNAs w/seed CCCUGAG)	3.017	Ingenuity Expert Findings,TargetScan Human	Experimentally Observed,High (predicted)	LIPA
mmu-miR-351-5p	miR-125b-5p (and other miRNAs w/seed CCCUGAG)	3.017	TargetScan Human	High (predicted)	LL22NC03-63E9.3
mmu-miR-351-5p	miR-125b-5p (and other miRNAs w/seed CCCUGAG)	3.017	TargetScan Human	Moderate (predicted)	LMLN
mmu-miR-351-5p	miR-125b-5p (and other miRNAs w/seed CCCUGAG)	3.017	TargetScan Human	Moderate (predicted)	LNPEP	Axonal Guidance Signaling
mmu-miR-351-5p	miR-125b-5p (and other miRNAs w/seed CCCUGAG)	3.017	TargetScan Human	Moderate (predicted)	LOC102724064
mmu-miR-351-5p	miR-125b-5p (and other miRNAs w/seed CCCUGAG)	3.017	TargetScan Human	Moderate (predicted)	LOC283731
mmu-miR-351-5p	miR-125b-5p (and other miRNAs w/seed CCCUGAG)	3.017	TargetScan Human	Moderate (predicted)	LOXL1
mmu-miR-351-5p	miR-125b-5p (and other miRNAs w/seed CCCUGAG)	3.017	TargetScan Human	Moderate (predicted)	LPAR4	eNOS Signaling,Gα12/13 Signaling,RhoA Signaling
mmu-miR-351-5p	miR-125b-5p (and other miRNAs w/seed CCCUGAG)	3.017	TargetScan Human	Moderate (predicted)	LPCAT4	CDP-diacylglycerol Biosynthesis I,Phosphatidylglycerol Biosynthesis II (Non-plastidic),Stearate Biosynthesis I (Animals),Triacylglycerol Biosynthesis
mmu-miR-351-5p	miR-125b-5p (and other miRNAs w/seed CCCUGAG)	3.017	TargetScan Human	Moderate (predicted)	LPP
mmu-miR-351-5p	miR-125b-5p (and other miRNAs w/seed CCCUGAG)	3.017	TargetScan Human	Moderate (predicted)	LRFN2
mmu-miR-351-5p	miR-125b-5p (and other miRNAs w/seed CCCUGAG)	3.017	TargetScan Human	High (predicted)	LRMDA
mmu-miR-351-5p	miR-125b-5p (and other miRNAs w/seed CCCUGAG)	3.017	TargetScan Human	Moderate (predicted)	LRP4
mmu-miR-351-5p	miR-125b-5p (and other miRNAs w/seed CCCUGAG)	3.017	TargetScan Human	High (predicted)	LRRC10B
mmu-miR-351-5p	miR-125b-5p (and other miRNAs w/seed CCCUGAG)	3.017	TargetScan Human	Moderate (predicted)	LRRC25
mmu-miR-351-5p	miR-125b-5p (and other miRNAs w/seed CCCUGAG)	3.017	TargetScan Human	Moderate (predicted)	LRRC37A3 (includes others)
mmu-miR-351-5p	miR-125b-5p (and other miRNAs w/seed CCCUGAG)	3.017	TargetScan Human	Moderate (predicted)	LRRC8A
mmu-miR-351-5p	miR-125b-5p (and other miRNAs w/seed CCCUGAG)	3.017	TargetScan Human	Moderate (predicted)	LRRC8B
mmu-miR-351-5p	miR-125b-5p (and other miRNAs w/seed CCCUGAG)	3.017	TargetScan Human	Moderate (predicted)	LSM4	Systemic Lupus Erythematosus Signaling
mmu-miR-351-5p	miR-125b-5p (and other miRNAs w/seed CCCUGAG)	3.017	TargetScan Human	Moderate (predicted)	LURAP1L
mmu-miR-351-5p	miR-125b-5p (and other miRNAs w/seed CCCUGAG)	3.017	TargetScan Human	High (predicted)	LVRN
mmu-miR-351-5p	miR-125b-5p (and other miRNAs w/seed CCCUGAG)	3.017	TargetScan Human	Moderate (predicted)	LYPD5
mmu-miR-351-5p	miR-125b-5p (and other miRNAs w/seed CCCUGAG)	3.017	TargetScan Human	Moderate (predicted)	LYPD6
mmu-miR-351-5p	miR-125b-5p (and other miRNAs w/seed CCCUGAG)	3.017	TargetScan Human	High (predicted)	LYRM9
mmu-miR-351-5p	miR-125b-5p (and other miRNAs w/seed CCCUGAG)	3.017	TargetScan Human	Moderate (predicted)	LYSMD4
mmu-miR-351-5p	miR-125b-5p (and other miRNAs w/seed CCCUGAG)	3.017	TargetScan Human	High (predicted)	LYVE1	Tumoricidal Function of Hepatic Natural Killer Cells
mmu-miR-351-5p	miR-125b-5p (and other miRNAs w/seed CCCUGAG)	3.017	TargetScan Human	High (predicted)	LYZL6
mmu-miR-351-5p	miR-125b-5p (and other miRNAs w/seed CCCUGAG)	3.017	TargetScan Human	Moderate (predicted)	LZTS1
mmu-miR-351-5p	miR-125b-5p (and other miRNAs w/seed CCCUGAG)	3.017	TargetScan Human	Moderate (predicted)	MAF	IL-12 Signaling and Production in Macrophages,NRF2-mediated Oxidative Stress Response,Th1 and Th2 Activation Pathway,Th2 Pathway,Xenobiotic Metabolism Signaling
mmu-miR-351-5p	miR-125b-5p (and other miRNAs w/seed CCCUGAG)	3.017	TargetScan Human	Moderate (predicted)	MALL
mmu-miR-351-5p	miR-125b-5p (and other miRNAs w/seed CCCUGAG)	3.017	TargetScan Human	Moderate (predicted)	MAMDC2
mmu-miR-351-5p	miR-125b-5p (and other miRNAs w/seed CCCUGAG)	3.017	miRecords	Experimentally Observed	MAN1A1
mmu-miR-351-5p	miR-125b-5p (and other miRNAs w/seed CCCUGAG)	3.017	TargetScan Human	High (predicted)	MAN1B1
mmu-miR-351-5p	miR-125b-5p (and other miRNAs w/seed CCCUGAG)	3.017	TargetScan Human	Moderate (predicted)	MAN2A1
mmu-miR-351-5p	miR-125b-5p (and other miRNAs w/seed CCCUGAG)	3.017	TargetScan Human	Moderate (predicted)	MANBAL
mmu-miR-351-5p	miR-125b-5p (and other miRNAs w/seed CCCUGAG)	3.017	TarBase,TargetScan Human	Experimentally Observed,High (predicted)	MAP2K7	Acute Myeloid Leukemia Signaling,Acute Phase Response Signaling,Adrenomedullin signaling pathway,Apoptosis Signaling,April Mediated Signaling,B Cell Activating Factor Signaling,B Cell Receptor Signaling,Cardiac Hypertrophy Signaling,Cardiac Hypertrophy Signaling (Enhanced),CD27 Signaling in Lymphocytes,CD40 Signaling,Death Receptor Signaling,EGF Signaling,Endocannabinoid Cancer Inhibition Pathway…
mmu-miR-351-5p	miR-125b-5p (and other miRNAs w/seed CCCUGAG)	3.017	TargetScan Human	Moderate (predicted)	MAP3K1	Acute Phase Response Signaling,April Mediated Signaling,B Cell Activating Factor Signaling,B Cell Receptor Signaling,Cardiac Hypertrophy Signaling,Cardiac Hypertrophy Signaling (Enhanced),CD27 Signaling in Lymphocytes,CD28 Signaling in T Helper Cells,Ceramide Signaling,EGF Signaling,FGF Signaling,Germ Cell-Sertoli Cell Junction Signaling,Glucocorticoid Receptor Signaling,GNRH Signaling,Gα12/13 Si…
mmu-miR-351-5p	miR-125b-5p (and other miRNAs w/seed CCCUGAG)	3.017	TargetScan Human	High (predicted)	MAP3K10	B Cell Receptor Signaling,Cardiac Hypertrophy Signaling,Cardiac Hypertrophy Signaling (Enhanced),CD27 Signaling in Lymphocytes,Germ Cell-Sertoli Cell Junction Signaling,GNRH Signaling,HGF Signaling,Huntington's Disease Signaling,NGF Signaling,PKCθ Signaling in T Lymphocytes,Production of Nitric Oxide and Reactive Oxygen Species in Macrophages,RANK Signaling in Osteoclasts,Reelin Signaling in Neur…
mmu-miR-351-5p	miR-125b-5p (and other miRNAs w/seed CCCUGAG)	3.017	TargetScan Human	High (predicted)	MAP3K11	B Cell Receptor Signaling,Cardiac Hypertrophy Signaling,Cardiac Hypertrophy Signaling (Enhanced),CD27 Signaling in Lymphocytes,Cdc42 Signaling,Germ Cell-Sertoli Cell Junction Signaling,GNRH Signaling,HGF Signaling,IL-15 Production,Integrin Signaling,NGF Signaling,PKCθ Signaling in T Lymphocytes,Production of Nitric Oxide and Reactive Oxygen Species in Macrophages,Rac Signaling,RANK Signaling in O…
mmu-miR-351-5p	miR-125b-5p (and other miRNAs w/seed CCCUGAG)	3.017	TargetScan Human	High (predicted)	MAPK12	14-3-3-mediated Signaling,4-1BB Signaling in T Lymphocytes,Activation of IRF by Cytosolic Pattern Recognition Receptors,Acute Phase Response Signaling,Adrenomedullin signaling pathway,Agrin Interactions at Neuromuscular Junction,AMPK Signaling,Amyloid Processing,Antioxidant Action of Vitamin C,Apelin Adipocyte Signaling Pathway,Apelin Cardiomyocyte Signaling Pathway,Apelin Endothelial Signaling P…
mmu-miR-351-5p	miR-125b-5p (and other miRNAs w/seed CCCUGAG)	3.017	TargetScan Human	Moderate (predicted)	MAPK14	4-1BB Signaling in T Lymphocytes,Acute Phase Response Signaling,Adrenomedullin signaling pathway,AMPK Signaling,Amyloid Processing,Antioxidant Action of Vitamin C,Apelin Adipocyte Signaling Pathway,Apelin Cardiomyocyte Signaling Pathway,April Mediated Signaling,ATM Signaling,B Cell Activating Factor Signaling,B Cell Receptor Signaling,BAG2 Signaling Pathway,BMP signaling pathway,Cardiac Hypertrop…
mmu-miR-351-5p	miR-125b-5p (and other miRNAs w/seed CCCUGAG)	3.017	TargetScan Human	Moderate (predicted)	MAPKAPK2	BAG2 Signaling Pathway,Cardiac Hypertrophy Signaling,Cardiac Hypertrophy Signaling (Enhanced),CD40 Signaling,FGF Signaling,IL-17 Signaling,IL-6 Signaling,Inhibition of ARE-Mediated mRNA Degradation Pathway,p38 MAPK Signaling,RAR Activation,Role of IL-17A in Arthritis,Role of Macrophages, Fibroblasts and Endothelial Cells in Rheumatoid Arthritis,Senescence Pathway
mmu-miR-351-5p	miR-125b-5p (and other miRNAs w/seed CCCUGAG)	3.017	TargetScan Human	Moderate (predicted)	MAPRE2	Remodeling of Epithelial Adherens Junctions
mmu-miR-351-5p	miR-125b-5p (and other miRNAs w/seed CCCUGAG)	3.017	TargetScan Human	Moderate (predicted)	MARCHF4
mmu-miR-351-5p	miR-125b-5p (and other miRNAs w/seed CCCUGAG)	3.017	TargetScan Human	Moderate (predicted)	MARK1	Amyloid Processing
mmu-miR-351-5p	miR-125b-5p (and other miRNAs w/seed CCCUGAG)	3.017	TargetScan Human	High (predicted)	MAVS	Activation of IRF by Cytosolic Pattern Recognition Receptors,Role of Pattern Recognition Receptors in Recognition of Bacteria and Viruses,Role of RIG1-like Receptors in Antiviral Innate Immunity,Systemic Lupus Erythematosus In B Cell Signaling Pathway
mmu-miR-351-5p	miR-125b-5p (and other miRNAs w/seed CCCUGAG)	3.017	Ingenuity Expert Findings	Experimentally Observed	MAZ
mmu-miR-351-5p	miR-125b-5p (and other miRNAs w/seed CCCUGAG)	3.017	TargetScan Human	Moderate (predicted)	MBD1
mmu-miR-351-5p	miR-125b-5p (and other miRNAs w/seed CCCUGAG)	3.017	TargetScan Human	Moderate (predicted)	MCAM
mmu-miR-351-5p	miR-125b-5p (and other miRNAs w/seed CCCUGAG)	3.017	TargetScan Human	Moderate (predicted)	MDC1	ATM Signaling,Role of BRCA1 in DNA Damage Response,Role of CHK Proteins in Cell Cycle Checkpoint Control
mmu-miR-351-5p	miR-125b-5p (and other miRNAs w/seed CCCUGAG)	3.017	TargetScan Human	Moderate (predicted)	MEGF8
mmu-miR-351-5p	miR-125b-5p (and other miRNAs w/seed CCCUGAG)	3.017	TargetScan Human	High (predicted)	MEGF9
mmu-miR-351-5p	miR-125b-5p (and other miRNAs w/seed CCCUGAG)	3.017	TargetScan Human	Moderate (predicted)	MEIS2
mmu-miR-351-5p	miR-125b-5p (and other miRNAs w/seed CCCUGAG)	3.017	TargetScan Human	Moderate (predicted)	MESP2
mmu-miR-351-5p	miR-125b-5p (and other miRNAs w/seed CCCUGAG)	3.017	TargetScan Human	Moderate (predicted)	METTL15
mmu-miR-351-5p	miR-125b-5p (and other miRNAs w/seed CCCUGAG)	3.017	TargetScan Human	Moderate (predicted)	METTL21A
mmu-miR-351-5p	miR-125b-5p (and other miRNAs w/seed CCCUGAG)	3.017	TargetScan Human	High (predicted)	MFHAS1
mmu-miR-351-5p	miR-125b-5p (and other miRNAs w/seed CCCUGAG)	3.017	TargetScan Human	Moderate (predicted)	MFN1
mmu-miR-351-5p	miR-125b-5p (and other miRNAs w/seed CCCUGAG)	3.017	TargetScan Human	High (predicted)	MFSD13A
mmu-miR-351-5p	miR-125b-5p (and other miRNAs w/seed CCCUGAG)	3.017	TargetScan Human	Moderate (predicted)	MFSD9
mmu-miR-351-5p	miR-125b-5p (and other miRNAs w/seed CCCUGAG)	3.017	TargetScan Human	Moderate (predicted)	MICU1	Calcium Signaling
mmu-miR-351-5p	miR-125b-5p (and other miRNAs w/seed CCCUGAG)	3.017	TargetScan Human	Moderate (predicted)	MLF2
mmu-miR-351-5p	miR-125b-5p (and other miRNAs w/seed CCCUGAG)	3.017	TargetScan Human	Moderate (predicted)	MLYCD	AMPK Signaling,Sirtuin Signaling Pathway
mmu-miR-351-5p	miR-125b-5p (and other miRNAs w/seed CCCUGAG)	3.017	TargetScan Human	Moderate (predicted)	MOB3A
mmu-miR-351-5p	miR-125b-5p (and other miRNAs w/seed CCCUGAG)	3.017	TargetScan Human	Moderate (predicted)	MORC2
mmu-miR-351-5p	miR-125b-5p (and other miRNAs w/seed CCCUGAG)	3.017	TargetScan Human	Moderate (predicted)	MPDU1
mmu-miR-351-5p	miR-125b-5p (and other miRNAs w/seed CCCUGAG)	3.017	TargetScan Human	High (predicted)	MRAP
mmu-miR-351-5p	miR-125b-5p (and other miRNAs w/seed CCCUGAG)	3.017	TargetScan Human	High (predicted)	MRPL20-AS1
mmu-miR-351-5p	miR-125b-5p (and other miRNAs w/seed CCCUGAG)	3.017	TargetScan Human	High (predicted)	MRPL30
mmu-miR-351-5p	miR-125b-5p (and other miRNAs w/seed CCCUGAG)	3.017	TargetScan Human	Moderate (predicted)	MRPS7
mmu-miR-351-5p	miR-125b-5p (and other miRNAs w/seed CCCUGAG)	3.017	TargetScan Human	High (predicted)	MS4A3
mmu-miR-351-5p	miR-125b-5p (and other miRNAs w/seed CCCUGAG)	3.017	TargetScan Human	High (predicted)	MSI1
mmu-miR-351-5p	miR-125b-5p (and other miRNAs w/seed CCCUGAG)	3.017	TargetScan Human	Moderate (predicted)	MSRB3
mmu-miR-351-5p	miR-125b-5p (and other miRNAs w/seed CCCUGAG)	3.017	TargetScan Human	High (predicted)	MTF1	Osteoarthritis Pathway
mmu-miR-351-5p	miR-125b-5p (and other miRNAs w/seed CCCUGAG)	3.017	TargetScan Human	High (predicted)	MTFP1
mmu-miR-351-5p	miR-125b-5p (and other miRNAs w/seed CCCUGAG)	3.017	TargetScan Human	Moderate (predicted)	MTMR3	3-phosphoinositide Degradation,Protein Kinase A Signaling
mmu-miR-351-5p	miR-125b-5p (and other miRNAs w/seed CCCUGAG)	3.017	TargetScan Human	Moderate (predicted)	MTUS1
mmu-miR-351-5p	miR-125b-5p (and other miRNAs w/seed CCCUGAG)	3.017	TargetScan Human	Moderate (predicted)	MUC2
mmu-miR-351-5p	miR-125b-5p (and other miRNAs w/seed CCCUGAG)	3.017	Ingenuity Expert Findings	Experimentally Observed	MYD88	Acute Phase Response Signaling,Dendritic Cell Maturation,Hepatic Cholestasis,Hepatic Fibrosis Signaling Pathway,IL-1 Signaling,IL-12 Signaling and Production in Macrophages,Inflammasome pathway,iNOS Signaling,LPS/IL-1 Mediated Inhibition of RXR Function,Neuroinflammation Signaling Pathway,NF-κB Signaling,Role of Macrophages, Fibroblasts and Endothelial Cells in Rheumatoid Arthritis,Role of Patter…
mmu-miR-351-5p	miR-125b-5p (and other miRNAs w/seed CCCUGAG)	3.017	TargetScan Human	Moderate (predicted)	MYEOV
mmu-miR-351-5p	miR-125b-5p (and other miRNAs w/seed CCCUGAG)	3.017	TargetScan Human	Moderate (predicted)	MYL9	Actin Cytoskeleton Signaling,Agranulocyte Adhesion and Diapedesis,Apelin Cardiomyocyte Signaling Pathway,Axonal Guidance Signaling,Calcium Signaling,Cardiac Hypertrophy Signaling,Cdc42 Signaling,Cellular Effects of Sildenafil (Viagra),CXCR4 Signaling,Epithelial Adherens Junction Signaling,Gα12/13 Signaling,Hepatic Fibrosis / Hepatic Stellate Cell Activation,Hepatic Fibrosis Signaling Pathway,IL-8…
mmu-miR-351-5p	miR-125b-5p (and other miRNAs w/seed CCCUGAG)	3.017	TargetScan Human	Moderate (predicted)	MYO9A
mmu-miR-351-5p	miR-125b-5p (and other miRNAs w/seed CCCUGAG)	3.017	TargetScan Human	High (predicted)	MYT1	Cyclins and Cell Cycle Regulation
mmu-miR-351-5p	miR-125b-5p (and other miRNAs w/seed CCCUGAG)	3.017	TargetScan Human	Moderate (predicted)	NAIF1
mmu-miR-351-5p	miR-125b-5p (and other miRNAs w/seed CCCUGAG)	3.017	TargetScan Human	Moderate (predicted)	NAP1L6P
mmu-miR-351-5p	miR-125b-5p (and other miRNAs w/seed CCCUGAG)	3.017	TargetScan Human	Moderate (predicted)	NBEAL2
mmu-miR-351-5p	miR-125b-5p (and other miRNAs w/seed CCCUGAG)	3.017	TargetScan Human	Moderate (predicted)	NBPF1 (includes others)
mmu-miR-351-5p	miR-125b-5p (and other miRNAs w/seed CCCUGAG)	3.017	TargetScan Human	Moderate (predicted)	NCKAP5L
mmu-miR-351-5p	miR-125b-5p (and other miRNAs w/seed CCCUGAG)	3.017	TargetScan Human	High (predicted)	NCR3LG1
mmu-miR-351-5p	miR-125b-5p (and other miRNAs w/seed CCCUGAG)	3.017	TargetScan Human	Moderate (predicted)	NDRG3
mmu-miR-351-5p	miR-125b-5p (and other miRNAs w/seed CCCUGAG)	3.017	TargetScan Human	Moderate (predicted)	NDUFA11	Mitochondrial Dysfunction,Oxidative Phosphorylation,Sirtuin Signaling Pathway
mmu-miR-351-5p	miR-125b-5p (and other miRNAs w/seed CCCUGAG)	3.017	TargetScan Human	High (predicted)	NECAB3
mmu-miR-351-5p	miR-125b-5p (and other miRNAs w/seed CCCUGAG)	3.017	TargetScan Human	Moderate (predicted)	NEDD9	Integrin Signaling
mmu-miR-351-5p	miR-125b-5p (and other miRNAs w/seed CCCUGAG)	3.017	TargetScan Human	Moderate (predicted)	NEFM	Amyotrophic Lateral Sclerosis Signaling
mmu-miR-351-5p	miR-125b-5p (and other miRNAs w/seed CCCUGAG)	3.017	TargetScan Human	High (predicted)	NEU1
mmu-miR-351-5p	miR-125b-5p (and other miRNAs w/seed CCCUGAG)	3.017	TargetScan Human	Moderate (predicted)	NEU3
mmu-miR-351-5p	miR-125b-5p (and other miRNAs w/seed CCCUGAG)	3.017	TargetScan Human	Moderate (predicted)	NFAM1
mmu-miR-351-5p	miR-125b-5p (and other miRNAs w/seed CCCUGAG)	3.017	TargetScan Human	Moderate (predicted)	NIPAL1
mmu-miR-351-5p	miR-125b-5p (and other miRNAs w/seed CCCUGAG)	3.017	TargetScan Human	High (predicted)	NIPAL4
mmu-miR-351-5p	miR-125b-5p (and other miRNAs w/seed CCCUGAG)	3.017	TargetScan Human	Moderate (predicted)	NKAPD1
mmu-miR-351-5p	miR-125b-5p (and other miRNAs w/seed CCCUGAG)	3.017	TargetScan Human	Moderate (predicted)	NKIRAS2
mmu-miR-351-5p	miR-125b-5p (and other miRNAs w/seed CCCUGAG)	3.017	TargetScan Human	Moderate (predicted)	NKX1-2
mmu-miR-351-5p	miR-125b-5p (and other miRNAs w/seed CCCUGAG)	3.017	TargetScan Human	Moderate (predicted)	NKX2-3
mmu-miR-351-5p	miR-125b-5p (and other miRNAs w/seed CCCUGAG)	3.017	TargetScan Human	High (predicted)	NLRC5	Antigen Presentation Pathway,TREM1 Signaling
mmu-miR-351-5p	miR-125b-5p (and other miRNAs w/seed CCCUGAG)	3.017	TargetScan Human	Moderate (predicted)	NLRP2	TREM1 Signaling
mmu-miR-351-5p	miR-125b-5p (and other miRNAs w/seed CCCUGAG)	3.017	TargetScan Human	Moderate (predicted)	NMRK2	NAD Salvage Pathway II,NAD Salvage Pathway III
mmu-miR-351-5p	miR-125b-5p (and other miRNAs w/seed CCCUGAG)	3.017	TargetScan Human	Moderate (predicted)	NOP2
mmu-miR-351-5p	miR-125b-5p (and other miRNAs w/seed CCCUGAG)	3.017	TargetScan Human	High (predicted)	NPL
mmu-miR-351-5p	miR-125b-5p (and other miRNAs w/seed CCCUGAG)	3.017	TargetScan Human	High (predicted)	NR6A1	Role of Oct4 in Mammalian Embryonic Stem Cell Pluripotency
mmu-miR-351-5p	miR-125b-5p (and other miRNAs w/seed CCCUGAG)	3.017	TargetScan Human	Moderate (predicted)	NRXN1	Synaptogenesis Signaling Pathway
mmu-miR-351-5p	miR-125b-5p (and other miRNAs w/seed CCCUGAG)	3.017	TargetScan Human	Moderate (predicted)	NT5DC1
mmu-miR-351-5p	miR-125b-5p (and other miRNAs w/seed CCCUGAG)	3.017	TargetScan Human	High (predicted)	NUDT18	Pyrimidine Ribonucleotides De Novo Biosynthesis,Pyrimidine Ribonucleotides Interconversion
mmu-miR-351-5p	miR-125b-5p (and other miRNAs w/seed CCCUGAG)	3.017	TargetScan Human	Moderate (predicted)	NUDT5	3-phosphoinositide Biosynthesis,3-phosphoinositide Degradation,D-myo-inositol (1,4,5,6)-Tetrakisphosphate Biosynthesis,D-myo-inositol (3,4,5,6)-tetrakisphosphate Biosynthesis,D-myo-inositol-5-phosphate Metabolism,Pyrimidine Ribonucleotides De Novo Biosynthesis,Pyrimidine Ribonucleotides Interconversion,Superpathway of Inositol Phosphate Compounds
mmu-miR-351-5p	miR-125b-5p (and other miRNAs w/seed CCCUGAG)	3.017	TargetScan Human	Moderate (predicted)	NUP210
mmu-miR-351-5p	miR-125b-5p (and other miRNAs w/seed CCCUGAG)	3.017	TargetScan Human	Moderate (predicted)	NUTM2E
mmu-miR-351-5p	miR-125b-5p (and other miRNAs w/seed CCCUGAG)	3.017	TargetScan Human	High (predicted)	NXF1
mmu-miR-351-5p	miR-125b-5p (and other miRNAs w/seed CCCUGAG)	3.017	TargetScan Human	Moderate (predicted)	OAZ2	Polyamine Regulation in Colon Cancer
mmu-miR-351-5p	miR-125b-5p (and other miRNAs w/seed CCCUGAG)	3.017	TargetScan Human	Moderate (predicted)	ODAPH
mmu-miR-351-5p	miR-125b-5p (and other miRNAs w/seed CCCUGAG)	3.017	TargetScan Human	Moderate (predicted)	OGFR	Opioid Signaling Pathway
mmu-miR-351-5p	miR-125b-5p (and other miRNAs w/seed CCCUGAG)	3.017	TargetScan Human	High (predicted)	OLFML2A
mmu-miR-351-5p	miR-125b-5p (and other miRNAs w/seed CCCUGAG)	3.017	TargetScan Human	Moderate (predicted)	OMP
mmu-miR-351-5p	miR-125b-5p (and other miRNAs w/seed CCCUGAG)	3.017	TargetScan Human	Moderate (predicted)	OPALIN
mmu-miR-351-5p	miR-125b-5p (and other miRNAs w/seed CCCUGAG)	3.017	TargetScan Human	Moderate (predicted)	OR13A1
mmu-miR-351-5p	miR-125b-5p (and other miRNAs w/seed CCCUGAG)	3.017	TargetScan Human	Moderate (predicted)	OR2AE1
mmu-miR-351-5p	miR-125b-5p (and other miRNAs w/seed CCCUGAG)	3.017	TargetScan Human	High (predicted)	OR9A2
mmu-miR-351-5p	miR-125b-5p (and other miRNAs w/seed CCCUGAG)	3.017	TargetScan Human	Moderate (predicted)	ORC2	Cell Cycle Control of Chromosomal Replication
mmu-miR-351-5p	miR-125b-5p (and other miRNAs w/seed CCCUGAG)	3.017	Ingenuity Expert Findings,TargetScan Human	Experimentally Observed,High (predicted)	OSBPL9
mmu-miR-351-5p	miR-125b-5p (and other miRNAs w/seed CCCUGAG)	3.017	TargetScan Human	Moderate (predicted)	OVOL1
mmu-miR-351-5p	miR-125b-5p (and other miRNAs w/seed CCCUGAG)	3.017	TargetScan Human	Moderate (predicted)	P2RX4	Gustation Pathway
mmu-miR-351-5p	miR-125b-5p (and other miRNAs w/seed CCCUGAG)	3.017	TargetScan Human	Moderate (predicted)	P2RX6	Gustation Pathway
mmu-miR-351-5p	miR-125b-5p (and other miRNAs w/seed CCCUGAG)	3.017	TargetScan Human	High (predicted)	P2RY8	Gustation Pathway
mmu-miR-351-5p	miR-125b-5p (and other miRNAs w/seed CCCUGAG)	3.017	TargetScan Human	Moderate (predicted)	PAFAH1B1	Reelin Signaling in Neurons,Synaptogenesis Signaling Pathway
mmu-miR-351-5p	miR-125b-5p (and other miRNAs w/seed CCCUGAG)	3.017	TargetScan Human	Moderate (predicted)	PAN2	Protein Ubiquitination Pathway
mmu-miR-351-5p	miR-125b-5p (and other miRNAs w/seed CCCUGAG)	3.017	TargetScan Human	Moderate (predicted)	PAPOLB	Inhibition of ARE-Mediated mRNA Degradation Pathway
mmu-miR-351-5p	miR-125b-5p (and other miRNAs w/seed CCCUGAG)	3.017	TargetScan Human	Moderate (predicted)	PAQR4
mmu-miR-351-5p	miR-125b-5p (and other miRNAs w/seed CCCUGAG)	3.017	TargetScan Human	Moderate (predicted)	PARM1
mmu-miR-351-5p	miR-125b-5p (and other miRNAs w/seed CCCUGAG)	3.017	TargetScan Human	Moderate (predicted)	PARP11	Death Receptor Signaling,Retinoic acid Mediated Apoptosis Signaling,UVA-Induced MAPK Signaling
mmu-miR-351-5p	miR-125b-5p (and other miRNAs w/seed CCCUGAG)	3.017	TargetScan Human	Moderate (predicted)	PARVG
mmu-miR-351-5p	miR-125b-5p (and other miRNAs w/seed CCCUGAG)	3.017	TargetScan Human	Moderate (predicted)	PATE2
mmu-miR-351-5p	miR-125b-5p (and other miRNAs w/seed CCCUGAG)	3.017	TargetScan Human	High (predicted)	PCBD2	Phenylalanine Degradation I (Aerobic),Tyrosine Biosynthesis IV
mmu-miR-351-5p	miR-125b-5p (and other miRNAs w/seed CCCUGAG)	3.017	TargetScan Human	Moderate (predicted)	PCDH1
mmu-miR-351-5p	miR-125b-5p (and other miRNAs w/seed CCCUGAG)	3.017	miRecords	Experimentally Observed	PCDHB10
mmu-miR-351-5p	miR-125b-5p (and other miRNAs w/seed CCCUGAG)	3.017	TargetScan Human	Moderate (predicted)	PCGF6	Role of Oct4 in Mammalian Embryonic Stem Cell Pluripotency,Senescence Pathway
mmu-miR-351-5p	miR-125b-5p (and other miRNAs w/seed CCCUGAG)	3.017	TargetScan Human	Moderate (predicted)	PCNX1
mmu-miR-351-5p	miR-125b-5p (and other miRNAs w/seed CCCUGAG)	3.017	TargetScan Human	Moderate (predicted)	PCSK7
mmu-miR-351-5p	miR-125b-5p (and other miRNAs w/seed CCCUGAG)	3.017	Ingenuity Expert Findings,TargetScan Human	Experimentally Observed,High (predicted)	PCTP
mmu-miR-351-5p	miR-125b-5p (and other miRNAs w/seed CCCUGAG)	3.017	TargetScan Human	High (predicted)	PDE7A	cAMP-mediated signaling,Cardiac Hypertrophy Signaling (Enhanced),Cardiac β-adrenergic Signaling,G-Protein Coupled Receptor Signaling,Gustation Pathway,Protein Kinase A Signaling,Relaxin Signaling,tRNA Splicing
mmu-miR-351-5p	miR-125b-5p (and other miRNAs w/seed CCCUGAG)	3.017	TargetScan Human	Moderate (predicted)	PDIA3	14-3-3-mediated Signaling,Adrenomedullin signaling pathway,Aldosterone Signaling in Epithelial Cells,Antigen Presentation Pathway,Antioxidant Action of Vitamin C,Apelin Cardiomyocyte Signaling Pathway,Axonal Guidance Signaling,Cardiac Hypertrophy Signaling,Cardiac Hypertrophy Signaling (Enhanced),Cellular Effects of Sildenafil (Viagra),CREB Signaling in Neurons,Dendritic Cell Maturation,Dopamine-…
mmu-miR-351-5p	miR-125b-5p (and other miRNAs w/seed CCCUGAG)	3.017	TargetScan Human	High (predicted)	PDZD3
mmu-miR-351-5p	miR-125b-5p (and other miRNAs w/seed CCCUGAG)	3.017	TargetScan Human	Moderate (predicted)	PELI2
mmu-miR-351-5p	miR-125b-5p (and other miRNAs w/seed CCCUGAG)	3.017	miRecords	Experimentally Observed	PERP	p53 Signaling
mmu-miR-351-5p	miR-125b-5p (and other miRNAs w/seed CCCUGAG)	3.017	TargetScan Human	Moderate (predicted)	PGAP3
mmu-miR-351-5p	miR-125b-5p (and other miRNAs w/seed CCCUGAG)	3.017	TargetScan Human	Moderate (predicted)	PGP	Protein Kinase A Signaling
mmu-miR-351-5p	miR-125b-5p (and other miRNAs w/seed CCCUGAG)	3.017	TargetScan Human	Moderate (predicted)	PHACTR3
mmu-miR-351-5p	miR-125b-5p (and other miRNAs w/seed CCCUGAG)	3.017	TargetScan Human	Moderate (predicted)	PHC2
mmu-miR-351-5p	miR-125b-5p (and other miRNAs w/seed CCCUGAG)	3.017	TargetScan Human	Moderate (predicted)	PHF20
mmu-miR-351-5p	miR-125b-5p (and other miRNAs w/seed CCCUGAG)	3.017	TargetScan Human	Moderate (predicted)	PHOX2B
mmu-miR-351-5p	miR-125b-5p (and other miRNAs w/seed CCCUGAG)	3.017	TargetScan Human	Moderate (predicted)	PI4K2B	3-phosphoinositide Biosynthesis,D-myo-inositol (1,4,5)-Trisphosphate Biosynthesis,Superpathway of Inositol Phosphate Compounds
mmu-miR-351-5p	miR-125b-5p (and other miRNAs w/seed CCCUGAG)	3.017	miRecords	Experimentally Observed	PIGR
mmu-miR-351-5p	miR-125b-5p (and other miRNAs w/seed CCCUGAG)	3.017	TargetScan Human	Moderate (predicted)	PIK3IP1
mmu-miR-351-5p	miR-125b-5p (and other miRNAs w/seed CCCUGAG)	3.017	TargetScan Human	Moderate (predicted)	PIP5KL1	3-phosphoinositide Biosynthesis,Aldosterone Signaling in Epithelial Cells,D-myo-inositol (1,4,5)-Trisphosphate Biosynthesis,Rac Signaling,Regulation of Actin-based Motility by Rho,RhoA Signaling,RhoGDI Signaling,Signaling by Rho Family GTPases,Superpathway of Inositol Phosphate Compounds
mmu-miR-351-5p	miR-125b-5p (and other miRNAs w/seed CCCUGAG)	3.017	TargetScan Human	Moderate (predicted)	PKP1
mmu-miR-351-5p	miR-125b-5p (and other miRNAs w/seed CCCUGAG)	3.017	TargetScan Human	Moderate (predicted)	PKP4
mmu-miR-351-5p	miR-125b-5p (and other miRNAs w/seed CCCUGAG)	3.017	TargetScan Human	Moderate (predicted)	PLA2G2C	Antioxidant Action of Vitamin C,Atherosclerosis Signaling,Eicosanoid Signaling,Endothelin-1 Signaling,Phospholipases,Role of MAPK Signaling in the Pathogenesis of Influenza,Sperm Motility,Synaptic Long Term Depression
mmu-miR-351-5p	miR-125b-5p (and other miRNAs w/seed CCCUGAG)	3.017	TargetScan Human	Moderate (predicted)	PLA2G2D	Antioxidant Action of Vitamin C,Atherosclerosis Signaling,CCR3 Signaling in Eosinophils,Eicosanoid Signaling,Endothelin-1 Signaling,ERK/MAPK Signaling,Fc Epsilon RI Signaling,MIF Regulation of Innate Immunity,MIF-mediated Glucocorticoid Regulation,Neuroinflammation Signaling Pathway,p38 MAPK Signaling,Phospholipase C Signaling,Phospholipases,Role of MAPK Signaling in the Pathogenesis of Influenza…
mmu-miR-351-5p	miR-125b-5p (and other miRNAs w/seed CCCUGAG)	3.017	TargetScan Human	Moderate (predicted)	PLA2G5	Antioxidant Action of Vitamin C,Atherosclerosis Signaling,CCR3 Signaling in Eosinophils,Eicosanoid Signaling,Endothelin-1 Signaling,ERK/MAPK Signaling,Fc Epsilon RI Signaling,MIF Regulation of Innate Immunity,MIF-mediated Glucocorticoid Regulation,Neuroinflammation Signaling Pathway,p38 MAPK Signaling,Phospholipase C Signaling,Phospholipases,Role of MAPK Signaling in the Pathogenesis of Influenza…
mmu-miR-351-5p	miR-125b-5p (and other miRNAs w/seed CCCUGAG)	3.017	TargetScan Human	Moderate (predicted)	PLD6	Antioxidant Action of Vitamin C,cAMP-mediated signaling,Cardiac Hypertrophy Signaling (Enhanced),Cardiac β-adrenergic Signaling,Choline Biosynthesis III,Endothelin-1 Signaling,Fcγ Receptor-mediated Phagocytosis in Macrophages and Monocytes,G-Protein Coupled Receptor Signaling,Gustation Pathway,Gαq Signaling,IL-8 Signaling,mTOR Signaling,Pancreatic Adenocarcinoma Signaling,Phospholipase C Signalin…
mmu-miR-351-5p	miR-125b-5p (and other miRNAs w/seed CCCUGAG)	3.017	TargetScan Human	High (predicted)	PLEKHA8
mmu-miR-351-5p	miR-125b-5p (and other miRNAs w/seed CCCUGAG)	3.017	TargetScan Human	Moderate (predicted)	PLEKHG4B
mmu-miR-351-5p	miR-125b-5p (and other miRNAs w/seed CCCUGAG)	3.017	TargetScan Human	Moderate (predicted)	PLEKHN1
mmu-miR-351-5p	miR-125b-5p (and other miRNAs w/seed CCCUGAG)	3.017	TargetScan Human	Moderate (predicted)	PLIN3
mmu-miR-351-5p	miR-125b-5p (and other miRNAs w/seed CCCUGAG)	3.017	TargetScan Human	Moderate (predicted)	PLXDC1
mmu-miR-351-5p	miR-125b-5p (and other miRNAs w/seed CCCUGAG)	3.017	TargetScan Human	Moderate (predicted)	PMM2	Colanic Acid Building Blocks Biosynthesis,GDP-mannose Biosynthesis
mmu-miR-351-5p	miR-125b-5p (and other miRNAs w/seed CCCUGAG)	3.017	TargetScan Human	Moderate (predicted)	PNPLA1
mmu-miR-351-5p	miR-125b-5p (and other miRNAs w/seed CCCUGAG)	3.017	TargetScan Human	High (predicted)	PODXL	Agranulocyte Adhesion and Diapedesis
mmu-miR-351-5p	miR-125b-5p (and other miRNAs w/seed CCCUGAG)	3.017	TargetScan Human	Moderate (predicted)	POGLUT1
mmu-miR-351-5p	miR-125b-5p (and other miRNAs w/seed CCCUGAG)	3.017	TargetScan Human	Moderate (predicted)	PORCN	Stearate Biosynthesis I (Animals),Triacylglycerol Biosynthesis
mmu-miR-351-5p	miR-125b-5p (and other miRNAs w/seed CCCUGAG)	3.017	TargetScan Human	Moderate (predicted)	PPARA	FXR/RXR Activation,Hepatic Cholestasis,LPS/IL-1 Mediated Inhibition of RXR Function,PPAR Signaling,PPARα/RXRα Activation,Production of Nitric Oxide and Reactive Oxygen Species in Macrophages,PXR/RXR Activation,Sirtuin Signaling Pathway,Toll-like Receptor Signaling,White Adipose Tissue Browning Pathway
mmu-miR-351-5p	miR-125b-5p (and other miRNAs w/seed CCCUGAG)	3.017	TargetScan Human	Moderate (predicted)	PPIF	Sirtuin Signaling Pathway
mmu-miR-351-5p	miR-125b-5p (and other miRNAs w/seed CCCUGAG)	3.017	TargetScan Human	Moderate (predicted)	PPME1	Heparan Sulfate Biosynthesis,Heparan Sulfate Biosynthesis (Late Stages),Triacylglycerol Degradation
mmu-miR-351-5p	miR-125b-5p (and other miRNAs w/seed CCCUGAG)	3.017	TargetScan Human	Moderate (predicted)	PPP1CA	3-phosphoinositide Biosynthesis,3-phosphoinositide Degradation,Breast Cancer Regulation by Stathmin1,Cardiac β-adrenergic Signaling,CDK5 Signaling,D-myo-inositol (1,4,5,6)-Tetrakisphosphate Biosynthesis,D-myo-inositol (3,4,5,6)-tetrakisphosphate Biosynthesis,D-myo-inositol-5-phosphate Metabolism,Dopamine Receptor Signaling,Dopamine-DARPP32 Feedback in cAMP Signaling,EIF2 Signaling,ERK/MAPK Signal…
mmu-miR-351-5p	miR-125b-5p (and other miRNAs w/seed CCCUGAG)	3.017	TargetScan Human	High (predicted)	PPP1R12B	Actin Cytoskeleton Signaling,Actin Nucleation by ARP-WASP Complex,CCR3 Signaling in Eosinophils,Cdc42 Signaling,Cellular Effects of Sildenafil (Viagra),Chemokine Signaling,Integrin Signaling,Phospholipase C Signaling,Regulation of Actin-based Motility by Rho,RhoA Signaling,RhoGDI Signaling,Signaling by Rho Family GTPases,Thrombin Signaling
mmu-miR-351-5p	miR-125b-5p (and other miRNAs w/seed CCCUGAG)	3.017	TargetScan Human	Moderate (predicted)	PPP1R37
mmu-miR-351-5p	miR-125b-5p (and other miRNAs w/seed CCCUGAG)	3.017	TargetScan Human	Moderate (predicted)	PPP2CA	AMPK Signaling,ATM Signaling,Breast Cancer Regulation by Stathmin1,Cardiac β-adrenergic Signaling,CDK5 Signaling,Cell Cycle Regulation by BTG Family Proteins,Ceramide Signaling,CTLA4 Signaling in Cytotoxic T Lymphocytes,Cyclins and Cell Cycle Regulation,Dopamine Receptor Signaling,Dopamine-DARPP32 Feedback in cAMP Signaling,ERK/MAPK Signaling,HIPPO signaling,ILK Signaling,Inhibition of ARE-Mediat…
mmu-miR-351-5p	miR-125b-5p (and other miRNAs w/seed CCCUGAG)	3.017	TargetScan Human	Moderate (predicted)	PPP2R5C	AMPK Signaling,ATM Signaling,Breast Cancer Regulation by Stathmin1,Cardiac β-adrenergic Signaling,CDK5 Signaling,Cell Cycle Regulation by BTG Family Proteins,Ceramide Signaling,CTLA4 Signaling in Cytotoxic T Lymphocytes,Cyclins and Cell Cycle Regulation,Dopamine Receptor Signaling,Dopamine-DARPP32 Feedback in cAMP Signaling,ERK/MAPK Signaling,HIPPO signaling,ILK Signaling,Inhibition of ARE-Mediat…
mmu-miR-351-5p	miR-125b-5p (and other miRNAs w/seed CCCUGAG)	3.017	TargetScan Human	Moderate (predicted)	PPP3R2	Axonal Guidance Signaling,B Cell Receptor Signaling,Calcium Signaling,Calcium-induced T Lymphocyte Apoptosis,cAMP-mediated signaling,Cardiac Hypertrophy Signaling,Cardiac Hypertrophy Signaling (Enhanced),CD28 Signaling in T Helper Cells,Clathrin-mediated Endocytosis Signaling,Dopamine-DARPP32 Feedback in cAMP Signaling,Endocannabinoid Neuronal Synapse Pathway,fMLP Signaling in Neutrophils,Gap Jun…
mmu-miR-351-5p	miR-125b-5p (and other miRNAs w/seed CCCUGAG)	3.017	TargetScan Human	High (predicted)	PPP4R3A
mmu-miR-351-5p	miR-125b-5p (and other miRNAs w/seed CCCUGAG)	3.017	TargetScan Human	High (predicted)	PPT1	Acyl-CoA Hydrolysis,Stearate Biosynthesis I (Animals)
mmu-miR-351-5p	miR-125b-5p (and other miRNAs w/seed CCCUGAG)	3.017	TarBase	Experimentally Observed	PPT2
mmu-miR-351-5p	miR-125b-5p (and other miRNAs w/seed CCCUGAG)	3.017	TargetScan Human	Moderate (predicted)	PRAMEF18/PRAMEF19
mmu-miR-351-5p	miR-125b-5p (and other miRNAs w/seed CCCUGAG)	3.017	TargetScan Human	Moderate (predicted)	PRAMEF22
mmu-miR-351-5p	miR-125b-5p (and other miRNAs w/seed CCCUGAG)	3.017	TargetScan Human	Moderate (predicted)	PRAMEF7/PRAMEF8
mmu-miR-351-5p	miR-125b-5p (and other miRNAs w/seed CCCUGAG)	3.017	TargetScan Human	High (predicted)	PRDM1	T Cell Exhaustion Signaling Pathway
mmu-miR-351-5p	miR-125b-5p (and other miRNAs w/seed CCCUGAG)	3.017	TargetScan Human	High (predicted)	PRELID2
mmu-miR-351-5p	miR-125b-5p (and other miRNAs w/seed CCCUGAG)	3.017	TargetScan Human	Moderate (predicted)	PRF1	Allograft Rejection Signaling,Autoimmune Thyroid Disease Signaling,Crosstalk between Dendritic Cells and Natural Killer Cells,Cytotoxic T Lymphocyte-mediated Apoptosis of Target Cells,Graft-versus-Host Disease Signaling,Granzyme A Signaling,Granzyme B Signaling,Tumoricidal Function of Hepatic Natural Killer Cells,Type I Diabetes Mellitus Signaling
mmu-miR-351-5p	miR-125b-5p (and other miRNAs w/seed CCCUGAG)	3.017	TargetScan Human	Moderate (predicted)	PRKAR2A	Adrenomedullin signaling pathway,AMPK Signaling,Amyloid Processing,Androgen Signaling,Apelin Adipocyte Signaling Pathway,Apelin Pancreas Signaling Pathway,Axonal Guidance Signaling,BMP signaling pathway,Breast Cancer Regulation by Stathmin1,Calcium Signaling,cAMP-mediated signaling,Cardiac Hypertrophy Signaling,Cardiac Hypertrophy Signaling (Enhanced),Cardiac β-adrenergic Signaling,CDK5 Signaling…
mmu-miR-351-5p	miR-125b-5p (and other miRNAs w/seed CCCUGAG)	3.017	TargetScan Human	Moderate (predicted)	PROS1	Coagulation System,Extrinsic Prothrombin Activation Pathway,Intrinsic Prothrombin Activation Pathway
mmu-miR-351-5p	miR-125b-5p (and other miRNAs w/seed CCCUGAG)	3.017	TargetScan Human	Moderate (predicted)	PROX2
mmu-miR-351-5p	miR-125b-5p (and other miRNAs w/seed CCCUGAG)	3.017	TargetScan Human	Moderate (predicted)	PRR23A
mmu-miR-351-5p	miR-125b-5p (and other miRNAs w/seed CCCUGAG)	3.017	TargetScan Human	Moderate (predicted)	PRR26
mmu-miR-351-5p	miR-125b-5p (and other miRNAs w/seed CCCUGAG)	3.017	TargetScan Human	High (predicted)	PRRC1
mmu-miR-351-5p	miR-125b-5p (and other miRNAs w/seed CCCUGAG)	3.017	TargetScan Human	Moderate (predicted)	PRSS35
mmu-miR-351-5p	miR-125b-5p (and other miRNAs w/seed CCCUGAG)	3.017	TargetScan Human	High (predicted)	PRSS40B
mmu-miR-351-5p	miR-125b-5p (and other miRNAs w/seed CCCUGAG)	3.017	TargetScan Human	Moderate (predicted)	PRX
mmu-miR-351-5p	miR-125b-5p (and other miRNAs w/seed CCCUGAG)	3.017	TargetScan Human	High (predicted)	PRXL2A
mmu-miR-351-5p	miR-125b-5p (and other miRNAs w/seed CCCUGAG)	3.017	TargetScan Human	Moderate (predicted)	PSAPL1
mmu-miR-351-5p	miR-125b-5p (and other miRNAs w/seed CCCUGAG)	3.017	TargetScan Human	Moderate (predicted)	PSG4
mmu-miR-351-5p	miR-125b-5p (and other miRNAs w/seed CCCUGAG)	3.017	TargetScan Human	Moderate (predicted)	PSG8
mmu-miR-351-5p	miR-125b-5p (and other miRNAs w/seed CCCUGAG)	3.017	TargetScan Human	High (predicted)	PSMB8	Antigen Presentation Pathway,Interferon Signaling,Protein Ubiquitination Pathway
mmu-miR-351-5p	miR-125b-5p (and other miRNAs w/seed CCCUGAG)	3.017	TargetScan Human	Moderate (predicted)	PSMD13	Protein Ubiquitination Pathway
mmu-miR-351-5p	miR-125b-5p (and other miRNAs w/seed CCCUGAG)	3.017	TargetScan Human	High (predicted)	PSME3	BAG2 Signaling Pathway,FAT10 Signaling Pathway,Huntington's Disease Signaling,Inhibition of ARE-Mediated mRNA Degradation Pathway,Polyamine Regulation in Colon Cancer
mmu-miR-351-5p	miR-125b-5p (and other miRNAs w/seed CCCUGAG)	3.017	TargetScan Human	High (predicted)	PSMG3
mmu-miR-351-5p	miR-125b-5p (and other miRNAs w/seed CCCUGAG)	3.017	TargetScan Human	High (predicted)	PSTPIP2
mmu-miR-351-5p	miR-125b-5p (and other miRNAs w/seed CCCUGAG)	3.017	TargetScan Human	Moderate (predicted)	PTAR1
mmu-miR-351-5p	miR-125b-5p (and other miRNAs w/seed CCCUGAG)	3.017	TargetScan Human	Moderate (predicted)	PTGES2	Eicosanoid Signaling,Prostanoid Biosynthesis
mmu-miR-351-5p	miR-125b-5p (and other miRNAs w/seed CCCUGAG)	3.017	TargetScan Human	Moderate (predicted)	PTH1R	cAMP-mediated signaling,G-Protein Coupled Receptor Signaling,Gαs Signaling,Osteoarthritis Pathway
mmu-miR-351-5p	miR-125b-5p (and other miRNAs w/seed CCCUGAG)	3.017	TargetScan Human	Moderate (predicted)	PTPA	3-phosphoinositide Biosynthesis,3-phosphoinositide Degradation,AMPK Signaling,ATM Signaling,Breast Cancer Regulation by Stathmin1,Cardiac β-adrenergic Signaling,CDK5 Signaling,Cell Cycle Regulation by BTG Family Proteins,Ceramide Signaling,CTLA4 Signaling in Cytotoxic T Lymphocytes,Cyclins and Cell Cycle Regulation,D-myo-inositol (1,4,5,6)-Tetrakisphosphate Biosynthesis,D-myo-inositol (3,4,5,6)-t…
mmu-miR-351-5p	miR-125b-5p (and other miRNAs w/seed CCCUGAG)	3.017	TargetScan Human	High (predicted)	PTPN18	Protein Kinase A Signaling
mmu-miR-351-5p	miR-125b-5p (and other miRNAs w/seed CCCUGAG)	3.017	TargetScan Human	Moderate (predicted)	PTPRT	Oleate Biosynthesis II (Animals),Protein Kinase A Signaling
mmu-miR-351-5p	miR-125b-5p (and other miRNAs w/seed CCCUGAG)	3.017	TargetScan Human	Moderate (predicted)	PXK
mmu-miR-351-5p	miR-125b-5p (and other miRNAs w/seed CCCUGAG)	3.017	TargetScan Human	Moderate (predicted)	PYROXD1
mmu-miR-351-5p	miR-125b-5p (and other miRNAs w/seed CCCUGAG)	3.017	TargetScan Human	Moderate (predicted)	QKI
mmu-miR-351-5p	miR-125b-5p (and other miRNAs w/seed CCCUGAG)	3.017	TargetScan Human	Moderate (predicted)	QSOX2
mmu-miR-351-5p	miR-125b-5p (and other miRNAs w/seed CCCUGAG)	3.017	TargetScan Human	Moderate (predicted)	RAB22A	AMPK Signaling
mmu-miR-351-5p	miR-125b-5p (and other miRNAs w/seed CCCUGAG)	3.017	TargetScan Human	Moderate (predicted)	RAB25
mmu-miR-351-5p	miR-125b-5p (and other miRNAs w/seed CCCUGAG)	3.017	TargetScan Human	Moderate (predicted)	RAB37
mmu-miR-351-5p	miR-125b-5p (and other miRNAs w/seed CCCUGAG)	3.017	TargetScan Human	High (predicted)	RAB3D
mmu-miR-351-5p	miR-125b-5p (and other miRNAs w/seed CCCUGAG)	3.017	TargetScan Human	Moderate (predicted)	RAB6B
mmu-miR-351-5p	miR-125b-5p (and other miRNAs w/seed CCCUGAG)	3.017	TargetScan Human	Moderate (predicted)	RAB8B	Germ Cell-Sertoli Cell Junction Signaling,Sertoli Cell-Sertoli Cell Junction Signaling
mmu-miR-351-5p	miR-125b-5p (and other miRNAs w/seed CCCUGAG)	3.017	TargetScan Human	High (predicted)	RABEP2
mmu-miR-351-5p	miR-125b-5p (and other miRNAs w/seed CCCUGAG)	3.017	TarBase	Experimentally Observed	RABL6
mmu-miR-351-5p	miR-125b-5p (and other miRNAs w/seed CCCUGAG)	3.017	TargetScan Human	Moderate (predicted)	RAD51L3-RFFL
mmu-miR-351-5p	miR-125b-5p (and other miRNAs w/seed CCCUGAG)	3.017	TargetScan Human	High (predicted)	RAD54L2
mmu-miR-351-5p	miR-125b-5p (and other miRNAs w/seed CCCUGAG)	3.017	TargetScan Human	Moderate (predicted)	RAF1	14-3-3-mediated Signaling,Actin Cytoskeleton Signaling,Acute Myeloid Leukemia Signaling,Acute Phase Response Signaling,Adrenomedullin signaling pathway,Aldosterone Signaling in Epithelial Cells,Apelin Endothelial Signaling Pathway,Apoptosis Signaling,Axonal Guidance Signaling,B Cell Receptor Signaling,Bladder Cancer Signaling,BMP signaling pathway,Breast Cancer Regulation by Stathmin1,cAMP-mediat…
mmu-miR-351-5p	miR-125b-5p (and other miRNAs w/seed CCCUGAG)	3.017	TargetScan Human	Moderate (predicted)	RALGPS2
mmu-miR-351-5p	miR-125b-5p (and other miRNAs w/seed CCCUGAG)	3.017	TargetScan Human	Moderate (predicted)	RAPGEF5
mmu-miR-351-5p	miR-125b-5p (and other miRNAs w/seed CCCUGAG)	3.017	TargetScan Human	Moderate (predicted)	RAPGEFL1
mmu-miR-351-5p	miR-125b-5p (and other miRNAs w/seed CCCUGAG)	3.017	TargetScan Human	Moderate (predicted)	RASA2
mmu-miR-351-5p	miR-125b-5p (and other miRNAs w/seed CCCUGAG)	3.017	TargetScan Human	Moderate (predicted)	RASAL2
mmu-miR-351-5p	miR-125b-5p (and other miRNAs w/seed CCCUGAG)	3.017	TargetScan Human	Moderate (predicted)	RASD2	14-3-3-mediated Signaling,Actin Cytoskeleton Signaling,Actin Nucleation by ARP-WASP Complex,Acute Myeloid Leukemia Signaling,Acute Phase Response Signaling,Adrenomedullin signaling pathway,Agrin Interactions at Neuromuscular Junction,Angiopoietin Signaling,Antiproliferative Role of Somatostatin Receptor 2,Apelin Endothelial Signaling Pathway,Apoptosis Signaling,Axonal Guidance Signaling,B Cell Re…
mmu-miR-351-5p	miR-125b-5p (and other miRNAs w/seed CCCUGAG)	3.017	TargetScan Human	Moderate (predicted)	RASGRF1	Molecular Mechanisms of Cancer,Synaptogenesis Signaling Pathway
mmu-miR-351-5p	miR-125b-5p (and other miRNAs w/seed CCCUGAG)	3.017	TargetScan Human	Moderate (predicted)	RASGRF2	Molecular Mechanisms of Cancer
mmu-miR-351-5p	miR-125b-5p (and other miRNAs w/seed CCCUGAG)	3.017	TargetScan Human	Moderate (predicted)	RASL10B
mmu-miR-351-5p	miR-125b-5p (and other miRNAs w/seed CCCUGAG)	3.017	TargetScan Human	Moderate (predicted)	RASSF3
mmu-miR-351-5p	miR-125b-5p (and other miRNAs w/seed CCCUGAG)	3.017	TargetScan Human	Moderate (predicted)	RAX
mmu-miR-351-5p	miR-125b-5p (and other miRNAs w/seed CCCUGAG)	3.017	TargetScan Human	Moderate (predicted)	RBAK
mmu-miR-351-5p	miR-125b-5p (and other miRNAs w/seed CCCUGAG)	3.017	TargetScan Human	Moderate (predicted)	RBCK1
mmu-miR-351-5p	miR-125b-5p (and other miRNAs w/seed CCCUGAG)	3.017	TargetScan Human	Moderate (predicted)	RBM20
mmu-miR-351-5p	miR-125b-5p (and other miRNAs w/seed CCCUGAG)	3.017	TargetScan Human	Moderate (predicted)	RBM24
mmu-miR-351-5p	miR-125b-5p (and other miRNAs w/seed CCCUGAG)	3.017	TargetScan Human	Moderate (predicted)	RBM7
mmu-miR-351-5p	miR-125b-5p (and other miRNAs w/seed CCCUGAG)	3.017	miRecords	Experimentally Observed	RBM8A
mmu-miR-351-5p	miR-125b-5p (and other miRNAs w/seed CCCUGAG)	3.017	TargetScan Human	Moderate (predicted)	RCN3
mmu-miR-351-5p	miR-125b-5p (and other miRNAs w/seed CCCUGAG)	3.017	TargetScan Human	Moderate (predicted)	RCVRN	Phototransduction Pathway
mmu-miR-351-5p	miR-125b-5p (and other miRNAs w/seed CCCUGAG)	3.017	TargetScan Human	Moderate (predicted)	REEP3
mmu-miR-351-5p	miR-125b-5p (and other miRNAs w/seed CCCUGAG)	3.017	TargetScan Human	High (predicted)	REL	IL-12 Signaling and Production in Macrophages,RAR Activation
mmu-miR-351-5p	miR-125b-5p (and other miRNAs w/seed CCCUGAG)	3.017	TargetScan Human	Moderate (predicted)	RETREG2
mmu-miR-351-5p	miR-125b-5p (and other miRNAs w/seed CCCUGAG)	3.017	TargetScan Human	Moderate (predicted)	RETREG3
mmu-miR-351-5p	miR-125b-5p (and other miRNAs w/seed CCCUGAG)	3.017	TargetScan Human	Moderate (predicted)	RFC5	Hereditary Breast Cancer Signaling,Mismatch Repair in Eukaryotes,NER Pathway,Role of BRCA1 in DNA Damage Response,Role of CHK Proteins in Cell Cycle Checkpoint Control,Sumoylation Pathway
mmu-miR-351-5p	miR-125b-5p (and other miRNAs w/seed CCCUGAG)	3.017	TargetScan Human	Moderate (predicted)	RFX3
mmu-miR-351-5p	miR-125b-5p (and other miRNAs w/seed CCCUGAG)	3.017	TargetScan Human	Moderate (predicted)	RFX5	Primary Immunodeficiency Signaling
mmu-miR-351-5p	miR-125b-5p (and other miRNAs w/seed CCCUGAG)	3.017	TargetScan Human	High (predicted)	RFXANK	Primary Immunodeficiency Signaling
mmu-miR-351-5p	miR-125b-5p (and other miRNAs w/seed CCCUGAG)	3.017	TarBase	Experimentally Observed	RHEBL1
mmu-miR-351-5p	miR-125b-5p (and other miRNAs w/seed CCCUGAG)	3.017	TargetScan Human	Moderate (predicted)	RHOQ	Actin Nucleation by ARP-WASP Complex,Cardiac Hypertrophy Signaling,Cholecystokinin/Gastrin-mediated Signaling,Colorectal Cancer Metastasis Signaling,CXCR4 Signaling,Germ Cell-Sertoli Cell Junction Signaling,Glioblastoma Multiforme Signaling,Glioma Invasiveness Signaling,Gαq Signaling,Hepatic Fibrosis Signaling Pathway,HMGB1 Signaling,IL-8 Signaling,ILK Signaling,Insulin Receptor Signaling,Integri…
mmu-miR-351-5p	miR-125b-5p (and other miRNAs w/seed CCCUGAG)	3.017	TargetScan Human	Moderate (predicted)	RHOT2	Actin Nucleation by ARP-WASP Complex,Cardiac Hypertrophy Signaling,Cholecystokinin/Gastrin-mediated Signaling,Colorectal Cancer Metastasis Signaling,CXCR4 Signaling,Germ Cell-Sertoli Cell Junction Signaling,Glioblastoma Multiforme Signaling,Glioma Invasiveness Signaling,Gαq Signaling,Hepatic Fibrosis Signaling Pathway,HMGB1 Signaling,IL-8 Signaling,ILK Signaling,Integrin Signaling,Mitochondrial D…
mmu-miR-351-5p	miR-125b-5p (and other miRNAs w/seed CCCUGAG)	3.017	TargetScan Human	High (predicted)	RIN3
mmu-miR-351-5p	miR-125b-5p (and other miRNAs w/seed CCCUGAG)	3.017	TargetScan Human	Moderate (predicted)	RIPOR2
mmu-miR-351-5p	miR-125b-5p (and other miRNAs w/seed CCCUGAG)	3.017	TargetScan Human	Moderate (predicted)	RNASE4
mmu-miR-351-5p	miR-125b-5p (and other miRNAs w/seed CCCUGAG)	3.017	TargetScan Human	Moderate (predicted)	RNF121
mmu-miR-351-5p	miR-125b-5p (and other miRNAs w/seed CCCUGAG)	3.017	TargetScan Human	Moderate (predicted)	RNF144B
mmu-miR-351-5p	miR-125b-5p (and other miRNAs w/seed CCCUGAG)	3.017	TargetScan Human	Moderate (predicted)	RNF217
mmu-miR-351-5p	miR-125b-5p (and other miRNAs w/seed CCCUGAG)	3.017	TargetScan Human	Moderate (predicted)	ROBO4
mmu-miR-351-5p	miR-125b-5p (and other miRNAs w/seed CCCUGAG)	3.017	TargetScan Human	Moderate (predicted)	RORB	Melatonin Signaling
mmu-miR-351-5p	miR-125b-5p (and other miRNAs w/seed CCCUGAG)	3.017	TargetScan Human	High (predicted)	RP11-111H13.1
mmu-miR-351-5p	miR-125b-5p (and other miRNAs w/seed CCCUGAG)	3.017	TargetScan Human	Moderate (predicted)	RP11-903H12.5
mmu-miR-351-5p	miR-125b-5p (and other miRNAs w/seed CCCUGAG)	3.017	TargetScan Human	High (predicted)	RP11_113D66
mmu-miR-351-5p	miR-125b-5p (and other miRNAs w/seed CCCUGAG)	3.017	TargetScan Human	High (predicted)	RP11_76I237
mmu-miR-351-5p	miR-125b-5p (and other miRNAs w/seed CCCUGAG)	3.017	TargetScan Human	High (predicted)	RP4_539M619
mmu-miR-351-5p	miR-125b-5p (and other miRNAs w/seed CCCUGAG)	3.017	TargetScan Human	Moderate (predicted)	RPA4	Cell Cycle Control of Chromosomal Replication,NER Pathway,Nucleotide Excision Repair Pathway
mmu-miR-351-5p	miR-125b-5p (and other miRNAs w/seed CCCUGAG)	3.017	TargetScan Human	High (predicted)	RPL37	EIF2 Signaling
mmu-miR-351-5p	miR-125b-5p (and other miRNAs w/seed CCCUGAG)	3.017	TargetScan Human	High (predicted)	RPP21
mmu-miR-351-5p	miR-125b-5p (and other miRNAs w/seed CCCUGAG)	3.017	TargetScan Human	High (predicted)	RPS6KA1	14-3-3-mediated Signaling,Adipogenesis pathway,Antiproliferative Role of TOB in T Cell Signaling,Apoptosis Signaling,cAMP-mediated signaling,Cardiac Hypertrophy Signaling,Cell Cycle: G2/M DNA Damage Checkpoint Regulation,CNTF Signaling,CREB Signaling in Neurons,ERK/MAPK Signaling,ERK5 Signaling,FLT3 Signaling in Hematopoietic Progenitor Cells,G-Protein Coupled Receptor Signaling,Growth Hormone Si…
mmu-miR-351-5p	miR-125b-5p (and other miRNAs w/seed CCCUGAG)	3.017	TargetScan Human	Moderate (predicted)	RREB1
mmu-miR-351-5p	miR-125b-5p (and other miRNAs w/seed CCCUGAG)	3.017	TargetScan Human	Moderate (predicted)	RRM2B	p53 Signaling,Pyrimidine Deoxyribonucleotides De Novo Biosynthesis I
mmu-miR-351-5p	miR-125b-5p (and other miRNAs w/seed CCCUGAG)	3.017	TargetScan Human	High (predicted)	RS1
mmu-miR-351-5p	miR-125b-5p (and other miRNAs w/seed CCCUGAG)	3.017	TargetScan Human	High (predicted)	RTP1
mmu-miR-351-5p	miR-125b-5p (and other miRNAs w/seed CCCUGAG)	3.017	TargetScan Human	High (predicted)	RUFY3
mmu-miR-351-5p	miR-125b-5p (and other miRNAs w/seed CCCUGAG)	3.017	TargetScan Human	High (predicted)	RUFY4
mmu-miR-351-5p	miR-125b-5p (and other miRNAs w/seed CCCUGAG)	3.017	TargetScan Human	High (predicted)	RXFP4	cAMP-mediated signaling,G-Protein Coupled Receptor Signaling,Gαi Signaling
mmu-miR-351-5p	miR-125b-5p (and other miRNAs w/seed CCCUGAG)	3.017	TargetScan Human	High (predicted)	RYBP
mmu-miR-351-5p	miR-125b-5p (and other miRNAs w/seed CCCUGAG)	3.017	TargetScan Human	Moderate (predicted)	SAA1	Acute Phase Response Signaling,FXR/RXR Activation,LXR/RXR Activation,Senescence Pathway
mmu-miR-351-5p	miR-125b-5p (and other miRNAs w/seed CCCUGAG)	3.017	TargetScan Human	High (predicted)	SAA4	Acute Phase Response Signaling,Atherosclerosis Signaling,Clathrin-mediated Endocytosis Signaling,FXR/RXR Activation,IL-12 Signaling and Production in Macrophages,LXR/RXR Activation,Production of Nitric Oxide and Reactive Oxygen Species in Macrophages,Senescence Pathway
mmu-miR-351-5p	miR-125b-5p (and other miRNAs w/seed CCCUGAG)	3.017	TargetScan Human	High (predicted)	SAMD10
mmu-miR-351-5p	miR-125b-5p (and other miRNAs w/seed CCCUGAG)	3.017	TargetScan Human	High (predicted)	SAMD14
mmu-miR-351-5p	miR-125b-5p (and other miRNAs w/seed CCCUGAG)	3.017	TargetScan Human	Moderate (predicted)	SARDH	Glycine Betaine Degradation
mmu-miR-351-5p	miR-125b-5p (and other miRNAs w/seed CCCUGAG)	3.017	TargetScan Human	High (predicted)	SBNO1
mmu-miR-351-5p	miR-125b-5p (and other miRNAs w/seed CCCUGAG)	3.017	TargetScan Human	High (predicted)	SCARB1	FXR/RXR Activation,LPS/IL-1 Mediated Inhibition of RXR Function,NRF2-mediated Oxidative Stress Response,TR/RXR Activation
mmu-miR-351-5p	miR-125b-5p (and other miRNAs w/seed CCCUGAG)	3.017	Ingenuity Expert Findings	Experimentally Observed	SCD	LXR/RXR Activation,Oleate Biosynthesis II (Animals),PXR/RXR Activation
mmu-miR-351-5p	miR-125b-5p (and other miRNAs w/seed CCCUGAG)	3.017	TargetScan Human	Moderate (predicted)	SCLY
mmu-miR-351-5p	miR-125b-5p (and other miRNAs w/seed CCCUGAG)	3.017	TargetScan Human	High (predicted)	SCN2B
mmu-miR-351-5p	miR-125b-5p (and other miRNAs w/seed CCCUGAG)	3.017	TargetScan Human	Moderate (predicted)	SCN4A
mmu-miR-351-5p	miR-125b-5p (and other miRNAs w/seed CCCUGAG)	3.017	TargetScan Human	High (predicted)	SCP2	Bile Acid Biosynthesis, Neutral Pathway,Fatty Acid β-oxidation I
mmu-miR-351-5p	miR-125b-5p (and other miRNAs w/seed CCCUGAG)	3.017	TargetScan Human	Moderate (predicted)	SCRT2
mmu-miR-351-5p	miR-125b-5p (and other miRNAs w/seed CCCUGAG)	3.017	TargetScan Human	Moderate (predicted)	SEC14L2
mmu-miR-351-5p	miR-125b-5p (and other miRNAs w/seed CCCUGAG)	3.017	TargetScan Human	Moderate (predicted)	SEC31B
mmu-miR-351-5p	miR-125b-5p (and other miRNAs w/seed CCCUGAG)	3.017	TargetScan Human	Moderate (predicted)	SEL1L	Unfolded protein response
mmu-miR-351-5p	miR-125b-5p (and other miRNAs w/seed CCCUGAG)	3.017	TargetScan Human	Moderate (predicted)	SELENON
mmu-miR-351-5p	miR-125b-5p (and other miRNAs w/seed CCCUGAG)	3.017	TargetScan Human	Moderate (predicted)	SELENOV
mmu-miR-351-5p	miR-125b-5p (and other miRNAs w/seed CCCUGAG)	3.017	TargetScan Human	Moderate (predicted)	SEM1
mmu-miR-351-5p	miR-125b-5p (and other miRNAs w/seed CCCUGAG)	3.017	TargetScan Human	Moderate (predicted)	SEMA4B	Axonal Guidance Signaling
mmu-miR-351-5p	miR-125b-5p (and other miRNAs w/seed CCCUGAG)	3.017	TargetScan Human	Moderate (predicted)	SEMA4C	Axonal Guidance Signaling
mmu-miR-351-5p	miR-125b-5p (and other miRNAs w/seed CCCUGAG)	3.017	TargetScan Human	High (predicted)	SEMA4D	Axonal Guidance Signaling,Semaphorin Signaling in Neurons
mmu-miR-351-5p	miR-125b-5p (and other miRNAs w/seed CCCUGAG)	3.017	TargetScan Human	Moderate (predicted)	SEMA4F	Axonal Guidance Signaling
mmu-miR-351-5p	miR-125b-5p (and other miRNAs w/seed CCCUGAG)	3.017	TargetScan Human	High (predicted)	SERTAD3
mmu-miR-351-5p	miR-125b-5p (and other miRNAs w/seed CCCUGAG)	3.017	TargetScan Human	Moderate (predicted)	SERTM1
mmu-miR-351-5p	miR-125b-5p (and other miRNAs w/seed CCCUGAG)	3.017	TargetScan Human	Moderate (predicted)	SFRP5	Role of Macrophages, Fibroblasts and Endothelial Cells in Rheumatoid Arthritis,Role of Osteoblasts, Osteoclasts and Chondrocytes in Rheumatoid Arthritis,Wnt/β-catenin Signaling
mmu-miR-351-5p	miR-125b-5p (and other miRNAs w/seed CCCUGAG)	3.017	TargetScan Human	High (predicted)	SFXN2
mmu-miR-351-5p	miR-125b-5p (and other miRNAs w/seed CCCUGAG)	3.017	TargetScan Human	Moderate (predicted)	SGO1
mmu-miR-351-5p	miR-125b-5p (and other miRNAs w/seed CCCUGAG)	3.017	TargetScan Human,miRecords	Experimentally Observed,High (predicted)	SGPL1
mmu-miR-351-5p	miR-125b-5p (and other miRNAs w/seed CCCUGAG)	3.017	TargetScan Human	Moderate (predicted)	SH2D7
mmu-miR-351-5p	miR-125b-5p (and other miRNAs w/seed CCCUGAG)	3.017	TargetScan Human	Moderate (predicted)	SH3BP4	Clathrin-mediated Endocytosis Signaling
mmu-miR-351-5p	miR-125b-5p (and other miRNAs w/seed CCCUGAG)	3.017	TargetScan Human	Moderate (predicted)	SH3BP5L
mmu-miR-351-5p	miR-125b-5p (and other miRNAs w/seed CCCUGAG)	3.017	TargetScan Human	High (predicted)	SH3TC2
mmu-miR-351-5p	miR-125b-5p (and other miRNAs w/seed CCCUGAG)	3.017	TargetScan Human	Moderate (predicted)	SHISA6
mmu-miR-351-5p	miR-125b-5p (and other miRNAs w/seed CCCUGAG)	3.017	TargetScan Human	Moderate (predicted)	SHISAL1
mmu-miR-351-5p	miR-125b-5p (and other miRNAs w/seed CCCUGAG)	3.017	TargetScan Human	Moderate (predicted)	SHTN1
mmu-miR-351-5p	miR-125b-5p (and other miRNAs w/seed CCCUGAG)	3.017	TargetScan Human	Moderate (predicted)	SIM1
mmu-miR-351-5p	miR-125b-5p (and other miRNAs w/seed CCCUGAG)	3.017	TargetScan Human	Moderate (predicted)	SIPA1	Leukocyte Extravasation Signaling
mmu-miR-351-5p	miR-125b-5p (and other miRNAs w/seed CCCUGAG)	3.017	TargetScan Human	Moderate (predicted)	SIRT7	Sirtuin Signaling Pathway
mmu-miR-351-5p	miR-125b-5p (and other miRNAs w/seed CCCUGAG)	3.017	TargetScan Human	Moderate (predicted)	SIT1
mmu-miR-351-5p	miR-125b-5p (and other miRNAs w/seed CCCUGAG)	3.017	TargetScan Human	High (predicted)	SLA2
mmu-miR-351-5p	miR-125b-5p (and other miRNAs w/seed CCCUGAG)	3.017	TargetScan Human	Moderate (predicted)	SLC16A6
mmu-miR-351-5p	miR-125b-5p (and other miRNAs w/seed CCCUGAG)	3.017	TargetScan Human	Moderate (predicted)	SLC17A7	Glutamate Receptor Signaling
mmu-miR-351-5p	miR-125b-5p (and other miRNAs w/seed CCCUGAG)	3.017	TargetScan Human	Moderate (predicted)	SLC22A13
mmu-miR-351-5p	miR-125b-5p (and other miRNAs w/seed CCCUGAG)	3.017	TargetScan Human	Moderate (predicted)	SLC24A2
mmu-miR-351-5p	miR-125b-5p (and other miRNAs w/seed CCCUGAG)	3.017	TargetScan Human	High (predicted)	SLC25A15
mmu-miR-351-5p	miR-125b-5p (and other miRNAs w/seed CCCUGAG)	3.017	TargetScan Human	High (predicted)	SLC25A35
mmu-miR-351-5p	miR-125b-5p (and other miRNAs w/seed CCCUGAG)	3.017	TargetScan Human	Moderate (predicted)	SLC25A53
mmu-miR-351-5p	miR-125b-5p (and other miRNAs w/seed CCCUGAG)	3.017	TargetScan Human	High (predicted)	SLC26A6
mmu-miR-351-5p	miR-125b-5p (and other miRNAs w/seed CCCUGAG)	3.017	TargetScan Human	Moderate (predicted)	SLC27A4	Fatty Acid Activation,Fatty Acid β-oxidation I,LPS/IL-1 Mediated Inhibition of RXR Function,Mitochondrial L-carnitine Shuttle Pathway,Stearate Biosynthesis I (Animals),Type II Diabetes Mellitus Signaling,γ-linolenate Biosynthesis II (Animals)
mmu-miR-351-5p	miR-125b-5p (and other miRNAs w/seed CCCUGAG)	3.017	TargetScan Human	Moderate (predicted)	SLC28A1
mmu-miR-351-5p	miR-125b-5p (and other miRNAs w/seed CCCUGAG)	3.017	TargetScan Human	Moderate (predicted)	SLC28A2
mmu-miR-351-5p	miR-125b-5p (and other miRNAs w/seed CCCUGAG)	3.017	TargetScan Human	High (predicted)	SLC35A4
mmu-miR-351-5p	miR-125b-5p (and other miRNAs w/seed CCCUGAG)	3.017	TargetScan Human	Moderate (predicted)	SLC35C1
mmu-miR-351-5p	miR-125b-5p (and other miRNAs w/seed CCCUGAG)	3.017	TargetScan Human	Moderate (predicted)	SLC35E3
mmu-miR-351-5p	miR-125b-5p (and other miRNAs w/seed CCCUGAG)	3.017	TargetScan Human	Moderate (predicted)	SLC38A9
mmu-miR-351-5p	miR-125b-5p (and other miRNAs w/seed CCCUGAG)	3.017	TargetScan Human	Moderate (predicted)	SLC39A11
mmu-miR-351-5p	miR-125b-5p (and other miRNAs w/seed CCCUGAG)	3.017	TargetScan Human	Moderate (predicted)	SLC39A13
mmu-miR-351-5p	miR-125b-5p (and other miRNAs w/seed CCCUGAG)	3.017	TargetScan Human	Moderate (predicted)	SLC39A8	Osteoarthritis Pathway
mmu-miR-351-5p	miR-125b-5p (and other miRNAs w/seed CCCUGAG)	3.017	TargetScan Human	High (predicted)	SLC39A9
mmu-miR-351-5p	miR-125b-5p (and other miRNAs w/seed CCCUGAG)	3.017	TargetScan Human	Moderate (predicted)	SLC45A3
mmu-miR-351-5p	miR-125b-5p (and other miRNAs w/seed CCCUGAG)	3.017	TargetScan Human	Moderate (predicted)	SLC46A2
mmu-miR-351-5p	miR-125b-5p (and other miRNAs w/seed CCCUGAG)	3.017	TargetScan Human	Moderate (predicted)	SLC46A3
mmu-miR-351-5p	miR-125b-5p (and other miRNAs w/seed CCCUGAG)	3.017	TargetScan Human	Moderate (predicted)	SLC4A10	Cellular Effects of Sildenafil (Viagra)
mmu-miR-351-5p	miR-125b-5p (and other miRNAs w/seed CCCUGAG)	3.017	TargetScan Human	Moderate (predicted)	SLC4A4
mmu-miR-351-5p	miR-125b-5p (and other miRNAs w/seed CCCUGAG)	3.017	TargetScan Human	Moderate (predicted)	SLC4A8
mmu-miR-351-5p	miR-125b-5p (and other miRNAs w/seed CCCUGAG)	3.017	TargetScan Human	Moderate (predicted)	SLC66A2
mmu-miR-351-5p	miR-125b-5p (and other miRNAs w/seed CCCUGAG)	3.017	TargetScan Human	Moderate (predicted)	SLC6A7
mmu-miR-351-5p	miR-125b-5p (and other miRNAs w/seed CCCUGAG)	3.017	TargetScan Human	Moderate (predicted)	SLC7A1	eNOS Signaling,Nitric Oxide Signaling in the Cardiovascular System
mmu-miR-351-5p	miR-125b-5p (and other miRNAs w/seed CCCUGAG)	3.017	TargetScan Human	High (predicted)	SLITRK6
mmu-miR-351-5p	miR-125b-5p (and other miRNAs w/seed CCCUGAG)	3.017	TargetScan Human	Moderate (predicted)	SMARCD2	AMPK Signaling,Glucocorticoid Receptor Signaling,Hereditary Breast Cancer Signaling,RAR Activation,Role of BRCA1 in DNA Damage Response
mmu-miR-351-5p	miR-125b-5p (and other miRNAs w/seed CCCUGAG)	3.017	TargetScan Human	Moderate (predicted)	SMCR8
mmu-miR-351-5p	miR-125b-5p (and other miRNAs w/seed CCCUGAG)	3.017	TargetScan Human	Moderate (predicted)	SMG5
mmu-miR-351-5p	miR-125b-5p (and other miRNAs w/seed CCCUGAG)	3.017	miRecords	Experimentally Observed	SMO	Adipogenesis pathway,Aldosterone Signaling in Epithelial Cells,Axonal Guidance Signaling,Basal Cell Carcinoma Signaling,Cardiac Hypertrophy Signaling (Enhanced),Colorectal Cancer Metastasis Signaling,Corticotropin Releasing Hormone Signaling,Factors Promoting Cardiogenesis in Vertebrates,Glioblastoma Multiforme Signaling,Hepatic Fibrosis Signaling Pathway,Human Embryonic Stem Cell Pluripotency,Mo…
mmu-miR-351-5p	miR-125b-5p (and other miRNAs w/seed CCCUGAG)	3.017	TargetScan Human	Moderate (predicted)	SNRPB	Systemic Lupus Erythematosus Signaling
mmu-miR-351-5p	miR-125b-5p (and other miRNAs w/seed CCCUGAG)	3.017	TargetScan Human	Moderate (predicted)	SNX18
mmu-miR-351-5p	miR-125b-5p (and other miRNAs w/seed CCCUGAG)	3.017	TargetScan Human	Moderate (predicted)	SNX22
mmu-miR-351-5p	miR-125b-5p (and other miRNAs w/seed CCCUGAG)	3.017	TargetScan Human	High (predicted)	SNX24
mmu-miR-351-5p	miR-125b-5p (and other miRNAs w/seed CCCUGAG)	3.017	TargetScan Human	Moderate (predicted)	SNX25
mmu-miR-351-5p	miR-125b-5p (and other miRNAs w/seed CCCUGAG)	3.017	TargetScan Human	High (predicted)	SNX32
mmu-miR-351-5p	miR-125b-5p (and other miRNAs w/seed CCCUGAG)	3.017	TargetScan Human	Moderate (predicted)	SOCS2	Acute Phase Response Signaling,Growth Hormone Signaling,IGF-1 Signaling,IL-9 Signaling,JAK/Stat Signaling,Prolactin Signaling,Role of JAK2 in Hormone-like Cytokine Signaling,STAT3 Pathway,Type I Diabetes Mellitus Signaling,Type II Diabetes Mellitus Signaling
mmu-miR-351-5p	miR-125b-5p (and other miRNAs w/seed CCCUGAG)	3.017	TargetScan Human	Moderate (predicted)	SORD	Sorbitol Degradation I
mmu-miR-351-5p	miR-125b-5p (and other miRNAs w/seed CCCUGAG)	3.017	TargetScan Human	Moderate (predicted)	SORT1
mmu-miR-351-5p	miR-125b-5p (and other miRNAs w/seed CCCUGAG)	3.017	TargetScan Human	Moderate (predicted)	SP5
mmu-miR-351-5p	miR-125b-5p (and other miRNAs w/seed CCCUGAG)	3.017	TargetScan Human	Moderate (predicted)	SPACA1
mmu-miR-351-5p	miR-125b-5p (and other miRNAs w/seed CCCUGAG)	3.017	TargetScan Human	High (predicted)	SPATA33
mmu-miR-351-5p	miR-125b-5p (and other miRNAs w/seed CCCUGAG)	3.017	TargetScan Human	Moderate (predicted)	SPDEF
mmu-miR-351-5p	miR-125b-5p (and other miRNAs w/seed CCCUGAG)	3.017	TargetScan Human	Moderate (predicted)	SPEF1
mmu-miR-351-5p	miR-125b-5p (and other miRNAs w/seed CCCUGAG)	3.017	TargetScan Human	Moderate (predicted)	SPEG
mmu-miR-351-5p	miR-125b-5p (and other miRNAs w/seed CCCUGAG)	3.017	TargetScan Human	Moderate (predicted)	SPNS1
mmu-miR-351-5p	miR-125b-5p (and other miRNAs w/seed CCCUGAG)	3.017	TargetScan Human	Moderate (predicted)	SPRN
mmu-miR-351-5p	miR-125b-5p (and other miRNAs w/seed CCCUGAG)	3.017	TargetScan Human	Moderate (predicted)	SPRR3
mmu-miR-351-5p	miR-125b-5p (and other miRNAs w/seed CCCUGAG)	3.017	TargetScan Human	Moderate (predicted)	SRARP
mmu-miR-351-5p	miR-125b-5p (and other miRNAs w/seed CCCUGAG)	3.017	TargetScan Human	Moderate (predicted)	SRRM3
mmu-miR-351-5p	miR-125b-5p (and other miRNAs w/seed CCCUGAG)	3.017	TargetScan Human	Moderate (predicted)	SSR2
mmu-miR-351-5p	miR-125b-5p (and other miRNAs w/seed CCCUGAG)	3.017	TargetScan Human	Moderate (predicted)	SSTR2	Antiproliferative Role of Somatostatin Receptor 2
mmu-miR-351-5p	miR-125b-5p (and other miRNAs w/seed CCCUGAG)	3.017	TargetScan Human	High (predicted)	SSTR3	cAMP-mediated signaling,G-Protein Coupled Receptor Signaling,Gαi Signaling
mmu-miR-351-5p	miR-125b-5p (and other miRNAs w/seed CCCUGAG)	3.017	TargetScan Human	Moderate (predicted)	SSX2/SSX2B
mmu-miR-351-5p	miR-125b-5p (and other miRNAs w/seed CCCUGAG)	3.017	miRecords	Experimentally Observed	ST18
mmu-miR-351-5p	miR-125b-5p (and other miRNAs w/seed CCCUGAG)	3.017	TargetScan Human	Moderate (predicted)	ST6GAL1
mmu-miR-351-5p	miR-125b-5p (and other miRNAs w/seed CCCUGAG)	3.017	TargetScan Human	Moderate (predicted)	ST6GALNAC6
mmu-miR-351-5p	miR-125b-5p (and other miRNAs w/seed CCCUGAG)	3.017	TargetScan Human	Moderate (predicted)	ST8SIA3
mmu-miR-351-5p	miR-125b-5p (and other miRNAs w/seed CCCUGAG)	3.017	TargetScan Human	High (predicted)	ST8SIA4
mmu-miR-351-5p	miR-125b-5p (and other miRNAs w/seed CCCUGAG)	3.017	TargetScan Human	High (predicted)	STARD13
mmu-miR-351-5p	miR-125b-5p (and other miRNAs w/seed CCCUGAG)	3.017	TargetScan Human	Moderate (predicted)	STAT3	Acute Myeloid Leukemia Signaling,Acute Phase Response Signaling,cAMP-mediated signaling,Cardiac Hypertrophy Signaling (Enhanced),CD40 Signaling,CNTF Signaling,Colorectal Cancer Metastasis Signaling,EGF Signaling,Endocannabinoid Developing Neuron Pathway,Ephrin Receptor Signaling,ErbB2-ErbB3 Signaling,ERK/MAPK Signaling,FAT10 Cancer Signaling Pathway,FGF Signaling,FLT3 Signaling in Hematopoietic P…
mmu-miR-351-5p	miR-125b-5p (and other miRNAs w/seed CCCUGAG)	3.017	TargetScan Human	Moderate (predicted)	STC1
mmu-miR-351-5p	miR-125b-5p (and other miRNAs w/seed CCCUGAG)	3.017	TargetScan Human	Moderate (predicted)	STC2
mmu-miR-351-5p	miR-125b-5p (and other miRNAs w/seed CCCUGAG)	3.017	TargetScan Human	High (predicted)	STX18
mmu-miR-351-5p	miR-125b-5p (and other miRNAs w/seed CCCUGAG)	3.017	TargetScan Human	Moderate (predicted)	STX3
mmu-miR-351-5p	miR-125b-5p (and other miRNAs w/seed CCCUGAG)	3.017	TargetScan Human	Moderate (predicted)	STX6
mmu-miR-351-5p	miR-125b-5p (and other miRNAs w/seed CCCUGAG)	3.017	TargetScan Human	Moderate (predicted)	SULT4A1	Chondroitin Sulfate Biosynthesis,Chondroitin Sulfate Biosynthesis (Late Stages),Dermatan Sulfate Biosynthesis,Dermatan Sulfate Biosynthesis (Late Stages),Heparan Sulfate Biosynthesis,Heparan Sulfate Biosynthesis (Late Stages),LPS/IL-1 Mediated Inhibition of RXR Function,Xenobiotic Metabolism Signaling
mmu-miR-351-5p	miR-125b-5p (and other miRNAs w/seed CCCUGAG)	3.017	TargetScan Human	Moderate (predicted)	SUN1
mmu-miR-351-5p	miR-125b-5p (and other miRNAs w/seed CCCUGAG)	3.017	TargetScan Human	Moderate (predicted)	SUSD6
mmu-miR-351-5p	miR-125b-5p (and other miRNAs w/seed CCCUGAG)	3.017	TargetScan Human	High (predicted)	SUV39H1	ATM Signaling,Bladder Cancer Signaling,Cell Cycle: G1/S Checkpoint Regulation,Chronic Myeloid Leukemia Signaling,Cyclins and Cell Cycle Regulation,Glioma Signaling,Molecular Mechanisms of Cancer,Non-Small Cell Lung Cancer Signaling,Ovarian Cancer Signaling,Pancreatic Adenocarcinoma Signaling,Prostate Cancer Signaling,Sirtuin Signaling Pathway,Small Cell Lung Cancer Signaling
mmu-miR-351-5p	miR-125b-5p (and other miRNAs w/seed CCCUGAG)	3.017	TargetScan Human	High (predicted)	SWSAP1
mmu-miR-351-5p	miR-125b-5p (and other miRNAs w/seed CCCUGAG)	3.017	TargetScan Human	Moderate (predicted)	SYNDIG1L
mmu-miR-351-5p	miR-125b-5p (and other miRNAs w/seed CCCUGAG)	3.017	TargetScan Human	Moderate (predicted)	SYT10	Synaptogenesis Signaling Pathway
mmu-miR-351-5p	miR-125b-5p (and other miRNAs w/seed CCCUGAG)	3.017	TargetScan Human	High (predicted)	SYT2	Synaptogenesis Signaling Pathway,TR/RXR Activation
mmu-miR-351-5p	miR-125b-5p (and other miRNAs w/seed CCCUGAG)	3.017	TargetScan Human	Moderate (predicted)	SYTL1
mmu-miR-351-5p	miR-125b-5p (and other miRNAs w/seed CCCUGAG)	3.017	TargetScan Human	High (predicted)	SYVN1	Unfolded protein response
mmu-miR-351-5p	miR-125b-5p (and other miRNAs w/seed CCCUGAG)	3.017	TargetScan Human	Moderate (predicted)	TADA2B
mmu-miR-351-5p	miR-125b-5p (and other miRNAs w/seed CCCUGAG)	3.017	TargetScan Human	Moderate (predicted)	TAF5L	Assembly of RNA Polymerase II Complex,Estrogen Receptor Signaling,Glucocorticoid Receptor Signaling
mmu-miR-351-5p	miR-125b-5p (and other miRNAs w/seed CCCUGAG)	3.017	TargetScan Human	Moderate (predicted)	TAF9B	Assembly of RNA Polymerase II Complex,Estrogen Receptor Signaling,Glucocorticoid Receptor Signaling,Huntington's Disease Signaling
mmu-miR-351-5p	miR-125b-5p (and other miRNAs w/seed CCCUGAG)	3.017	miRecords	Experimentally Observed	TAFA1
mmu-miR-351-5p	miR-125b-5p (and other miRNAs w/seed CCCUGAG)	3.017	TargetScan Human	Moderate (predicted)	TAP2	Antigen Presentation Pathway,Primary Immunodeficiency Signaling,Protein Ubiquitination Pathway
mmu-miR-351-5p	miR-125b-5p (and other miRNAs w/seed CCCUGAG)	3.017	TargetScan Human	Moderate (predicted)	TAT	4-hydroxybenzoate Biosynthesis,4-hydroxyphenylpyruvate Biosynthesis,Glucocorticoid Receptor Signaling,Tyrosine Degradation I
mmu-miR-351-5p	miR-125b-5p (and other miRNAs w/seed CCCUGAG)	3.017	TargetScan Human	High (predicted)	TAZ	CDP-diacylglycerol Biosynthesis I,Phosphatidylglycerol Biosynthesis II (Non-plastidic),Triacylglycerol Biosynthesis
mmu-miR-351-5p	miR-125b-5p (and other miRNAs w/seed CCCUGAG)	3.017	TargetScan Human	High (predicted)	TBC1D1	AMPK Signaling
mmu-miR-351-5p	miR-125b-5p (and other miRNAs w/seed CCCUGAG)	3.017	TargetScan Human	Moderate (predicted)	TBC1D10C
mmu-miR-351-5p	miR-125b-5p (and other miRNAs w/seed CCCUGAG)	3.017	TargetScan Human	Moderate (predicted)	TBC1D3 (includes others)
mmu-miR-351-5p	miR-125b-5p (and other miRNAs w/seed CCCUGAG)	3.017	TargetScan Human	Moderate (predicted)	TBX4
mmu-miR-351-5p	miR-125b-5p (and other miRNAs w/seed CCCUGAG)	3.017	TargetScan Human	Moderate (predicted)	TCF7	Acute Myeloid Leukemia Signaling,Adipogenesis pathway,Basal Cell Carcinoma Signaling,Colorectal Cancer Metastasis Signaling,Endocannabinoid Cancer Inhibition Pathway,Epithelial Adherens Junction Signaling,Factors Promoting Cardiogenesis in Vertebrates,Hepatic Fibrosis Signaling Pathway,HOTAIR Regulatory Pathway,Human Embryonic Stem Cell Pluripotency,Mouse Embryonic Stem Cell Pluripotency,Osteoart…
mmu-miR-351-5p	miR-125b-5p (and other miRNAs w/seed CCCUGAG)	3.017	TargetScan Human	High (predicted)	TCTA
mmu-miR-351-5p	miR-125b-5p (and other miRNAs w/seed CCCUGAG)	3.017	TargetScan Human	Moderate (predicted)	TDG	Sumoylation Pathway
mmu-miR-351-5p	miR-125b-5p (and other miRNAs w/seed CCCUGAG)	3.017	miRecords	Experimentally Observed	TENM2
mmu-miR-351-5p	miR-125b-5p (and other miRNAs w/seed CCCUGAG)	3.017	TargetScan Human	Moderate (predicted)	TEPSIN
mmu-miR-351-5p	miR-125b-5p (and other miRNAs w/seed CCCUGAG)	3.017	TargetScan Human	High (predicted)	TET2
mmu-miR-351-5p	miR-125b-5p (and other miRNAs w/seed CCCUGAG)	3.017	TargetScan Human	Moderate (predicted)	TEX19
mmu-miR-351-5p	miR-125b-5p (and other miRNAs w/seed CCCUGAG)	3.017	TargetScan Human	Moderate (predicted)	TGOLN2
mmu-miR-351-5p	miR-125b-5p (and other miRNAs w/seed CCCUGAG)	3.017	TargetScan Human	Moderate (predicted)	THAP3
mmu-miR-351-5p	miR-125b-5p (and other miRNAs w/seed CCCUGAG)	3.017	TargetScan Human	High (predicted)	THEMIS2
mmu-miR-351-5p	miR-125b-5p (and other miRNAs w/seed CCCUGAG)	3.017	TargetScan Human	Moderate (predicted)	THOC6
mmu-miR-351-5p	miR-125b-5p (and other miRNAs w/seed CCCUGAG)	3.017	TargetScan Human	Moderate (predicted)	THY1	Granulocyte Adhesion and Diapedesis,Leukocyte Extravasation Signaling
mmu-miR-351-5p	miR-125b-5p (and other miRNAs w/seed CCCUGAG)	3.017	TargetScan Human	High (predicted)	TIFAB
mmu-miR-351-5p	miR-125b-5p (and other miRNAs w/seed CCCUGAG)	3.017	TargetScan Human	Moderate (predicted)	TIMM17B	Sirtuin Signaling Pathway
mmu-miR-351-5p	miR-125b-5p (and other miRNAs w/seed CCCUGAG)	3.017	TargetScan Human	High (predicted)	TINF2	Telomerase Signaling,Telomere Extension by Telomerase
mmu-miR-351-5p	miR-125b-5p (and other miRNAs w/seed CCCUGAG)	3.017	TargetScan Human	Moderate (predicted)	TMCC2
[truncated: 2,435 more rows]
